# Supplementary material for: A systematic characterization of fibroblast subtypes and heterogeneity
Source: iScience. 2025 Nov 10;28(12):113915. doi: 10.1016/j.isci.2025.113915 (PMC12686731; doi:10.1016/j.isci.2025.113915)
Supplement: Table S1. Clinical characteristics of collected samples [file mmc2.xlsx]

## Sheet: Sheet1
Cohort	Label	n_cells	Sample_check	Individual	Age	AgeGroup	Gender	Tissue	Organ	Group	Type	Class	Disease	Cancer	Origin disease in metadata and clinical tables	# Fibroblasts
GSE153643	GSE153643_GSM4648564	11167	more2kcell	GSM4648564	55	Age[20,60)	Male	Adipose	Adipose	SARS-CoV-2 infection	Adjacent Tumor	Normal	Normal	Normal	Subcutaneous adipose tissue collected from abdominoplasty surgery	5380
GSE201333	GSE201333_TSP10_Fat	12593	more2kcell	TSP10_Fat	33	Age[20,60)	Male	Fat	Adipose	Anoxia	Smoking	Disease	Circulation Disease	Disease	Anoxia	5509
GSE201333	GSE201333_TSP14_Fat	7670	more2kcell	TSP14_Fat	59	Age[20,60)	Male	Fat	Adipose	Anoxia	Smoking	Disease	Circulation Disease	Disease	Anoxia	3196
GSE134355	GSE134355_AdultAdipose1	1372	less2kcell	AdultAdipose1	36	Age[20,60)	Male	AdultAdipose	Adipose	Adult	Donor20	Disease	Cerebrovascular Disease	Disease	Subarachnoid hemorrhage	0
GSE134355	GSE134355_AdultAdrenalGland2	8114	more2kcell	AdultAdrenalGland2	52	Age[20,60)	Male	AdultAdrenalGland	Adrenal_Gland	Adult	Donor21	Disease	Head injury	Disease	Traumatic brain injury	15
GSE134355	GSE134355_AdultAdrenalGland3	15083	more2kcell	AdultAdrenalGland3	23	Age[20,60)	Female	AdultAdrenalGland	Adrenal_Gland	Adult	Donor22	Disease	Respiratory Disease	Disease	Cerebral palsy pneumonia respiratory failure	169
GSE134355	GSE134355_AdultArtery1	9652	more2kcell	AdultArtery1	46	Age[20,60)	Male	AdultArtery	Artery	Adult	Donor23	Disease	Cerebrovascular Disease	Disease	Cerebral hemorrhage	4750
GSE134355	GSE134355_AdultBladder2	2750	more2kcell	AdultBladder2	32	Age[20,60)	Female	AdultBladder	Bladder	Adult	Donor26	Disease	Head injury	Disease	Spontaneous brain hemorrhage	115
GSE134355	GSE134355_AdultGallbladder2	5031	more2kcell	AdultGallbladder2	58	Age[20,60)	Male	AdultBladder	Bladder	Adult	Donor33	Disease	Digestive Disease	Disease	Gallstone	78
GSE145137	GSE145137_BC159-T	2075	more2kcell	BC159-T	None	None	None	Bladder	Bladder	Nontumor	Nontumor	Normal	Normal	Normal	Patient-derived xenografts	322
GSE159929	GSE159929_Bladder_cDNA	7572	more2kcell	Bladder_cDNA	None	None	Male	Bladder	Bladder	None	None	Normal	Normal	Normal	Normal human adult (died of a traumatic brain injury)	3105
GSE201333	GSE201333_TSP1_Bladder	11736	more2kcell	TSP1_Bladder	59	Age[20,60)	Female	Bladder	Bladder	Cerebrovascular stroke	Smoking	Disease	Cerebrovascular Disease	Disease	Cerebrovascular stroke	3726
GSE201333	GSE201333_TSP14_Bladder	3066	more2kcell	TSP14_Bladder	59	Age[20,60)	Male	Bladder	Bladder	Anoxia	Smoking	Disease	Circulation Disease	Disease	Anoxia	604
GSE201333	GSE201333_TSP2_Bladder	9781	more2kcell	TSP2_Bladder	61	Age[60,90)	Female	Bladder	Bladder	Anoxia	NonSmoking	Disease	Circulation Disease	Disease	Anoxia	2114
GSE134355	GSE134355_AdultBladder1	1267	less2kcell	AdultBladder1	52	Age[20,60)	Male	AdultBladder	Bladder	Adult	Donor25	Disease	Head injury	Disease	Traumatic brain injury	0
GSE134355	GSE134355_AdultPeripheralBlood1	2719	more2kcell	AdultPeripheralBlood1	34	Age[20,60)	Male	Blood	Blood	Adult	Donor45	Normal	Normal	Normal	Healthy donor	0
GSE134355	GSE134355_AdultPeripheralBlood2	5296	more2kcell	AdultPeripheralBlood2	30	Age[20,60)	Male	Blood	Blood	Adult	Donor46	Normal	Normal	Normal	Healthy donor	0
GSE134355	GSE134355_AdultPeripheralBlood3	2156	more2kcell	AdultPeripheralBlood3	27	Age[20,60)	Male	Blood	Blood	Adult	Donor47	Normal	Normal	Normal	Healthy donor	0
GSE134355	GSE134355_AdultPeripheralBlood4	7160	more2kcell	AdultPeripheralBlood4	25	Age[20,60)	Male	Blood	Blood	Adult	Donor48	Normal	Normal	Normal	Healthy donor	0
GSE134355	GSE134355_CordBlood1	2150	more2kcell	CordBlood1	0-day-old	Fetal	Female	Blood	Blood	Fetal	Donor1	Abortion	Abortion	Abortion	Fetal_Blood	0
GSE134355	GSE134355_CordBlood2	4444	more2kcell	CordBlood2	0-day-old	Fetal	Female	Blood	Blood	Fetal	Donor2	Abortion	Abortion	Abortion	Fetal_Blood	0
GSE134355	GSE134355_CordBloodCD34P1	5607	more2kcell	CordBloodCD34P1	0-day-old	Fetal	Female	Blood	Blood	Fetal	Donor1	Abortion	Abortion	Abortion	Fetal_Blood	0
GSE134355	GSE134355_CordBloodCD34P2	11297	more2kcell	CordBloodCD34P2	0-day-old	Fetal	Female	Blood	Blood	Fetal	Donor2	Abortion	Abortion	Abortion	Fetal_Blood	0
GSE134355	GSE134355_HESC1	1660	less2kcell	HESC1	0-day-old	Fetal	Female	Blood	Blood	Fetal	H9	Abortion	Abortion	Abortion	Fetal_Blood	0
GSE159929	GSE159929_Blood_cDNA	1407	less2kcell	Blood_cDNA	None	None	Male	Blood	Blood	None	None	Normal	Normal	Normal	Normal human adult (died of a traumatic brain injury)	0
GSE201333	GSE201333_TSP1_Blood	3939	more2kcell	TSP1_Blood	59	Age[20,60)	Female	Blood	Blood	Cerebrovascular stroke	Smoking	Disease	Cerebrovascular Disease	Disease	Cerebrovascular stroke	0
GSE201333	GSE201333_TSP10_Blood	5007	more2kcell	TSP10_Blood	33	Age[20,60)	Male	Blood	Blood	Anoxia	Smoking	Disease	Circulation Disease	Disease	Anoxia	0
GSE201333	GSE201333_TSP14_Blood	9962	more2kcell	TSP14_Blood	59	Age[20,60)	Male	Blood	Blood	Anoxia	Smoking	Disease	Circulation Disease	Disease	Anoxia	0
GSE201333	GSE201333_TSP2_Blood	11402	more2kcell	TSP2_Blood	61	Age[60,90)	Female	Blood	Blood	Anoxia	NonSmoking	Disease	Circulation Disease	Disease	Anoxia	0
GSE201333	GSE201333_TSP7_Blood	17831	more2kcell	TSP7_Blood	69	Age[60,90)	Female	Blood	Blood	Anoxic brain injury, cardiopulmonar arrest	NonSmoking	Disease	Head injury	Disease	Anoxic brain injury, cardiopulmonar arrest	0
GSE201333	GSE201333_TSP8_Blood	1974	less2kcell	TSP8_Blood	56	Age[20,60)	Male	Blood	Blood	Respiratory failure (primary), cardiac arrest	NonSmoking	Disease	Respiratory Disease	Disease	Respiratory failure (primary), cardiac arrest	0
GSE134355	GSE134355_AdultBoneMarrow2	6443	more2kcell	AdultBoneMarrow2	49	Age[20,60)	Female	AdultBoneMarrow	Bone_Marrow	Adult	Donor28	Disease	Circulation Disease	Disease	Anemia	1
GSE201333	GSE201333_TSP14_Bone_Marrow	5853	more2kcell	TSP14_Bone_Marrow	59	Age[20,60)	Male	Bone_Marrow	Bone_Marrow	Anoxia	Smoking	Disease	Circulation Disease	Disease	Anoxia	10
GSE134355	GSE134355_AdultBoneMarrow1	2261	more2kcell	AdultBoneMarrow1	42	Age[20,60)	Male	Bone_Marrow	Bone_Marrow	Adult	Donor57	Normal	Normal	Normal	Mobilized peripheral blood	0
GSE159929	GSE159929_Marrow_cDNA	3230	more2kcell	Marrow_cDNA	None	None	Male	Marrow	Bone_Marrow	None	None	Normal	Normal	Normal	Normal human adult (died of a traumatic brain injury)	0
GSE201333	GSE201333_TSP11_Bone_Marrow	2488	more2kcell	TSP11_Bone_Marrow	42	Age[20,60)	Male	Bone_Marrow	Bone_Marrow	Anoxia	NonSmoking	Disease	Circulation Disease	Disease	Cardiac arrest (primary), anoxia	0
GSE201333	GSE201333_TSP13_Bone_Marrow	538	less2kcell	TSP13_Bone_Marrow	22	Age[20,60)	Male	Bone_Marrow	Bone_Marrow	Head trauma	NonSmoking	Disease	Head injury	Disease	Head trauma	0
GSE201333	GSE201333_TSP2_Bone_Marrow	3418	more2kcell	TSP2_Bone_Marrow	61	Age[60,90)	Female	Bone_Marrow	Bone_Marrow	Anoxia	NonSmoking	Disease	Circulation Disease	Disease	Anoxia	0
GSE134355	GSE134355_AdultCerebellum1	7324	more2kcell	AdultCerebellum1	55	Age[20,60)	Female	AdultCerebellum	Cerebellum	Adult	Donor29	Cancer	Cancer	BRCA	Breast cancer/Uterine myoma/Space occupying lesion of cerebellum	277
GSE134355	GSE134355_AdultJejunum2	5549	more2kcell	AdultJejunum2	64	Age[60,90)	Male	AdultJeJunum	Intestinal	Adult	Donor35	Cancer	Cancer	CDC	Cardia cancer	20
GSE134355	GSE134355_ChorionicVillus1	9898	more2kcell	ChorionicVillus1	13-week-old	Fetal	Male	ChorionicVillus	Chorionic_Villus	Fetal	Donor3	Abortion	Abortion	Abortion	Fetal_Chorionic_Villus	9
GSE159929	GSE159929_Common.bile.duct_cDNA	3160	more2kcell	Common.bile.duct_cDNA	None	None	Male	Common.bile.duct	Common_Bile_Duct	None	None	Normal	Normal	Normal	Normal human adult (died of a traumatic brain injury)	105
GSE134355	GSE134355_AdultEpityphlon1	4486	more2kcell	AdultEpityphlon1	47	Age[20,60)	Female	Epityphlon	Epityphlon	Adult	Donor24	Disease	Circulation Disease	Disease	Hypertension	0
GSE134355	GSE134355_AdultEsophagus1	2696	more2kcell	AdultEsophagus1	45	Age[20,60)	Male	AdultEsophagus	Esophageal	Adult	Donor31	Disease	Respiratory Disease	Disease	Respiratory failure	1
GSE134355	GSE134355_AdultTransverseColon2	11229	more2kcell	AdultTransverseColon2	83	Age[60,90)	Female	AdultTransverseColon	Intestinal	Adult	Donor55	Cancer	Cancer	CRC	Colon cancer	75
GSE159929	GSE159929_Esophagus_cDNA	9117	more2kcell	Esophagus_cDNA	None	None	Male	Esophagus	Esophageal	None	None	Normal	Normal	Normal	Normal human adult (died of a traumatic brain injury)	2999
GSE160269	GSE160269_P107T	2765	more2kcell	P107T	None	None	Male	Esophageal	Esophageal	Smoker	I	Cancer	Cancer	ESCC	Esophageal squamous-cell carcinoma	4
GSE160269	GSE160269_P10T	4198	more2kcell	P10T	None	None	Male	Esophageal	Esophageal	Smoker	II	Cancer	Cancer	ESCC	Esophageal squamous-cell carcinoma	4
GSE160269	GSE160269_P11T	3091	more2kcell	P11T	None	None	Female	Esophageal	Esophageal	Non-smoker	II	Cancer	Cancer	ESCC	Esophageal squamous-cell carcinoma	11
GSE160269	GSE160269_P126N	5134	more2kcell	P126N	None	None	Male	Esophageal	Esophageal	Smoker	Normal	Cancer	Cancer	ESCC	Esophageal squamous-cell carcinoma	70
GSE160269	GSE160269_P127N	2671	more2kcell	P127N	None	None	Male	Esophageal	Esophageal	Smoker	Normal	Cancer	Cancer	ESCC	Esophageal squamous-cell carcinoma	34
GSE160269	GSE160269_P128N	3700	more2kcell	P128N	None	None	Male	Esophageal	Esophageal	Non-smoker	Normal	Cancer	Cancer	ESCC	Esophageal squamous-cell carcinoma	93
GSE160269	GSE160269_P128T	3432	more2kcell	P128T	None	None	Male	Esophageal	Esophageal	Non-smoker	II	Cancer	Cancer	ESCC	Esophageal squamous-cell carcinoma	4
GSE160269	GSE160269_P12T	2658	more2kcell	P12T	None	None	Male	Esophageal	Esophageal	Smoker	II	Cancer	Cancer	ESCC	Esophageal squamous-cell carcinoma	3
GSE160269	GSE160269_P130N	5076	more2kcell	P130N	None	None	Male	Esophageal	Esophageal	Smoker	Normal	Cancer	Cancer	ESCC	Esophageal squamous-cell carcinoma	58
GSE160269	GSE160269_P130T	2325	more2kcell	P130T	None	None	Male	Esophageal	Esophageal	Smoker	II	Cancer	Cancer	ESCC	Esophageal squamous-cell carcinoma	1
GSE160269	GSE160269_P15T	3681	more2kcell	P15T	None	None	Female	Esophageal	Esophageal	Non-smoker	II	Cancer	Cancer	ESCC	Esophageal squamous-cell carcinoma	3
GSE160269	GSE160269_P20T	2852	more2kcell	P20T	None	None	Male	Esophageal	Esophageal	Smoker	III	Cancer	Cancer	ESCC	Esophageal squamous-cell carcinoma	6
GSE160269	GSE160269_P21T	3361	more2kcell	P21T	None	None	Male	Esophageal	Esophageal	Non-smoker	III	Cancer	Cancer	ESCC	Esophageal squamous-cell carcinoma	3
GSE160269	GSE160269_P22T	5849	more2kcell	P22T	None	None	Male	Esophageal	Esophageal	Smoker	II	Cancer	Cancer	ESCC	Esophageal squamous-cell carcinoma	13
GSE160269	GSE160269_P23T	3537	more2kcell	P23T	None	None	Male	Esophageal	Esophageal	Smoker	III	Cancer	Cancer	ESCC	Esophageal squamous-cell carcinoma	3
GSE160269	GSE160269_P26T	3537	more2kcell	P26T	None	None	Male	Esophageal	Esophageal	Non-smoker	III	Cancer	Cancer	ESCC	Esophageal squamous-cell carcinoma	1
GSE160269	GSE160269_P27T	4276	more2kcell	P27T	None	None	Male	Esophageal	Esophageal	Smoker	II	Cancer	Cancer	ESCC	Esophageal squamous-cell carcinoma	2
GSE160269	GSE160269_P2T	3788	more2kcell	P2T	None	None	Female	Esophageal	Esophageal	Non-smoker	I	Cancer	Cancer	ESCC	Esophageal squamous-cell carcinoma	10
GSE160269	GSE160269_P30T	3391	more2kcell	P30T	None	None	Female	Esophageal	Esophageal	Non-smoker	I	Cancer	Cancer	ESCC	Esophageal squamous-cell carcinoma	2
GSE160269	GSE160269_P40T	4717	more2kcell	P40T	None	None	Male	Esophageal	Esophageal	Smoker	III	Cancer	Cancer	ESCC	Esophageal squamous-cell carcinoma	4
GSE160269	GSE160269_P42T	4019	more2kcell	P42T	None	None	Male	Esophageal	Esophageal	Smoker	II	Cancer	Cancer	ESCC	Esophageal squamous-cell carcinoma	1
GSE160269	GSE160269_P44T	5220	more2kcell	P44T	None	None	Male	Esophageal	Esophageal	Smoker	III	Cancer	Cancer	ESCC	Esophageal squamous-cell carcinoma	1
GSE160269	GSE160269_P48T	3724	more2kcell	P48T	None	None	Female	Esophageal	Esophageal	Non-smoker	I	Cancer	Cancer	ESCC	Esophageal squamous-cell carcinoma	1
GSE160269	GSE160269_P4T	3915	more2kcell	P4T	None	None	Female	Esophageal	Esophageal	Non-smoker	I	Cancer	Cancer	ESCC	Esophageal squamous-cell carcinoma	1
GSE160269	GSE160269_P57T	2790	more2kcell	P57T	None	None	Male	Esophageal	Esophageal	Smoker	III	Cancer	Cancer	ESCC	Esophageal squamous-cell carcinoma	30
GSE160269	GSE160269_P5T	4906	more2kcell	P5T	None	None	Male	Esophageal	Esophageal	Non-smoker	III	Cancer	Cancer	ESCC	Esophageal squamous-cell carcinoma	5
GSE160269	GSE160269_P61T	2800	more2kcell	P61T	None	None	Female	Esophageal	Esophageal	Non-smoker	II	Cancer	Cancer	ESCC	Esophageal squamous-cell carcinoma	13
GSE160269	GSE160269_P62T	2720	more2kcell	P62T	None	None	Male	Esophageal	Esophageal	Non-smoker	III	Cancer	Cancer	ESCC	Esophageal squamous-cell carcinoma	1
GSE160269	GSE160269_P65T	3976	more2kcell	P65T	None	None	Male	Esophageal	Esophageal	Smoker	I	Cancer	Cancer	ESCC	Esophageal squamous-cell carcinoma	63
GSE160269	GSE160269_P75T	2579	more2kcell	P75T	None	None	Male	Esophageal	Esophageal	Smoker	III	Cancer	Cancer	ESCC	Esophageal squamous-cell carcinoma	25
GSE160269	GSE160269_P76T	3698	more2kcell	P76T	None	None	Male	Esophageal	Esophageal	Smoker	I	Cancer	Cancer	ESCC	Esophageal squamous-cell carcinoma	3
GSE160269	GSE160269_P79T	3403	more2kcell	P79T	None	None	Male	Esophageal	Esophageal	Smoker	I	Cancer	Cancer	ESCC	Esophageal squamous-cell carcinoma	6
GSE160269	GSE160269_P80T	2202	more2kcell	P80T	None	None	Female	Esophageal	Esophageal	Non-smoker	III	Cancer	Cancer	ESCC	Esophageal squamous-cell carcinoma	1
GSE160269	GSE160269_P84T	2269	more2kcell	P84T	None	None	Female	Esophageal	Esophageal	Non-smoker	III	Cancer	Cancer	ESCC	Esophageal squamous-cell carcinoma	1
GSE160269	GSE160269_P87T	2794	more2kcell	P87T	None	None	Male	Esophageal	Esophageal	Smoker	III	Cancer	Cancer	ESCC	Esophageal squamous-cell carcinoma	1
GSE160269	GSE160269_P8T	5583	more2kcell	P8T	None	None	Female	Esophageal	Esophageal	Non-smoker	III	Cancer	Cancer	ESCC	Esophageal squamous-cell carcinoma	380
GSE160269	GSE160269_P9T	6360	more2kcell	P9T	None	None	Male	Esophageal	Esophageal	Smoker	III	Cancer	Cancer	ESCC	Esophageal squamous-cell carcinoma	111
GSE160269	GSE160269_P104T	2449	more2kcell	P104T	None	None	Male	Esophageal	Esophageal	Smoker	III	Cancer	Cancer	ESCC	Esophageal squamous-cell carcinoma	0
GSE160269	GSE160269_P126T	1559	less2kcell	P126T	None	None	Male	Esophageal	Esophageal	Smoker	III	Cancer	Cancer	ESCC	Esophageal squamous-cell carcinoma	0
GSE160269	GSE160269_P127T	3374	more2kcell	P127T	None	None	Male	Esophageal	Esophageal	Smoker	III	Cancer	Cancer	ESCC	Esophageal squamous-cell carcinoma	0
GSE160269	GSE160269_P16T	3581	more2kcell	P16T	None	None	Male	Esophageal	Esophageal	Non-smoker	I	Cancer	Cancer	ESCC	Esophageal squamous-cell carcinoma	0
GSE160269	GSE160269_P17T	1975	less2kcell	P17T	None	None	Female	Esophageal	Esophageal	Non-smoker	I	Cancer	Cancer	ESCC	Esophageal squamous-cell carcinoma	0
GSE160269	GSE160269_P19T	1910	less2kcell	P19T	None	None	Female	Esophageal	Esophageal	Non-smoker	II	Cancer	Cancer	ESCC	Esophageal squamous-cell carcinoma	0
GSE160269	GSE160269_P1T	1659	less2kcell	P1T	None	None	Male	Esophageal	Esophageal	Non-smoker	I	Cancer	Cancer	ESCC	Esophageal squamous-cell carcinoma	0
GSE160269	GSE160269_P24T	6681	more2kcell	P24T	None	None	Male	Esophageal	Esophageal	Smoker	III	Cancer	Cancer	ESCC	Esophageal squamous-cell carcinoma	0
GSE160269	GSE160269_P28T	3165	more2kcell	P28T	None	None	Male	Esophageal	Esophageal	Smoker	III	Cancer	Cancer	ESCC	Esophageal squamous-cell carcinoma	0
GSE160269	GSE160269_P31T	4170	more2kcell	P31T	None	None	Male	Esophageal	Esophageal	Smoker	I	Cancer	Cancer	ESCC	Esophageal squamous-cell carcinoma	0
GSE160269	GSE160269_P32T	3251	more2kcell	P32T	None	None	Male	Esophageal	Esophageal	Smoker	II	Cancer	Cancer	ESCC	Esophageal squamous-cell carcinoma	0
GSE160269	GSE160269_P36T	2724	more2kcell	P36T	None	None	Female	Esophageal	Esophageal	Non-smoker	II	Cancer	Cancer	ESCC	Esophageal squamous-cell carcinoma	0
GSE160269	GSE160269_P37T	1799	less2kcell	P37T	None	None	Male	Esophageal	Esophageal	Non-smoker	III	Cancer	Cancer	ESCC	Esophageal squamous-cell carcinoma	0
GSE160269	GSE160269_P38T	3031	more2kcell	P38T	None	None	Male	Esophageal	Esophageal	Smoker	II	Cancer	Cancer	ESCC	Esophageal squamous-cell carcinoma	0
GSE160269	GSE160269_P39T	4437	more2kcell	P39T	None	None	Male	Esophageal	Esophageal	Smoker	II	Cancer	Cancer	ESCC	Esophageal squamous-cell carcinoma	0
GSE160269	GSE160269_P47T	4904	more2kcell	P47T	None	None	Male	Esophageal	Esophageal	Smoker	III	Cancer	Cancer	ESCC	Esophageal squamous-cell carcinoma	0
GSE160269	GSE160269_P49T	1651	less2kcell	P49T	None	None	Female	Esophageal	Esophageal	Non-smoker	I	Cancer	Cancer	ESCC	Esophageal squamous-cell carcinoma	0
GSE160269	GSE160269_P52T	3040	more2kcell	P52T	None	None	Male	Esophageal	Esophageal	Smoker	I	Cancer	Cancer	ESCC	Esophageal squamous-cell carcinoma	0
GSE160269	GSE160269_P54T	3492	more2kcell	P54T	None	None	Female	Esophageal	Esophageal	Non-smoker	II	Cancer	Cancer	ESCC	Esophageal squamous-cell carcinoma	0
GSE160269	GSE160269_P56T	785	less2kcell	P56T	None	None	Male	Esophageal	Esophageal	Smoker	I	Cancer	Cancer	ESCC	Esophageal squamous-cell carcinoma	0
GSE160269	GSE160269_P63T	1831	less2kcell	P63T	None	None	Female	Esophageal	Esophageal	Non-smoker	III	Cancer	Cancer	ESCC	Esophageal squamous-cell carcinoma	0
GSE160269	GSE160269_P74T	2024	more2kcell	P74T	None	None	Male	Esophageal	Esophageal	Smoker	II	Cancer	Cancer	ESCC	Esophageal squamous-cell carcinoma	0
GSE160269	GSE160269_P82T	1110	less2kcell	P82T	None	None	Male	Esophageal	Esophageal	Smoker	II	Cancer	Cancer	ESCC	Esophageal squamous-cell carcinoma	0
GSE160269	GSE160269_P83T	2755	more2kcell	P83T	None	None	Male	Esophageal	Esophageal	Smoker	III	Cancer	Cancer	ESCC	Esophageal squamous-cell carcinoma	0
GSE160269	GSE160269_P89T	1342	less2kcell	P89T	None	None	Male	Esophageal	Esophageal	Smoker	III	Cancer	Cancer	ESCC	Esophageal squamous-cell carcinoma	0
GSE160269	GSE160269_P91T	1948	less2kcell	P91T	None	None	Male	Esophageal	Esophageal	Smoker	II	Cancer	Cancer	ESCC	Esophageal squamous-cell carcinoma	0
GSE160269	GSE160269_P94T	1015	less2kcell	P94T	None	None	Male	Esophageal	Esophageal	Non-smoker	III	Cancer	Cancer	ESCC	Esophageal squamous-cell carcinoma	0
GSE201333	GSE201333_TSP15_Eye	5611	more2kcell	TSP15_Eye	46	Age[20,60)	Male	Eye	Eye	Head trauma	NonSmoking	Disease	Head injury	Disease	Head trauma	452
GSE201333	GSE201333_TSP3_Eye	2447	more2kcell	TSP3_Eye	57	Age[20,60)	Female	Eye	Eye	Anoxia	NonSmoking	Disease	Circulation Disease	Disease	Anoxia	4
GSE201333	GSE201333_TSP5_Eye	2592	more2kcell	TSP5_Eye	40	Age[20,60)	Female	Eye	Eye	Anoxia	Smoking	Disease	Circulation Disease	Disease	Anoxia	117
GSE134355	GSE134355_AdultEsophagus2	8668	more2kcell	AdultEsophagus2	56	Age[20,60)	Male	AdultEsophagus	Esophageal	Adult	Donor32	Cancer	Cancer	ESCA	Esophageal cancer	2227
GSE134355	GSE134355_FetalAdrenalGland2	9875	more2kcell	FetalAdrenalGland2	12-week-old	Fetal	Male	FetalAdrenalGland	Fetal_Adrenal_Gland	Fetal	Donor5	Abortion	Abortion	Abortion	Fetal_Adrenal_Gland	616
GSE134355	GSE134355_FetalAdrenalGland3	2547	more2kcell	FetalAdrenalGland3	14-week-old	Fetal	Male	FetalAdrenalGland	Fetal_Adrenal_Gland	Fetal	Donor6	Abortion	Abortion	Abortion	Fetal_Adrenal_Gland	59
GSE134355	GSE134355_NeonatalAdrenalGland1	5863	more2kcell	NeonatalAdrenalGland1	6-day-old	Fetal	Female	NeonatalAdrenalGland	Fetal_Adrenal_Gland	Fetal	Donor19	Abortion	Abortion	Abortion	Fetal_Adrenal_Gland	24
GSE134355	GSE134355_FetalAdrenalGland4	1994	less2kcell	FetalAdrenalGland4	12-week-old	Fetal	Male	FetalAdrenalGland	Fetal_Adrenal_Gland	Fetal	Donor7	Abortion	Abortion	Abortion	Fetal_Adrenal_Gland	0
GSE134355	GSE134355_FetalBrain3	2904	more2kcell	FetalBrain3	13-week-old	Fetal	Male	FetalBrain	Fetal_Brain	Fetal	Donor8	Abortion	Abortion	Abortion	Fetal_Brain	23
GSE134355	GSE134355_FetalBrain4	3920	more2kcell	FetalBrain4	11-week-old	Fetal	Male	FetalBrain	Fetal_Brain	Fetal	Donor9	Abortion	Abortion	Abortion	Fetal_Brain	120
GSE134355	GSE134355_FetalBrain5	5096	more2kcell	FetalBrain5	12-week-old	Fetal	Female	FetalBrain	Fetal_Brain	Fetal	Donor10	Abortion	Abortion	Abortion	Fetal_Brain	177
GSE134355	GSE134355_FetalBrain6	1705	less2kcell	FetalBrain6	11-week-old	Fetal	Female	FetalBrain	Fetal_Brain	Fetal	Donor11	Abortion	Abortion	Abortion	Fetal_Brain	0
GSE134355	GSE134355_FetalCalvaria1	5129	more2kcell	FetalCalvaria1	12-week-old	Fetal	Female	FetalCalvaria	Fetal_Calvaria	Fetal	Donor10	Abortion	Abortion	Abortion	Fetal_Calvaria	1831
GSE134355	GSE134355_FetalEyes1	1880	less2kcell	FetalEyes1	11-week-old	Fetal	Female	FetalEyes	Fetal_Eyes	Fetal	Donor11	Abortion	Abortion	Abortion	Fetal_Eyes	0
GSE134355	GSE134355_FetalFemaleGonad1	2710	more2kcell	FetalFemaleGonad1	26-week-old	Fetal	Female	FetalFemaleGonad	Fetal_Female_Gonad	Fetal	Donor12	Abortion	Abortion	Abortion	Fetal_Female_Gonad	74
GSE134355	GSE134355_FetalFemaleGonad2	4231	more2kcell	FetalFemaleGonad2	11-week-old	Fetal	Female	FetalFemaleGonad	Fetal_Female_Gonad	Fetal	Donor11	Abortion	Abortion	Abortion	Fetal_Female_Gonad	26
GSE134355	GSE134355_FetalHeart1	5319	more2kcell	FetalHeart1	12-week-old	Fetal	Female	FetalHeart	Fetal_Heart	Fetal	Donor13	Abortion	Abortion	Abortion	Fetal_Heart	510
GSE134355	GSE134355_FetalHeart2	2678	more2kcell	FetalHeart2	11-week-old	Fetal	Female	FetalHeart	Fetal_Heart	Fetal	Donor11	Abortion	Abortion	Abortion	Fetal_Heart	512
GSE134355	GSE134355_FetalIntestine3	9740	more2kcell	FetalIntestine3	13-week-old	Fetal	Male	FetalIntestine	Fetal_Intestine	Fetal	Donor8	Abortion	Abortion	Abortion	Fetal_Intestine	34
GSE134355	GSE134355_FetalIntestine4	6931	more2kcell	FetalIntestine4	11-week-old	Fetal	Female	FetalIntestine	Fetal_Intestine	Fetal	Donor11	Abortion	Abortion	Abortion	Fetal_Intestine	83
GSE134355	GSE134355_FetalIntestine5	4059	more2kcell	FetalIntestine5	12-week-old	Fetal	Male	FetalIntestine	Fetal_Intestine	Fetal	Donor7	Abortion	Abortion	Abortion	Fetal_Intestine	50
GSE134355	GSE134355_FetalIntestine1	1448	less2kcell	FetalIntestine1	12-week-old	Fetal	Female	FetalIntestine	Fetal_Intestine	Fetal	Donor13	Abortion	Abortion	Abortion	Fetal_Intestine	0
GSE134355	GSE134355_FetalIntestine2	1338	less2kcell	FetalIntestine2	10-week-old	Fetal	Male	FetalIntestine	Fetal_Intestine	Fetal	Donor14	Abortion	Abortion	Abortion	Fetal_Intestine	0
GSE134355	GSE134355_FetalKidney3	4939	more2kcell	FetalKidney3	13-week-old	Fetal	Male	FetalKidney	Fetal_Kidney	Fetal	Donor8	Abortion	Abortion	Abortion	Fetal_Kidney	157
GSE134355	GSE134355_FetalKidney4	4734	more2kcell	FetalKidney4	11-week-old	Fetal	Male	FetalKidney	Fetal_Kidney	Fetal	Donor9	Abortion	Abortion	Abortion	Fetal_Kidney	39
GSE134355	GSE134355_FetalKidney5	9932	more2kcell	FetalKidney5	12-week-old	Fetal	Male	FetalKidney	Fetal_Kidney	Fetal	Donor15	Abortion	Abortion	Abortion	Fetal_Kidney	136
GSE134355	GSE134355_FetalKidney6	3057	more2kcell	FetalKidney6	11-week-old	Fetal	Female	FetalKidney	Fetal_Kidney	Fetal	Donor11	Abortion	Abortion	Abortion	Fetal_Kidney	41
GSE134355	GSE134355_FetalLiver1	17929	more2kcell	FetalLiver1	27-week-old	Fetal	Female	FetalLiver	Fetal_Liver	Fetal	Donor12	Abortion	Abortion	Abortion	Fetal_Liver	0
GSE134355	GSE134355_FetalLung1	4526	more2kcell	FetalLung1	12-week-old	Fetal	Female	FetalLung	Fetal_Lung	Fetal	Donor13	Abortion	Abortion	Abortion	Fetal_Lung	60
GSE134355	GSE134355_FetalLung2	5121	more2kcell	FetalLung2	11-week-old	Fetal	Female	FetalLung	Fetal_Lung	Fetal	Donor11	Abortion	Abortion	Abortion	Fetal_Lung	26
GSE134355	GSE134355_FetalMaleGonad1	3358	more2kcell	FetalMaleGonad1	12-week-old	Fetal	Male	FetalMaleGonad	Fetal_Male_Gonad	Fetal	Donor16	Abortion	Abortion	Abortion	Fetal_Male_Gonad	378
GSE134355	GSE134355_FetalMaleGonad2	9853	more2kcell	FetalMaleGonad2	11-week-old	Fetal	Male	FetalMaleGonad	Fetal_Male_Gonad	Fetal	Donor9	Abortion	Abortion	Abortion	Fetal_Male_Gonad	171
GSE134355	GSE134355_FetalMuscle1	18345	more2kcell	FetalMuscle1	12-week-old	Fetal	Male	FetalMuscle	Fetal_Muscle	Fetal	Donor5	Abortion	Abortion	Abortion	Fetal_Muscle	6686
GSE134355	GSE134355_FetalPancreas1	8977	more2kcell	FetalPancreas1	26-week-old	Fetal	Female	FetalPancreas	Fetal_Pancreas	Fetal	Donor12	Abortion	Abortion	Abortion	Fetal_Pancreas	33
GSE134355	GSE134355_FetalPancreas2	6939	more2kcell	FetalPancreas2	11-week-old	Fetal	Male	FetalPancreas	Fetal_Pancreas	Fetal	Donor9	Abortion	Abortion	Abortion	Fetal_Pancreas	913
GSE134355	GSE134355_FetalPancreas3	2830	more2kcell	FetalPancreas3	11-week-old	Fetal	Female	FetalPancreas	Fetal_Pancreas	Fetal	Donor11	Abortion	Abortion	Abortion	Fetal_Pancreas	376
GSE134355	GSE134355_FetalRib3	4560	more2kcell	FetalRib3	13-week-old	Fetal	Male	FetalRib	Fetal_Rib	Fetal	Donor5	Abortion	Abortion	Abortion	Fetal_Rib	268
GSE134355	GSE134355_FetalRib2	1432	less2kcell	FetalRib2	10-week-old	Fetal	Male	FetalRib	Fetal_Rib	Fetal	Donor14	Abortion	Abortion	Abortion	Fetal_Rib	0
GSE134355	GSE134355_FetalSkin2	5294	more2kcell	FetalSkin2	7-week-old	Fetal	Female	FetalSkin	Fetal_Skin	Fetal	Donor17	Abortion	Abortion	Abortion	Fetal_Skin	1212
GSE134355	GSE134355_FetalSkin3	1697	less2kcell	FetalSkin3	11-week-old	Fetal	Female	FetalSkin	Fetal_Skin	Fetal	Donor11	Abortion	Abortion	Abortion	Fetal_Skin	0
GSE134355	GSE134355_FetalSpinalCord1	5916	more2kcell	FetalSpinalCord1	13-week-old	Fetal	Male	FetalSpinalCord	Fetal_Spinal_Cord	Fetal	Donor8	Abortion	Abortion	Abortion	Fetal_Spinal_Cord	136
GSE134355	GSE134355_FetalStomach2	6631	more2kcell	FetalStomach2	11-week-old	Fetal	Female	FetalStomach	Fetal_Stomach	Fetal	Donor11	Abortion	Abortion	Abortion	Fetal_Stomach	764
GSE134355	GSE134355_FetalStomach1	1322	less2kcell	FetalStomach1	7-week-old	Fetal	Female	FetalStomach	Fetal_Stomach	Fetal	Donor17	Abortion	Abortion	Abortion	Fetal_Stomach	0
GSE134355	GSE134355_FetalThymus1	2448	more2kcell	FetalThymus1	12-week-old	Fetal	Female	FetalThymus	Fetal_Thymus	Fetal	Donor10	Abortion	Abortion	Abortion	Fetal_Thymus	1
GSE134355	GSE134355_FetalThymus2	2068	more2kcell	FetalThymus2	10-week-old	Fetal	Male	FetalThymus	Fetal_Thymus	Fetal	Donor18	Abortion	Abortion	Abortion	Fetal_Thymus	0
GSE134355	GSE134355_AdultGallbladder1	9769	more2kcell	AdultGallbladder1	45	Age[20,60)	Male	AdultGallbladder	Gallbladder	Adult	Donor31	Disease	Respiratory Disease	Disease	Respiratory failure	2516
GSE159929	GSE159929_Heart_cDNA	7881	more2kcell	Heart_cDNA	None	None	Male	Heart	Heart	None	None	Normal	Normal	Normal	Normal human adult (died of a traumatic brain injury)	4292
GSE201333	GSE201333_TSP12_Heart	11505	more2kcell	TSP12_Heart	74	Age[60,90)	Male	Heart	Heart	Cerebrovascular stroke	NonSmoking	Disease	Cerebrovascular Disease	Disease	Cerebrovascular stroke	19
GSE109816	GSE109816_N1	1057	less2kcell	N1	46	Age[20,60)	Male	LV	Heart	None	None	Normal	Normal	Normal	Healthy donor	0
GSE109816	GSE109816_N10	853	less2kcell	N10	52	Age[20,60)	Male	LA	Heart	None	None	Normal	Normal	Normal	Healthy donor	0
GSE109816	GSE109816_N11	806	less2kcell	N11	48	Age[20,60)	Male	LA	Heart	None	None	Normal	Normal	Normal	Healthy donor	0
GSE109816	GSE109816_N12	486	less2kcell	N12	36	Age[20,60)	Male	LA	Heart	None	None	Normal	Normal	Normal	Healthy donor	0
GSE109816	GSE109816_N2	1331	less2kcell	N2	33	Age[20,60)	Female	LV	Heart	None	None	Normal	Normal	Normal	Healthy donor	0
GSE109816	GSE109816_N3	881	less2kcell	N3	51	Age[20,60)	Male	LV	Heart	None	None	Normal	Normal	Normal	Healthy donor	0
GSE109816	GSE109816_N4	747	less2kcell	N4	46	Age[20,60)	Male	LV	Heart	None	None	Normal	Normal	Normal	Healthy donor	0
GSE109816	GSE109816_N5	1143	less2kcell	N5	43	Age[20,60)	Male	LV	Heart	None	None	Normal	Normal	Normal	Healthy donor	0
GSE109816	GSE109816_N6	1267	less2kcell	N6	21	Age[20,60)	Male	LA	Heart	None	None	Normal	Normal	Normal	Healthy donor	0
GSE109816	GSE109816_N7	307	less2kcell	N7	45	Age[20,60)	Male	LA	Heart	None	None	Normal	Normal	Normal	Healthy donor	0
GSE109816	GSE109816_N8	350	less2kcell	N8	46	Age[20,60)	Female	LA	Heart	None	None	Normal	Normal	Normal	Healthy donor	0
GSE109816	GSE109816_N9	766	less2kcell	N9	42	Age[20,60)	Male	LA	Heart	None	None	Normal	Normal	Normal	Healthy donor	0
GSE121893	GSE121893_C1	1162	less2kcell	C1	63	Age[60,90)	Male	cHF_LA	Heart	None	None	Disease	Heart Failure	Disease	Coronary atherosclerotic heart disease and dilated cardiomyopathy	0
GSE121893	GSE121893_C2	278	less2kcell	C2	63	Age[60,90)	Male	cHF_LV	Heart	None	None	Disease	Heart Failure	Disease	Coronary atherosclerotic heart disease and dilated cardiomyopathy	0
GSE121893	GSE121893_D1	788	less2kcell	D1	43	Age[20,60)	Male	dHF_LA	Heart	None	None	Disease	Heart Failure	Disease	Coronary atherosclerotic heart disease and dilated cardiomyopathy	0
GSE121893	GSE121893_D2	1171	less2kcell	D2	51	Age[20,60)	Male	dHF_LA	Heart	None	None	Disease	Heart Failure	Disease	Coronary atherosclerotic heart disease and dilated cardiomyopathy	0
GSE121893	GSE121893_D4	601	less2kcell	D4	47	Age[20,60)	Male	dHF_LA	Heart	None	None	Disease	Heart Failure	Disease	Coronary atherosclerotic heart disease and dilated cardiomyopathy	0
GSE121893	GSE121893_D5	221	less2kcell	D5	24	Age[20,60)	Male	dHF_LV	Heart	None	None	Disease	Heart Failure	Disease	Coronary atherosclerotic heart disease and dilated cardiomyopathy	0
GSE121893	GSE121893_N13	466	less2kcell	N13	49	Age[20,60)	Female	N_LA	Heart	None	None	Normal	Normal	Normal	Healthy donor	0
GSE121893	GSE121893_N14	246	less2kcell	N14	42	Age[20,60)	Male	N_LV	Heart	None	None	Normal	Normal	Normal	Healthy donor	0
GSE134355	GSE134355_AdultHeart1	1308	less2kcell	AdultHeart1	52	Age[20,60)	Male	AdultHeart	Heart	Adult	Donor25	Disease	Head injury	Disease	Traumatic brain injury	0
GSE134355	GSE134355_AdultHeart2	1478	less2kcell	AdultHeart2	47	Age[20,60)	Female	AdultHeart	Heart	Adult	Donor24	Disease	Circulation Disease	Disease	Hypertension	0
GSE132257	GSE132257_SMC13T-A1	2411	more2kcell	SMC13T-A1	None	None	None	Intestinal	Intestinal	None	None	Cancer	Cancer	CRC	Colorectal cancer	11
GSE132257	GSE132257_SMC13T-A1-F	3229	more2kcell	SMC13T-A1-F	None	None	None	Intestinal	Intestinal	None	None	Cancer	Cancer	CRC	Colorectal cancer	7
GSE134355	GSE134355_AdultAscendingColon1	2026	more2kcell	AdultAscendingColon1	47	Age[20,60)	Female	AdultAscendingColon	Intestinal	Adult	Donor24	Disease	Circulation Disease	Disease	Hypertension	11
GSE134355	GSE134355_AdultDuodenum1	4681	more2kcell	AdultDuodenum1	52	Age[20,60)	Male	AdultDuodenum	Intestinal	Adult	Donor25	Disease	Head injury	Disease	Traumatic brain injury	4
GSE134355	GSE134355_AdultIleum2	3367	more2kcell	AdultIleum2	41	Age[20,60)	Male	AdultIleum	Intestinal	Adult	Donor34	Disease	Head injury	Disease	Spontaneous brain hemorrhage	332
GSE134355	GSE134355_AdultOmentum3	1354	less2kcell	AdultOmentum3	56	Age[20,60)	Male	AdultOmentum	Omentum	Adult	Donor32	Cancer	Cancer	ESCA	Esophageal cancer	0
GSE134355	GSE134355_AdultSigmoidColon1	3281	more2kcell	AdultSigmoidColon1	47	Age[20,60)	Female	AdultSigmoidColon	Intestinal	Adult	Donor24	Disease	Circulation Disease	Disease	Hypertension	176
GSE134355	GSE134355_AdultTransverseColon1	5765	more2kcell	AdultTransverseColon1	51	Age[20,60)	Female	AdultTransverseColon	Intestinal	Adult	Donor49	Disease	Respiratory Disease	Disease	Respiratory failure (Severe asthma)	51
GSE134355	GSE134355_AdultKidney2	9153	more2kcell	AdultKidney2	66	Age[60,90)	Male	Kidney	Kidney	Adult	Donor36	Cancer	Cancer	KIRC	Kidney cancer	3
GSE144735	GSE144735_KUL01-B	2129	more2kcell	KUL01-B	81	Age[60,90)	Female	caecum	Intestinal	IIB	MSI-H	Cancer	Cancer	CRC	Colorectal cancer	86
GSE144735	GSE144735_KUL01-N	2012	more2kcell	KUL01-N	81	Age[60,90)	Female	caecum	Intestinal	IIB	MSI-H	Normal	Normal	Normal	Distance normal tissue	671
GSE144735	GSE144735_KUL19-B	3263	more2kcell	KUL19-B	86	Age[60,90)	Female	rectosigmoid	Intestinal	IIIB	MSS	Cancer	Cancer	CRC	Colorectal cancer	250
GSE144735	GSE144735_KUL19-T	3128	more2kcell	KUL19-T	86	Age[60,90)	Female	rectosigmoid	Intestinal	IIIB	MSS	Cancer	Cancer	CRC	Colorectal cancer	184
GSE144735	GSE144735_KUL21-T	2149	more2kcell	KUL21-T	50	Age[20,60)	Female	sigmoid	Intestinal	IVA	MSS	Cancer	Cancer	CRC	Colorectal cancer	442
GSE144735	GSE144735_KUL30-N	2092	more2kcell	KUL30-N	84	Age[60,90)	Male	ascending	Intestinal	IIA	MSS	Normal	Normal	Normal	Distance normal tissue	556
GSE201333	GSE201333_TSP14_Large_Intestine	11439	more2kcell	TSP14_Large_Intestine	59	Age[20,60)	Male	Large_Intestine	Intestinal	Anoxia	Smoking	Disease	Circulation Disease	Disease	Anoxia	242
GSE201333	GSE201333_TSP14_Small_Intestine	10458	more2kcell	TSP14_Small_Intestine	59	Age[20,60)	Male	Small_Intestine	Intestinal	Anoxia	Smoking	Disease	Circulation Disease	Disease	Anoxia	61
GSE201333	GSE201333_TSP2_Large_Intestine	2241	more2kcell	TSP2_Large_Intestine	61	Age[60,90)	Female	Large_Intestine	Intestinal	Anoxia	NonSmoking	Disease	Circulation Disease	Disease	Anoxia	88
GSE201333	GSE201333_TSP2_Small_Intestine	2009	more2kcell	TSP2_Small_Intestine	61	Age[60,90)	Female	Small_Intestine	Intestinal	Anoxia	NonSmoking	Disease	Circulation Disease	Disease	Anoxia	20
GSE132257	GSE132257_SMC13N-A1	1349	less2kcell	SMC13N-A1	None	None	None	Intestinal	Intestinal	None	None	Normal	Normal	Normal	Distance normal tissue	0
GSE132257	GSE132257_SMC13N-A1-F	1785	less2kcell	SMC13N-A1-F	None	None	None	Intestinal	Intestinal	None	None	Normal	Normal	Normal	Distance normal tissue	0
GSE132257	GSE132257_SMC171-N-BEL	1220	less2kcell	SMC171-N-BEL	None	None	None	Intestinal	Intestinal	None	None	Normal	Normal	Normal	Distance normal tissue	0
GSE132257	GSE132257_SMC171-N-SGI	1629	less2kcell	SMC171-N-SGI	None	None	None	Intestinal	Intestinal	None	None	Normal	Normal	Normal	Distance normal tissue	0
GSE132257	GSE132257_SMC171-N-SING	1703	less2kcell	SMC171-N-SING	None	None	None	Intestinal	Intestinal	None	None	Normal	Normal	Normal	Distance normal tissue	0
GSE132257	GSE132257_SMC171-T-BEL	1652	less2kcell	SMC171-T-BEL	None	None	None	Intestinal	Intestinal	None	None	Cancer	Cancer	CRC	Colorectal cancer	0
GSE132257	GSE132257_SMC171-T-SGI	1660	less2kcell	SMC171-T-SGI	None	None	None	Intestinal	Intestinal	None	None	Cancer	Cancer	CRC	Colorectal cancer	0
GSE132257	GSE132257_SMC171-T-SING	1771	less2kcell	SMC171-T-SING	None	None	None	Intestinal	Intestinal	None	None	Cancer	Cancer	CRC	Colorectal cancer	0
GSE144735	GSE144735_KUL01-T	1922	less2kcell	KUL01-T	81	Age[60,90)	Female	caecum	Intestinal	IIB	MSI-H	Cancer	Cancer	CRC	Colorectal cancer	0
GSE144735	GSE144735_KUL19-N	1875	less2kcell	KUL19-N	86	Age[60,90)	Female	rectosigmoid	Intestinal	IIIB	MSS	Normal	Normal	Normal	Distance normal tissue	0
GSE144735	GSE144735_KUL21-B	1741	less2kcell	KUL21-B	50	Age[20,60)	Female	sigmoid	Intestinal	IVA	MSS	Cancer	Cancer	CRC	Colorectal cancer	0
GSE144735	GSE144735_KUL21-N	1340	less2kcell	KUL21-N	50	Age[20,60)	Female	sigmoid	Intestinal	IVA	MSS	Normal	Normal	Normal	Distance normal tissue	0
GSE144735	GSE144735_KUL28-B	406	less2kcell	KUL28-B	52	Age[20,60)	Male	sigmoid	Intestinal	IIA	MSS	Cancer	Cancer	CRC	Colorectal cancer	0
GSE144735	GSE144735_KUL28-N	908	less2kcell	KUL28-N	52	Age[20,60)	Male	sigmoid	Intestinal	IIA	MSS	Normal	Normal	Normal	Distance normal tissue	0
GSE144735	GSE144735_KUL28-T	428	less2kcell	KUL28-T	52	Age[20,60)	Male	sigmoid	Intestinal	IIA	MSS	Cancer	Cancer	CRC	Colorectal cancer	0
GSE144735	GSE144735_KUL30-B	766	less2kcell	KUL30-B	84	Age[60,90)	Male	ascending	Intestinal	IIA	MSS	Cancer	Cancer	CRC	Colorectal cancer	0
GSE144735	GSE144735_KUL30-T	552	less2kcell	KUL30-T	84	Age[60,90)	Male	ascending	Intestinal	IIA	MSS	Cancer	Cancer	CRC	Colorectal cancer	0
GSE144735	GSE144735_KUL31-B	1119	less2kcell	KUL31-B	85	Age[60,90)	Male	sigmoid	Intestinal	I	MSS	Cancer	Cancer	CRC	Colorectal cancer	0
GSE144735	GSE144735_KUL31-N	1509	less2kcell	KUL31-N	85	Age[60,90)	Male	sigmoid	Intestinal	I	MSS	Normal	Normal	Normal	Distance normal tissue	0
GSE144735	GSE144735_KUL31-T	75	less2kcell	KUL31-T	85	Age[60,90)	Male	sigmoid	Intestinal	I	MSS	Cancer	Cancer	CRC	Colorectal cancer	0
GSE159929	GSE159929_Small.intestine_cDNA	4312	more2kcell	Small.intestine_cDNA	None	None	Male	Small.intestine	Intestinal	None	None	Normal	Normal	Normal	Normal human adult (died of a traumatic brain injury)	0
GSE134355	GSE134355_AdultKidney4	3849	more2kcell	AdultKidney4	57	Age[20,60)	Male	AdultKidney	Kidney	Adult	Donor37	Cancer	Cancer	KIRC	Kidney cancer	1
GSE134355	GSE134355_AdultKidney3	9966	more2kcell	AdultKidney3	41	Age[20,60)	Male	AdultKidney	Kidney	Adult	Donor34	Disease	Head injury	Disease	Spontaneous brain hemorrhage	6
GSE134355	GSE134355_AdultLiver2	4377	more2kcell	AdultLiver2	52	Age[20,60)	Male	Liver	Liver	Adult	Donor39	Cancer	Cancer	LIHC	Hepatic hemangioma	0
GSE201333	GSE201333_TSP2_Kidney	9641	more2kcell	TSP2_Kidney	61	Age[60,90)	Female	Kidney	Kidney	Anoxia	NonSmoking	Disease	Circulation Disease	Disease	Anoxia	3
GSE153643	GSE153643_GSM4648565	13083	more2kcell	GSM4648565	55	Age[20,60)	Male	Liver	Liver	SARS-CoV-2 infection	Adjacent Tumor	Normal	Normal	Normal	Healthy liver tissue	61
GSE159929	GSE159929_Liver_cDNA	2839	more2kcell	Liver_cDNA	None	None	Male	Liver	Liver	None	None	Normal	Normal	Normal	Normal human adult (died of a traumatic brain injury)	2
GSE201333	GSE201333_TSP6_Liver	2860	more2kcell	TSP6_Liver	67	Age[60,90)	Male	Liver	Liver	Cardiac arrest (primary), anoxia	None	Disease	Circulation Disease	Disease	Cardiac arrest (primary), anoxia	23
GSE134355	GSE134355_AdultLiver1	1811	less2kcell	AdultLiver1	21	Age[20,60)	Female	Liver	Liver	Adult	Donor38	Disease	Head injury	Disease	Traumatic brain injury	0
GSE134355	GSE134355_AdultStomach3	8076	more2kcell	AdultStomach3	62	Age[60,90)	Male	AdultStomach	Stomach	Adult	Donor51	Cancer	Cancer	STAD	Stomach cancer	33
GSE134355	GSE134355_AdultLiver4	4384	more2kcell	AdultLiver4	23	Age[20,60)	Female	Liver	Liver	Adult	Donor40	Disease	Circulation Disease	Disease	Hocal nodular hyperplasia	0
GSE201333	GSE201333_TSP14_Liver	2147	more2kcell	TSP14_Liver	59	Age[20,60)	Male	Liver	Liver	Anoxia	Smoking	Disease	Circulation Disease	Disease	Anoxia	0
GSE130148	GSE130148_ASK428	2189	more2kcell	ASK428	62	Age[60,90)	Male	Lung	Lung	Asthma	Dropseq_lower	Disease	Respiratory Disease	Disease	Asthma	1
GSE130148	GSE130148_ASK440	3314	more2kcell	ASK440	58	Age[20,60)	Male	Lung	Lung	Asthma	Dropseq_lower	Disease	Respiratory Disease	Disease	Asthma	6
GSE130148	GSE130148_ASK452	2485	more2kcell	ASK452	58	Age[20,60)	Male	Lung	Lung	Asthma	Dropseq_resection	Disease	Respiratory Disease	Disease	Asthma	8
GSE131907	GSE131907_BRONCHO_11	3178	more2kcell	BRONCHO_11	None	None	None	mLN	Lung	ADC	IV	Cancer	Cancer	LUAD	Lymph node metastases	4
GSE131907	GSE131907_BRONCHO_58	2813	more2kcell	BRONCHO_58	None	None	None	tL/B	Lung	ADC	IV	Cancer	Cancer	LUAD	Advanced stage tumor lung	50
GSE131907	GSE131907_EBUS_10	5144	more2kcell	EBUS_10	None	None	None	mLN	Lung	ADC	IV	Cancer	Cancer	LUAD	Lymph node metastases	5
GSE131907	GSE131907_EBUS_12	3115	more2kcell	EBUS_12	None	None	None	mLN	Lung	ADC	IV	Cancer	Cancer	LUAD	Lymph node metastases	13
GSE131907	GSE131907_EBUS_13	3550	more2kcell	EBUS_13	None	None	None	mLN	Lung	ADC	IV	Cancer	Cancer	LUAD	Lymph node metastases	25
GSE131907	GSE131907_EBUS_19	2112	more2kcell	EBUS_19	None	None	None	mLN	Lung	ADC	IV	Cancer	Cancer	LUAD	Lymph node metastases	1
GSE131907	GSE131907_EBUS_28	5182	more2kcell	EBUS_28	None	None	None	tL/B	Lung	ADC	IV	Cancer	Cancer	LUAD	Advanced stage tumor lung	9
GSE131907	GSE131907_EFFUSION_06	4884	more2kcell	EFFUSION_06	None	None	None	PE	Lung	ADC	IV	Disease	Respiratory Disease	Disease	Pleural effusion	2
GSE131907	GSE131907_EFFUSION_13	4441	more2kcell	EFFUSION_13	None	None	None	PE	Lung	ADC	IV	Disease	Respiratory Disease	Disease	Pleural effusion	4
GSE131907	GSE131907_LN_01	3626	more2kcell	LN_01	None	None	None	nLN	Lung	ADC	IIB	Normal	Normal	Normal	Normal lymph node	1
GSE131907	GSE131907_LN_02	3178	more2kcell	LN_02	None	None	None	nLN	Lung	ADC	IB	Normal	Normal	Normal	Normal lymph node	2
GSE131907	GSE131907_LN_03	3013	more2kcell	LN_03	None	None	None	nLN	Lung	ADC	IIB	Normal	Normal	Normal	Normal lymph node	1
GSE131907	GSE131907_LN_04	3092	more2kcell	LN_04	None	None	None	nLN	Lung	ADC	IA2	Normal	Normal	Normal	Normal lymph node	2
GSE131907	GSE131907_LN_05	3087	more2kcell	LN_05	None	None	None	nLN	Lung	ADC	IA3	Normal	Normal	Normal	Normal lymph node	10
GSE131907	GSE131907_LN_06	2936	more2kcell	LN_06	None	None	None	nLN	Lung	ADC	IA3	Normal	Normal	Normal	Normal lymph node	2
GSE131907	GSE131907_LN_07	5713	more2kcell	LN_07	None	None	None	nLN	Lung	ADC	IA	Normal	Normal	Normal	Normal lymph node	6
GSE131907	GSE131907_LN_08	4395	more2kcell	LN_08	None	None	None	nLN	Lung	ADC	IB	Normal	Normal	Normal	Normal lymph node	6
GSE131907	GSE131907_LN_11	3788	more2kcell	LN_11	None	None	None	nLN	Lung	ADC	IB	Normal	Normal	Normal	Normal lymph node	1
GSE131907	GSE131907_LN_12	4618	more2kcell	LN_12	None	None	None	nLN	Lung	ADC	IA	Normal	Normal	Normal	Normal lymph node	11
GSE131907	GSE131907_LUNG_N01	3194	more2kcell	LUNG_N01	None	None	None	nLung	Lung	ADC	IA	Normal	Normal	Normal	Normal lung	8
GSE131907	GSE131907_LUNG_N06	2839	more2kcell	LUNG_N06	None	None	None	nLung	Lung	ADC	IA	Normal	Normal	Normal	Normal lung	8
GSE131907	GSE131907_LUNG_N08	3380	more2kcell	LUNG_N08	None	None	None	nLung	Lung	ADC	IB	Normal	Normal	Normal	Normal lung	9
GSE131907	GSE131907_LUNG_N09	2528	more2kcell	LUNG_N09	None	None	None	nLung	Lung	ADC	IIA	Normal	Normal	Normal	Normal lung	28
GSE131907	GSE131907_LUNG_N18	4628	more2kcell	LUNG_N18	None	None	None	nLung	Lung	ADC	IA	Normal	Normal	Normal	Normal lung	114
GSE131907	GSE131907_LUNG_N19	3870	more2kcell	LUNG_N19	None	None	None	nLung	Lung	ADC	IA	Normal	Normal	Normal	Normal lung	16
GSE131907	GSE131907_LUNG_N20	5798	more2kcell	LUNG_N20	None	None	None	nLung	Lung	ADC	IA	Normal	Normal	Normal	Normal lung	7
GSE131907	GSE131907_LUNG_N28	3411	more2kcell	LUNG_N28	None	None	None	nLung	Lung	ADC(Double)	IIIA	Normal	Normal	Normal	Normal lung	9
GSE131907	GSE131907_LUNG_N30	3884	more2kcell	LUNG_N30	None	None	None	nLung	Lung	ADC	IA	Normal	Normal	Normal	Normal lung	143
GSE131907	GSE131907_LUNG_N31	4241	more2kcell	LUNG_N31	None	None	None	nLung	Lung	ADC	IIIA	Normal	Normal	Normal	Normal lung	756
GSE131907	GSE131907_LUNG_N34	5222	more2kcell	LUNG_N34	None	None	None	nLung	Lung	ADC	IA3	Normal	Normal	Normal	Normal lung	119
GSE131907	GSE131907_LUNG_T06	3426	more2kcell	LUNG_T06	None	None	None	tLung	Lung	ADC	IA	Cancer	Cancer	LUAD	Early stage tumor lung	345
GSE131907	GSE131907_LUNG_T08	3765	more2kcell	LUNG_T08	None	None	None	tLung	Lung	ADC	IB	Cancer	Cancer	LUAD	Early stage tumor lung	102
GSE131907	GSE131907_LUNG_T09	3840	more2kcell	LUNG_T09	None	None	None	tLung	Lung	ADC	IIA	Cancer	Cancer	LUAD	Early stage tumor lung	7
GSE131907	GSE131907_LUNG_T18	3705	more2kcell	LUNG_T18	None	None	None	tLung	Lung	ADC	IA	Cancer	Cancer	LUAD	Early stage tumor lung	98
GSE131907	GSE131907_LUNG_T19	4361	more2kcell	LUNG_T19	None	None	None	tLung	Lung	ADC	IA	Cancer	Cancer	LUAD	Early stage tumor lung	43
GSE131907	GSE131907_LUNG_T20	4021	more2kcell	LUNG_T20	None	None	None	tLung	Lung	ADC	IA	Cancer	Cancer	LUAD	Early stage tumor lung	8
GSE131907	GSE131907_LUNG_T25	4374	more2kcell	LUNG_T25	None	None	None	tLung	Lung	ADC(Double)	IA	Cancer	Cancer	LUAD	Early stage tumor lung	11
GSE131907	GSE131907_LUNG_T28	4705	more2kcell	LUNG_T28	None	None	None	tLung	Lung	ADC(Double)	IIIA	Cancer	Cancer	LUAD	Early stage tumor lung	22
GSE131907	GSE131907_LUNG_T30	4094	more2kcell	LUNG_T30	None	None	None	tLung	Lung	ADC	IA	Cancer	Cancer	LUAD	Early stage tumor lung	29
GSE131907	GSE131907_LUNG_T31	5578	more2kcell	LUNG_T31	None	None	None	tLung	Lung	ADC	IIIA	Cancer	Cancer	LUAD	Early stage tumor lung	372
GSE131907	GSE131907_LUNG_T34	3280	more2kcell	LUNG_T34	None	None	None	tLung	Lung	ADC	IA3	Cancer	Cancer	LUAD	Early stage tumor lung	8
GSE131907	GSE131907_NS_02	2313	more2kcell	NS_02	None	None	None	mBrain	Lung	ADC	IV	Cancer	Cancer	LUAD	Brain metastases	8
GSE131907	GSE131907_NS_03	2990	more2kcell	NS_03	None	None	None	mBrain	Lung	ADC	IV	Cancer	Cancer	LUAD	Brain metastases	1
GSE131907	GSE131907_NS_07	5730	more2kcell	NS_07	None	None	None	mBrain	Lung	ADC	IV	Cancer	Cancer	LUAD	Brain metastases	9
GSE131907	GSE131907_NS_12	3182	more2kcell	NS_12	None	None	None	mBrain	Lung	ADC	IV	Cancer	Cancer	LUAD	Brain metastases	12
GSE131907	GSE131907_NS_13	4845	more2kcell	NS_13	None	None	None	mBrain	Lung	ADC	IV	Cancer	Cancer	LUAD	Brain metastases	7
GSE131907	GSE131907_NS_17	2409	more2kcell	NS_17	None	None	None	mBrain	Lung	ADC	IV	Cancer	Cancer	LUAD	Brain metastases	24
GSE131907	GSE131907_NS_19	3300	more2kcell	NS_19	None	None	None	mBrain	Lung	ADC	IV	Cancer	Cancer	LUAD	Brain metastases	109
GSE134355	GSE134355_AdultLung1	8426	more2kcell	AdultLung1	21	Age[20,60)	Male	AdultLung	Lung	Adult	Donor41	Disease	Endocrine Disease	Disease	Traffic accident(High BMI)	10
GSE134355	GSE134355_AdultLung2	6022	more2kcell	AdultLung2	21	Age[20,60)	Female	AdultLung	Lung	Adult	Donor38	Disease	Head injury	Disease	Traumatic brain injury	55
GSE134355	GSE134355_AdultLung3	9603	more2kcell	AdultLung3	49	Age[20,60)	Female	AdultLung	Lung	Adult	Donor42	Disease	Respiratory Disease	Disease	Pulmonary nodule	14
GSE158127	GSE158127_F00431	2128	more2kcell	F00431	None	None	None	IPF	Lung	None	TILD001	Disease	Respiratory Disease	Disease	End-stage idiopathic pulmonary fibrosis	1070
GSE158127	GSE158127_F01157	2218	more2kcell	F01157	None	None	None	Control (H.)	Lung	None	THD0001	Normal	Normal	Normal	Normal lung	9
GSE158127	GSE158127_F01172	3031	more2kcell	F01172	None	None	None	IPF	Lung	None	TILD015	Disease	Respiratory Disease	Disease	End-stage idiopathic pulmonary fibrosis	44
GSE158127	GSE158127_F01173	3371	more2kcell	F01173	None	None	None	IPF	Lung	None	TILD015	Disease	Respiratory Disease	Disease	End-stage idiopathic pulmonary fibrosis	86
GSE158127	GSE158127_F01174	2647	more2kcell	F01174	None	None	None	Control (H.)	Lung	None	THD0002	Normal	Normal	Normal	Normal lung	32
GSE158127	GSE158127_F01375	2337	more2kcell	F01375	None	None	None	Other PF	Lung	None	TILD019	Disease	Respiratory Disease	Disease	End-stage idiopathic pulmonary fibrosis	39
GSE158127	GSE158127_F01379	2378	more2kcell	F01379	None	None	None	IPF	Lung	None	TILD028	Disease	Respiratory Disease	Disease	End-stage idiopathic pulmonary fibrosis	68
GSE158127	GSE158127_F01380	2015	more2kcell	F01380	None	None	None	IPF	Lung	None	TILD028	Disease	Respiratory Disease	Disease	End-stage idiopathic pulmonary fibrosis	42
GSE158127	GSE158127_F01392	2608	more2kcell	F01392	None	None	None	IPF	Lung	None	VUILD65	Disease	Respiratory Disease	Disease	End-stage idiopathic pulmonary fibrosis	4
GSE158127	GSE158127_HD65	2552	more2kcell	HD65	None	None	None	Control (H.)	Lung	None	VUHD65	Normal	Normal	Normal	Normal lung	37
GSE158127	GSE158127_HD66	2802	more2kcell	HD66	None	None	None	Control (H.)	Lung	None	VUHD66	Normal	Normal	Normal	Normal lung	89
GSE158127	GSE158127_HD67	7612	more2kcell	HD67	None	None	None	Control (H.)	Lung	None	VUHD67	Normal	Normal	Normal	Normal lung	36
GSE158127	GSE158127_HD68	5815	more2kcell	HD68	None	None	None	Control (H.)	Lung	None	VUHD68	Normal	Normal	Normal	Normal lung	27
GSE158127	GSE158127_ILD55	2749	more2kcell	ILD55	None	None	None	Other PF	Lung	None	VUILD55	Disease	Respiratory Disease	Disease	End-stage idiopathic pulmonary fibrosis	422
GSE158127	GSE158127_ILD58	6785	more2kcell	ILD58	None	None	None	Other PF	Lung	None	VUILD58	Disease	Respiratory Disease	Disease	End-stage idiopathic pulmonary fibrosis	295
GSE158127	GSE158127_ILD59-2	8808	more2kcell	ILD59-2	None	None	None	IPF	Lung	None	VUILD59	Disease	Respiratory Disease	Disease	End-stage idiopathic pulmonary fibrosis	357
GSE158127	GSE158127_ILD60-1	2524	more2kcell	ILD60-1	None	None	None	IPF	Lung	None	VUILD60	Disease	Respiratory Disease	Disease	End-stage idiopathic pulmonary fibrosis	3
GSE158127	GSE158127_ILD60-2	5939	more2kcell	ILD60-2	None	None	None	IPF	Lung	None	VUILD60	Disease	Respiratory Disease	Disease	End-stage idiopathic pulmonary fibrosis	5
GSE158127	GSE158127_ILD61-2	7216	more2kcell	ILD61-2	None	None	None	IPF	Lung	None	VUILD61	Disease	Respiratory Disease	Disease	End-stage idiopathic pulmonary fibrosis	38
GSE158127	GSE158127_ILD62-1	2656	more2kcell	ILD62-1	None	None	None	Other PF	Lung	None	VUILD62	Disease	Respiratory Disease	Disease	End-stage idiopathic pulmonary fibrosis	4
GSE158127	GSE158127_ILD62-2	2857	more2kcell	ILD62-2	None	None	None	Other PF	Lung	None	VUILD62	Disease	Respiratory Disease	Disease	End-stage idiopathic pulmonary fibrosis	3
GSE158127	GSE158127_ILD63	2124	more2kcell	ILD63	None	None	None	IPF	Lung	None	VUILD63	Disease	Respiratory Disease	Disease	End-stage idiopathic pulmonary fibrosis	3
GSE158127	GSE158127_Sample_10	3465	more2kcell	Sample_10	None	None	None	COVID-19	Lung	None	PMB 1	Disease	Respiratory Disease	Disease	Severe COVID-19 post-mortem biopsy (comorbidity with hyperlipidemia)	980
GSE158127	GSE158127_Sample_11	5068	more2kcell	Sample_11	None	None	None	Control (B.)	Lung	None	Donor 2	Normal	Normal	Normal	Normal lung	9
GSE158127	GSE158127_Sample_12	5171	more2kcell	Sample_12	None	None	None	Control (B.)	Lung	None	Donor 2	Normal	Normal	Normal	Normal lung	11
GSE158127	GSE158127_Sample_13	4022	more2kcell	Sample_13	None	None	None	Control (B.)	Lung	None	Donor 2	Normal	Normal	Normal	Normal lung	3345
GSE158127	GSE158127_Sample_14	22450	more2kcell	Sample_14	None	None	None	Control (B.)	Lung	None	Donor 2	Normal	Normal	Normal	Normal lung	42
GSE158127	GSE158127_Sample_15	4161	more2kcell	Sample_15	None	None	None	COVID-19	Lung	None	Case 1	Disease	Respiratory Disease	Disease	Severe COVID-19 transplant (comorbidity neuromyelitis optica)	11
GSE158127	GSE158127_Sample_16	9797	more2kcell	Sample_16	None	None	None	COVID-19	Lung	None	Case 1	Disease	Respiratory Disease	Disease	Severe COVID-19 transplant (comorbidity neuromyelitis optica)	2
GSE158127	GSE158127_Sample_17	8108	more2kcell	Sample_17	None	None	None	COVID-19	Lung	None	Case 1	Disease	Respiratory Disease	Disease	Severe COVID-19 transplant (comorbidity neuromyelitis optica)	6667
GSE158127	GSE158127_Sample_18	16420	more2kcell	Sample_18	None	None	None	COVID-19	Lung	None	Case 1	Disease	Respiratory Disease	Disease	Severe COVID-19 transplant (comorbidity neuromyelitis optica)	1264
GSE158127	GSE158127_Sample_2	5678	more2kcell	Sample_2	None	None	None	Control (B.)	Lung	None	Donor 1	Normal	Normal	Normal	Normal lung	8
GSE158127	GSE158127_Sample_20	13789	more2kcell	Sample_20	None	None	None	COVID-19	Lung	None	PMB 2	Disease	Respiratory Disease	Disease	Severe COVID-19 post-mortem biopsy	16
GSE158127	GSE158127_Sample_21	2491	more2kcell	Sample_21	None	None	None	COVID-19	Lung	None	PMB 2	Disease	Respiratory Disease	Disease	Severe COVID-19 post-mortem biopsy	956
GSE158127	GSE158127_Sample_22	4616	more2kcell	Sample_22	None	None	None	COVID-19	Lung	None	PMB 2	Disease	Respiratory Disease	Disease	Severe COVID-19 post-mortem biopsy	7
GSE158127	GSE158127_Sample_3	5097	more2kcell	Sample_3	None	None	None	Control (B.)	Lung	None	Donor 1	Normal	Normal	Normal	Normal lung	2878
GSE158127	GSE158127_Sample_5	5071	more2kcell	Sample_5	None	None	None	Control (B.)	Lung	None	Donor 1	Normal	Normal	Normal	Normal lung	1
GSE158127	GSE158127_Sample_7	7996	more2kcell	Sample_7	None	None	None	COVID-19	Lung	None	PMB 1	Disease	Respiratory Disease	Disease	Severe COVID-19 post-mortem biopsy (comorbidity with hyperlipidemia)	54
GSE158127	GSE158127_Sample_8	8008	more2kcell	Sample_8	None	None	None	COVID-19	Lung	None	PMB 1	Disease	Respiratory Disease	Disease	Severe COVID-19 post-mortem biopsy (comorbidity with hyperlipidemia)	5466
GSE158127	GSE158127_Sample_9	6377	more2kcell	Sample_9	None	None	None	COVID-19	Lung	None	PMB 1	Disease	Respiratory Disease	Disease	Severe COVID-19 post-mortem biopsy (comorbidity with hyperlipidemia)	7
GSE171524	GSE171524_C51ctr	6098	more2kcell	C51ctr	70-79	Age[60,90)	Female	normal	Lung	Normal	Prior	Normal	Normal	Normal	Control	319
GSE171524	GSE171524_C52ctr	4513	more2kcell	C52ctr	60-69	Age[60,90)	Female	normal	Lung	Normal	Prior	Normal	Normal	Normal	Control	164
GSE171524	GSE171524_C53ctr	7120	more2kcell	C53ctr	70-79	Age[60,90)	Male	normal	Lung	Normal	Prior	Normal	Normal	Normal	Control	483
GSE171524	GSE171524_C54ctr	4382	more2kcell	C54ctr	70-79	Age[60,90)	Female	normal	Lung	Normal	Never or Unknown	Normal	Normal	Normal	Control	398
GSE171524	GSE171524_C55ctr	5685	more2kcell	C55ctr	60-69	Age[60,90)	Male	normal	Lung	Normal	Prior	Normal	Normal	Normal	Control	368
GSE171524	GSE171524_C56ctr	4090	more2kcell	C56ctr	70-79	Age[60,90)	Male	normal	Lung	Normal	Prior	Normal	Normal	Normal	Control	168
GSE171524	GSE171524_C57ctr	4789	more2kcell	C57ctr	60-69	Age[60,90)	Male	normal	Lung	Normal	Prior	Normal	Normal	Normal	Control	151
GSE171524	GSE171524_L01cov	3060	more2kcell	L01cov	70-79	Age[60,90)	Male	COVID-19	Lung	Congestion	Never or Unknown	Disease	Respiratory Disease	Disease	COVID-19 (pre-existing heart disease and hypertension)	151
GSE171524	GSE171524_L03cov	5060	more2kcell	L03cov	70-79	Age[60,90)	Male	COVID-19	Lung	Diffuse alveolar damage	Prior	Disease	Respiratory Disease	Disease	COVID-19 (pre-existing heart disease, lung disease, kindey disease, diabetes, hypertension)	511
GSE171524	GSE171524_L04cov	3630	more2kcell	L04cov	None	None	Female	COVID-19	Lung	Diffuse alveolar damage	Never or Unknown	Disease	Respiratory Disease	Disease	COVID-19 (pre-existing diabetes, hypertension)	230
GSE171524	GSE171524_L04covaddon	4574	more2kcell	L04covaddon	None	None	Female	COVID-19	Lung	Diffuse alveolar damage	Never or Unknown	Disease	Respiratory Disease	Disease	COVID-19 (pre-existing diabetes, hypertension)	477
GSE171524	GSE171524_L05cov	3052	more2kcell	L05cov	70-79	Age[60,90)	Female	COVID-19	Lung	Diffuse alveolar damage	Never or Unknown	Disease	Respiratory Disease	Disease	COVID-19 (pre-existing heart disease, kindey disease, diabetes, hypertension)	291
GSE171524	GSE171524_L06cov	7582	more2kcell	L06cov	>=80	Age[60,90)	Female	COVID-19	Lung	Diffuse alveolar damage	Never or Unknown	Disease	Respiratory Disease	Disease	COVID-19 (pre-existing heart disease, lung disease, kindey disease, diabetes, hypertension)	331
GSE171524	GSE171524_L07cov	5074	more2kcell	L07cov	>=80	Age[60,90)	Male	COVID-19	Lung	Diffuse alveolar damage	Never or Unknown	Disease	Respiratory Disease	Disease	COVID-19 (pre-existing heart disease, lung disease, kindey disease, hypertension)	312
GSE171524	GSE171524_L08cov	4149	more2kcell	L08cov	>=80	Age[60,90)	Male	COVID-19	Lung	Diffuse alveolar damage	Never or Unknown	Disease	Respiratory Disease	Disease	COVID-19 (pre-existing hypertension)	660
GSE171524	GSE171524_L09cov	3605	more2kcell	L09cov	70-79	Age[60,90)	Male	COVID-19	Lung	Diffuse alveolar damage	Prior	Disease	Respiratory Disease	Disease	COVID-19 (pre-existing heart disease, kindey disease, diabetes, hypertension, immunocompromised condition)	300
GSE171524	GSE171524_L11cov	3296	more2kcell	L11cov	70-79	Age[60,90)	Male	COVID-19	Lung	Diffuse alveolar damage	Never or Unknown	Disease	Respiratory Disease	Disease	COVID-19 (pre-existing heart disease, diabetes, hypertension)	318
GSE171524	GSE171524_L12cov	3876	more2kcell	L12cov	>=80	Age[60,90)	Female	COVID-19	Lung	Diffuse alveolar damage	Prior	Disease	Respiratory Disease	Disease	COVID-19 (pre-existing diabetes, hypertension)	495
GSE171524	GSE171524_L13cov	4862	more2kcell	L13cov	60-69	Age[60,90)	Male	COVID-19	Lung	Diffuse alveolar damage	Never or Unknown	Disease	Respiratory Disease	Disease	COVID-19 (pre-existing hypertension, immunocompromised condition)	853
GSE171524	GSE171524_L15cov	4056	more2kcell	L15cov	60-69	Age[60,90)	Male	COVID-19	Lung	Diffuse alveolar damage	Never or Unknown	Disease	Respiratory Disease	Disease	COVID-19 (pre-existing hypertension)	146
GSE171524	GSE171524_L17cov	4651	more2kcell	L17cov	60-69	Age[60,90)	Male	COVID-19	Lung	Diffuse alveolar damage	Prior	Disease	Respiratory Disease	Disease	COVID-19 (pre-existing lung disease, kindey disease, hypertension, immunocompromised condition)	618
GSE171524	GSE171524_L18cov	2816	more2kcell	L18cov	70-79	Age[60,90)	Male	COVID-19	Lung	Diffuse alveolar damage	Prior	Disease	Respiratory Disease	Disease	COVID-19 (pre-existing diabetes, hypertension)	433
GSE171524	GSE171524_L19cov	2509	more2kcell	L19cov	60-69	Age[60,90)	Female	COVID-19	Lung	Diffuse alveolar damage	Never or Unknown	Disease	Respiratory Disease	Disease	COVID-19 (pre-existing heart disease, lung disease, kindey disease, hypertension, immunocompromised condition)	80
GSE171524	GSE171524_L21cov	3425	more2kcell	L21cov	60-69	Age[60,90)	Female	COVID-19	Lung	Congestion	Never or Unknown	Disease	Respiratory Disease	Disease	COVID-19 (pre-existing hypertension)	58
GSE171524	GSE171524_L22cov	6987	more2kcell	L22cov	50-59	Age[20,60)	Male	COVID-19	Lung	Diffuse alveolar damage	Never or Unknown	Disease	Respiratory Disease	Disease	COVID-19 (pre-existing diabetes)	948
GSE201333	GSE201333_TSP1_Lung	13198	more2kcell	TSP1_Lung	59	Age[20,60)	Female	Lung	Lung	Cerebrovascular stroke	Smoking	Disease	Cerebrovascular Disease	Disease	Cerebrovascular stroke	110
GSE201333	GSE201333_TSP14_Lung	4350	more2kcell	TSP14_Lung	59	Age[20,60)	Male	Lung	Lung	Anoxia	Smoking	Disease	Circulation Disease	Disease	Anoxia	12
GSE201333	GSE201333_TSP2_Lung	18134	more2kcell	TSP2_Lung	61	Age[60,90)	Female	Lung	Lung	Anoxia	NonSmoking	Disease	Circulation Disease	Disease	Anoxia	315
GSE130148	GSE130148_ASK454	2372	more2kcell	ASK454	69	Age[60,90)	Male	Lung	Lung	Asthma	Dropseq_resection	Disease	Respiratory Disease	Disease	Asthma	0
GSE131907	GSE131907_EBUS_06	2303	more2kcell	EBUS_06	None	None	None	tL/B	Lung	ADC	IV	Cancer	Cancer	LUAD	Advanced stage tumor lung	0
GSE131907	GSE131907_EBUS_15	1105	less2kcell	EBUS_15	None	None	None	mLN	Lung	ADC	IV	Cancer	Cancer	LUAD	Lymph node metastases	0
GSE131907	GSE131907_EBUS_49	1775	less2kcell	EBUS_49	None	None	None	tL/B	Lung	ADC	IV	Cancer	Cancer	LUAD	Advanced stage tumor lung	0
GSE131907	GSE131907_EBUS_51	3275	more2kcell	EBUS_51	None	None	None	mLN	Lung	ADC	IV	Cancer	Cancer	LUAD	Lymph node metastases	0
GSE131907	GSE131907_EFFUSION_11	2943	more2kcell	EFFUSION_11	None	None	None	PE	Lung	ADC	IV	Disease	Respiratory Disease	Disease	Pleural effusion	0
GSE131907	GSE131907_EFFUSION_12	4224	more2kcell	EFFUSION_12	None	None	None	PE	Lung	ADC	IV	Disease	Respiratory Disease	Disease	Pleural effusion	0
GSE131907	GSE131907_EFFUSION_64	3812	more2kcell	EFFUSION_64	None	None	None	PE	Lung	ADC	IV	Disease	Respiratory Disease	Disease	Pleural effusion	0
GSE131907	GSE131907_NS_04	1904	less2kcell	NS_04	None	None	None	mBrain	Lung	ADC	IV	Cancer	Cancer	LUAD	Brain metastases	0
GSE131907	GSE131907_NS_06	1070	less2kcell	NS_06	None	None	None	mBrain	Lung	ADC	IV	Cancer	Cancer	LUAD	Brain metastases	0
GSE131907	GSE131907_NS_16	1317	less2kcell	NS_16	None	None	None	mBrain	Lung	ADC	IIIA	Cancer	Cancer	LUAD	Brain metastases	0
GSE158127	GSE158127_F00202	376	less2kcell	F00202	None	None	None	Other PF	Lung	None	VUILD48	Disease	Respiratory Disease	Disease	End-stage idiopathic pulmonary fibrosis	0
GSE158127	GSE158127_F00207	325	less2kcell	F00207	None	None	None	Other PF	Lung	None	VUILD54	Disease	Respiratory Disease	Disease	End-stage idiopathic pulmonary fibrosis	0
GSE158127	GSE158127_F00208	425	less2kcell	F00208	None	None	None	Other PF	Lung	None	VUILD54	Disease	Respiratory Disease	Disease	End-stage idiopathic pulmonary fibrosis	0
GSE158127	GSE158127_F00409	800	less2kcell	F00409	None	None	None	Control (H.)	Lung	None	VUHD69	Normal	Normal	Normal	Normal lung	0
GSE158127	GSE158127_F01214	1584	less2kcell	F01214	None	None	None	IPF	Lung	None	TILD010	Disease	Respiratory Disease	Disease	End-stage idiopathic pulmonary fibrosis	0
GSE158127	GSE158127_F01302	1675	less2kcell	F01302	None	None	None	IPF	Lung	None	TILD006	Disease	Respiratory Disease	Disease	End-stage idiopathic pulmonary fibrosis	0
GSE158127	GSE158127_F01303	1638	less2kcell	F01303	None	None	None	IPF	Lung	None	TILD006	Disease	Respiratory Disease	Disease	End-stage idiopathic pulmonary fibrosis	0
GSE158127	GSE158127_F01365	1191	less2kcell	F01365	None	None	None	Control (H.)	Lung	None	THD0005	Normal	Normal	Normal	Normal lung	0
GSE158127	GSE158127_F01366	1284	less2kcell	F01366	None	None	None	Control (H.)	Lung	None	THD0005	Normal	Normal	Normal	Normal lung	0
GSE158127	GSE158127_F01367	1019	less2kcell	F01367	None	None	None	Control (H.)	Lung	None	THD0005	Normal	Normal	Normal	Normal lung	0
GSE158127	GSE158127_F01376	1669	less2kcell	F01376	None	None	None	Other PF	Lung	None	TILD019	Disease	Respiratory Disease	Disease	End-stage idiopathic pulmonary fibrosis	0
GSE158127	GSE158127_F01385	1360	less2kcell	F01385	None	None	None	Other PF	Lung	None	TILD030	Disease	Respiratory Disease	Disease	End-stage idiopathic pulmonary fibrosis	0
GSE158127	GSE158127_F01386	1722	less2kcell	F01386	None	None	None	Other PF	Lung	None	TILD030	Disease	Respiratory Disease	Disease	End-stage idiopathic pulmonary fibrosis	0
GSE158127	GSE158127_F01390	1419	less2kcell	F01390	None	None	None	IPF	Lung	None	VUILD64	Disease	Respiratory Disease	Disease	End-stage idiopathic pulmonary fibrosis	0
GSE158127	GSE158127_F01391	582	less2kcell	F01391	None	None	None	IPF	Lung	None	VUILD65	Disease	Respiratory Disease	Disease	End-stage idiopathic pulmonary fibrosis	0
GSE158127	GSE158127_F01394	2195	more2kcell	F01394	None	None	None	Control (H.)	Lung	None	VUHD071	Normal	Normal	Normal	Normal lung	0
GSE158127	GSE158127_HD70	1509	less2kcell	HD70	None	None	None	Control (H.)	Lung	None	VUHD70	Normal	Normal	Normal	Normal lung	0
GSE158127	GSE158127_ILD53	1116	less2kcell	ILD53	None	None	None	IPF	Lung	None	VUILD53	Disease	Respiratory Disease	Disease	End-stage idiopathic pulmonary fibrosis	0
GSE158127	GSE158127_ILD57	1809	less2kcell	ILD57	None	None	None	Other PF	Lung	None	VUILD57	Disease	Respiratory Disease	Disease	End-stage idiopathic pulmonary fibrosis	0
GSE158127	GSE158127_ILD59-1	6334	more2kcell	ILD59-1	None	None	None	IPF	Lung	None	VUILD59	Disease	Respiratory Disease	Disease	End-stage idiopathic pulmonary fibrosis	0
GSE158127	GSE158127_ILD61-1	1192	less2kcell	ILD61-1	None	None	None	IPF	Lung	None	VUILD61	Disease	Respiratory Disease	Disease	End-stage idiopathic pulmonary fibrosis	0
GSE158127	GSE158127_Sample_1	6895	more2kcell	Sample_1	None	None	None	Control (B.)	Lung	None	Donor 1	Normal	Normal	Normal	Normal lung	0
GSE158127	GSE158127_Sample_19	6752	more2kcell	Sample_19	None	None	None	COVID-19	Lung	None	PMB 2	Disease	Respiratory Disease	Disease	Severe COVID-19 post-mortem biopsy	0
GSE158127	GSE158127_Sample_4	3546	more2kcell	Sample_4	None	None	None	Control (B.)	Lung	None	Donor 1	Normal	Normal	Normal	Normal lung	0
GSE158127	GSE158127_Sample_6	435	less2kcell	Sample_6	None	None	None	Control (B.)	Lung	None	Donor 1	Normal	Normal	Normal	Normal lung	0
GSE171524	GSE171524_L10cov	1550	less2kcell	L10cov	>=80	Age[60,90)	Male	COVID-19	Lung	Diffuse alveolar damage	Never or Unknown	Disease	Respiratory Disease	Disease	COVID-19 (pre-existing hypertension, immunocompromised condition)	0
GSE171524	GSE171524_L16cov	1822	less2kcell	L16cov	70-79	Age[60,90)	Female	COVID-19	Lung	Diffuse alveolar damage	Never or Unknown	Disease	Respiratory Disease	Disease	COVID-19 (pre-existing hypertension)	0
GSE171524	GSE171524_None	1	less2kcell	None	None	None	None	COVID-19	Lung	None	None	None	None	None	Control	0
GSE201333	GSE201333_TSP14_Lymph_Node	30427	more2kcell	TSP14_Lymph_Node	59	Age[20,60)	Male	Lymph_Node	Lymph_Node	Anoxia	Smoking	Disease	Circulation Disease	Disease	Anoxia	98
GSE201333	GSE201333_TSP2_Lymph_Node	9767	more2kcell	TSP2_Lymph_Node	61	Age[60,90)	Female	Lymph_Node	Lymph_Node	Anoxia	NonSmoking	Disease	Circulation Disease	Disease	Anoxia	5
GSE201333	GSE201333_TSP7_Lymph_Node	13081	more2kcell	TSP7_Lymph_Node	69	Age[60,90)	Female	Lymph_Node	Lymph_Node	Anoxic brain injury, cardiopulmonar arrest	NonSmoking	Disease	Head injury	Disease	Anoxic brain injury, cardiopulmonar arrest	5
GSE159929	GSE159929_Lymph.node_cDNA	7771	more2kcell	Lymph.node_cDNA	None	None	Male	Lymph.node	Lymph_Node	None	None	Normal	Normal	Normal	Normal human adult (died of a traumatic brain injury)	0
GSE201333	GSE201333_TSP4_Mammary	11375	more2kcell	TSP4_Mammary	38	Age[20,60)	Female	Mammary	Mammary	Cerebrovascular stroke	NonSmoking	Disease	Cerebrovascular Disease	Disease	Cerebrovascular stroke	602
GSE134355	GSE134355_AdultMuscle1	7775	more2kcell	AdultMuscle1	63	Age[60,90)	Male	AdultMuscle	Muscle	Adult	Donor43	Disease	Urinary Disease	Disease	Uremia(peritoneal dialysis for 5 years)	1367
GSE159929	GSE159929_Muscle_cDNA	5732	more2kcell	Muscle_cDNA	None	None	Male	Muscle	Muscle	None	None	Normal	Normal	Normal	Normal human adult (died of a traumatic brain injury)	1648
GSE201333	GSE201333_TSP1_Muscle	3760	more2kcell	TSP1_Muscle	59	Age[20,60)	Female	Muscle	Muscle	Cerebrovascular stroke	Smoking	Disease	Cerebrovascular Disease	Disease	Cerebrovascular stroke	1096
GSE201333	GSE201333_TSP14_Muscle	8394	more2kcell	TSP14_Muscle	59	Age[20,60)	Male	Muscle	Muscle	Anoxia	Smoking	Disease	Circulation Disease	Disease	Anoxia	2477
GSE201333	GSE201333_TSP2_Muscle	16347	more2kcell	TSP2_Muscle	61	Age[60,90)	Female	Muscle	Muscle	Anoxia	NonSmoking	Disease	Circulation Disease	Disease	Anoxia	6300
GSE201333	GSE201333_TSP4_Muscle	2245	more2kcell	TSP4_Muscle	38	Age[20,60)	Female	Muscle	Muscle	Cerebrovascular stroke	NonSmoking	Disease	Cerebrovascular Disease	Disease	Cerebrovascular stroke	505
GSE150430	GSE150430_N01	2583	more2kcell	N01	20	Age[20,60)	Female	nasopharymgeal	Nasopharyngeal	EBV_neg	CNP	Disease	Respiratory Disease	Disease	Chronic nasopharyngitis	1
GSE150430	GSE150430_P01	2217	more2kcell	P01	37	Age[20,60)	Male	nasopharymgeal	Nasopharyngeal	EBV_pos	NKNPC	Cancer	Cancer	NKNPC	Non-keratinizing nasopharyngeal carcinoma	2
GSE150430	GSE150430_P03	6135	more2kcell	P03	31	Age[20,60)	Female	nasopharymgeal	Nasopharyngeal	EBV_neg	KNPC	Cancer	Cancer	KNPC	Keratinizing nasopharyngeal carcinoma	11
GSE150430	GSE150430_P11	2589	more2kcell	P11	44	Age[20,60)	Male	nasopharymgeal	Nasopharyngeal	EBV_pos	NKNPC	Cancer	Cancer	NKNPC	Non-keratinizing nasopharyngeal carcinoma	2
GSE150430	GSE150430_P13	2524	more2kcell	P13	41	Age[20,60)	Female	nasopharymgeal	Nasopharyngeal	EBV_pos	NKNPC	Cancer	Cancer	NKNPC	Non-keratinizing nasopharyngeal carcinoma	2
GSE150430	GSE150430_P02	6092	more2kcell	P02	38	Age[20,60)	Female	nasopharymgeal	Nasopharyngeal	EBV_pos	NKNPC	Cancer	Cancer	NKNPC	Non-keratinizing nasopharyngeal carcinoma	0
GSE150430	GSE150430_P04	320	less2kcell	P04	58	Age[20,60)	Male	nasopharymgeal	Nasopharyngeal	EBV_pos	NKNPC	Cancer	Cancer	NKNPC	Non-keratinizing nasopharyngeal carcinoma	0
GSE150430	GSE150430_P05	1842	less2kcell	P05	74	Age[60,90)	Male	nasopharymgeal	Nasopharyngeal	EBV_pos	NKNPC	Cancer	Cancer	NKNPC	Non-keratinizing nasopharyngeal carcinoma	0
GSE150430	GSE150430_P06	2222	more2kcell	P06	36	Age[20,60)	Female	nasopharymgeal	Nasopharyngeal	EBV_pos	NKNPC	Cancer	Cancer	NKNPC	Non-keratinizing nasopharyngeal carcinoma	0
GSE150430	GSE150430_P07	1931	less2kcell	P07	45	Age[20,60)	Male	nasopharymgeal	Nasopharyngeal	EBV_pos	NKNPC	Cancer	Cancer	NKNPC	Non-keratinizing nasopharyngeal carcinoma	0
GSE150430	GSE150430_P08	5313	more2kcell	P08	61	Age[60,90)	Male	nasopharymgeal	Nasopharyngeal	EBV_pos	NKNPC	Cancer	Cancer	NKNPC	Non-keratinizing nasopharyngeal carcinoma	0
GSE150430	GSE150430_P09	834	less2kcell	P09	51	Age[20,60)	Male	nasopharymgeal	Nasopharyngeal	EBV_pos	NKNPC	Cancer	Cancer	NKNPC	Non-keratinizing nasopharyngeal carcinoma	0
GSE150430	GSE150430_P10	2019	more2kcell	P10	57	Age[20,60)	Male	nasopharymgeal	Nasopharyngeal	EBV_neg	NKNPC	Cancer	Cancer	NKNPC	Non-keratinizing nasopharyngeal carcinoma	0
GSE150430	GSE150430_P12	1914	less2kcell	P12	32	Age[20,60)	Male	nasopharymgeal	Nasopharyngeal	EBV_pos	NKNPC	Cancer	Cancer	NKNPC	Non-keratinizing nasopharyngeal carcinoma	0
GSE150430	GSE150430_P14	2497	more2kcell	P14	54	Age[20,60)	Female	nasopharymgeal	Nasopharyngeal	EBV_pos	NKNPC	Cancer	Cancer	NKNPC	Non-keratinizing nasopharyngeal carcinoma	0
GSE150430	GSE150430_P15	7552	more2kcell	P15	32	Age[20,60)	Male	nasopharymgeal	Nasopharyngeal	EBV_pos	NKNPC	Cancer	Cancer	NKNPC	Non-keratinizing nasopharyngeal carcinoma	0
GSE134355	GSE134355_AdultOmentum2	9971	more2kcell	AdultOmentum2	41	Age[20,60)	Male	AdultOmentum	Omentum	Adult	Donor34	Disease	Head injury	Disease	Spontaneous brain hemorrhage	3294
GSE134355	GSE134355_AdultOmentum1	1487	less2kcell	AdultOmentum1	21	Age[20,60)	Male	AdultOmentum	Omentum	Adult	Donor41	Disease	Endocrine Disease	Disease	Brain death(traffic accident)(High BMI)	0
GSE134355	GSE134355_AdultThyroid1	6319	more2kcell	AdultThyroid1	57	Age[20,60)	Female	AdultThyroid	Thyroid	Adult	Donor53	Cancer	Cancer	THCA	Probably suffering from papilloma	44
GSE134355	GSE134355_AdultPancreas1	9727	more2kcell	AdultPancreas1	43	Age[20,60)	Female	AdultPancreas	Pancreas	Adult	Donor44	Disease	Head injury	Disease	Traumatic brain injury	14
GSE201333	GSE201333_TSP1_Pancreas	6798	more2kcell	TSP1_Pancreas	59	Age[20,60)	Female	Pancreas	Pancreas	Cerebrovascular stroke	Smoking	Disease	Cerebrovascular Disease	Disease	Cerebrovascular stroke	9
GSE201333	GSE201333_TSP9_Pancreas	6699	more2kcell	TSP9_Pancreas	37	Age[20,60)	Male	Pancreas	Pancreas	Head trauma	NonSmoking	Disease	Head injury	Disease	Head trauma	263
GSE134355	GSE134355_Placenta1	9595	more2kcell	Placenta1	10-week-old	Fetal	Female	Placenta	Placenta	Fetal	Donor4	Abortion	Abortion	Abortion	Fetal_Placenta	1179
GSE134355	GSE134355_AdultPleura1	19695	more2kcell	AdultPleura1	46	Age[20,60)	Male	AdultPleura	Pleura	Adult	Donor23	Disease	Cerebrovascular Disease	Disease	Cerebral hemorrhage	14559
GSE134355	GSE134355_AdultProstate1	2445	more2kcell	AdultProstate1	45	Age[20,60)	Male	AdultProstate	Prostate	Adult	Donor31	Disease	Respiratory Disease	Disease	Respiratory failure	2
GSE201333	GSE201333_TSP14_Prostate	3282	more2kcell	TSP14_Prostate	59	Age[20,60)	Male	Prostate	Prostate	Anoxia	Smoking	Disease	Circulation Disease	Disease	Anoxia	8
GSE201333	GSE201333_TSP8_Prostate	13093	more2kcell	TSP8_Prostate	56	Age[20,60)	Male	Prostate	Prostate	Respiratory failure (primary), cardiac arrest	NonSmoking	Disease	Respiratory Disease	Disease	Respiratory failure (primary), cardiac arrest	120
GSE134355	GSE134355_AdultRectum1	5718	more2kcell	AdultRectum1	47	Age[20,60)	Female	AdultRectum	Rectum	Adult	Donor24	Disease	Circulation Disease	Disease	Hypertension	24
GSE159929	GSE159929_Rectum_cDNA	6280	more2kcell	Rectum_cDNA	None	None	Male	Rectum	Rectum	None	None	Normal	Normal	Normal	Normal human adult (died of a traumatic brain injury)	1284
GSE201333	GSE201333_TSP14_Salivary_Gland	17762	more2kcell	TSP14_Salivary_Gland	59	Age[20,60)	Male	Salivary_Gland	Salivary_Gland	Anoxia	Smoking	Disease	Circulation Disease	Disease	Anoxia	31
GSE201333	GSE201333_TSP7_Salivary_Gland	9437	more2kcell	TSP7_Salivary_Gland	69	Age[60,90)	Female	Salivary_Gland	Salivary_Gland	Anoxic brain injury, cardiopulmonar arrest	NonSmoking	Disease	Head injury	Disease	Anoxic brain injury, cardiopulmonar arrest	1166
GSE123813	GSE123813_su001	11578	more2kcell	su001	None	None	None	L arm	Skin	BCC_Response	None	Cancer	Cancer	BCC	Basal cell carcinoma	30
GSE123813	GSE123813_su005	6509	more2kcell	su005	None	None	None	L ear	Skin	BCC_NoResponse	None	Cancer	Cancer	BCC	Basal cell carcinoma	250
GSE123813	GSE123813_su006	9258	more2kcell	su006	None	None	None	R neck	Skin	BCC_NoResponse	None	Cancer	Cancer	BCC	Basal cell carcinoma	169
GSE123813	GSE123813_su007	2174	more2kcell	su007	None	None	None	L cheek	Skin	BCC_NoResponse	None	Cancer	Cancer	BCC	Basal cell carcinoma	89
GSE123813	GSE123813_su008	7572	more2kcell	su008	None	None	None	R arm	Skin	BCC_NoResponse	None	Cancer	Cancer	BCC	Basal cell carcinoma	56
GSE123813	GSE123813_su010	11111	more2kcell	su010	None	None	None	R calf	Skin	BCC_NoResponse	None	Cancer	Cancer	BCC	Basal cell carcinoma	1
GSE159929	GSE159929_Skin_cDNA	7710	more2kcell	Skin_cDNA	None	None	Male	Skin	Skin	None	None	Normal	Normal	Normal	Normal human adult (died of a traumatic brain injury)	914
GSE201333	GSE201333_TSP10_Skin	5863	more2kcell	TSP10_Skin	33	Age[20,60)	Male	Skin	Skin	Anoxia	Smoking	Disease	Circulation Disease	Disease	Anoxia	943
GSE201333	GSE201333_TSP14_Skin	3561	more2kcell	TSP14_Skin	59	Age[20,60)	Male	Skin	Skin	Anoxia	Smoking	Disease	Circulation Disease	Disease	Anoxia	938
GSE123813	GSE123813_su002	348	less2kcell	su002	None	None	None	Nose	Skin	BCC_Response	None	Cancer	Cancer	BCC	Basal cell carcinoma	0
GSE123813	GSE123813_su003	1059	less2kcell	su003	None	None	None	R arm	Skin	BCC_Response	None	Cancer	Cancer	BCC	Basal cell carcinoma	0
GSE123813	GSE123813_su004	1519	less2kcell	su004	None	None	None	Knee	Skin	BCC_Response	None	Cancer	Cancer	BCC	Basal cell carcinoma	0
GSE123813	GSE123813_su009	9054	more2kcell	su009	None	None	None	L forehead	Skin	BCC_Response	None	Cancer	Cancer	BCC	Basal cell carcinoma	0
GSE123813	GSE123813_su011	7552	more2kcell	su011	None	None	None	L scalp	Skin	BCC_Response	None	Cancer	Cancer	BCC	Basal cell carcinoma	0
GSE123813	GSE123813_su012	3323	more2kcell	su012	None	None	None	L cheek	Skin	BCC_Response	None	Cancer	Cancer	BCC	Basal cell carcinoma	0
GSE123813	GSE123813_su013	4557	more2kcell	su013	None	None	None	scalp	Skin	BCC_Response	None	Cancer	Cancer	BCC	Basal cell carcinoma	0
GSE123813	GSE123813_su014	3432	more2kcell	su014	None	None	None	R neck	Skin	BCC_Response	None	Cancer	Cancer	BCC	Basal cell carcinoma	0
GSE201333	GSE201333_TSP2_Spleen	7679	more2kcell	TSP2_Spleen	61	Age[60,90)	Female	Spleen	Spleen	Anoxia	NonSmoking	Disease	Circulation Disease	Disease	Anoxia	1
GSE201333	GSE201333_TSP7_Spleen	7361	more2kcell	TSP7_Spleen	69	Age[60,90)	Female	Spleen	Spleen	Anoxic brain injury, cardiopulmonar arrest	NonSmoking	Disease	Head injury	Disease	Anoxic brain injury, cardiopulmonar arrest	5
GSE134355	GSE134355_AdultSpleen1	15806	more2kcell	AdultSpleen1	51	Age[20,60)	Female	Spleen	Spleen	Adult	Donor49	Disease	Respiratory Disease	Disease	Respiratory failure (Severe asthma)	0
GSE159929	GSE159929_Spleen_cDNA	4512	more2kcell	Spleen_cDNA	None	None	Male	Spleen	Spleen	None	None	Normal	Normal	Normal	Normal human adult (died of a traumatic brain injury)	0
GSE201333	GSE201333_TSP14_Spleen	18964	more2kcell	TSP14_Spleen	59	Age[20,60)	Male	Spleen	Spleen	Anoxia	Smoking	Disease	Circulation Disease	Disease	Anoxia	0
GSE134355	GSE134355_AdultStomach2	4669	more2kcell	AdultStomach2	59	Age[20,60)	Male	AdultStomach	Stomach	Adult	Donor50	Disease	Digestive Disease	Disease	Pancreatitis	798
GSE134355	GSE134355_AdultCervix1	8096	more2kcell	AdultCervix1	52	Age[20,60)	Female	AdultCervix	Cervix	Adult	Donor30	Cancer	Cancer	UCEC	Uterine myoma	544
GSE159929	GSE159929_Stomach_cDNA	5318	more2kcell	Stomach_cDNA	None	None	Male	Stomach	Stomach	None	None	Normal	Normal	Normal	Normal human adult (died of a traumatic brain injury)	98
GSE134355	GSE134355_AdultStomach1	1879	less2kcell	AdultStomach1	45	Age[20,60)	Male	AdultStomach	Stomach	Adult	Donor31	Disease	Respiratory Disease	Disease	Respiratory failure	0
GSE134355	GSE134355_AdultTemporalLobe1	9544	more2kcell	AdultTemporalLobe1	61	Age[60,90)	Female	AdultTemporalLobe	Temporal_Lobe	Adult	Donor52	Disease	Nervous Disease	Disease	Intractable epilepsy	212
GSE201333	GSE201333_TSP14_Thymus	21578	more2kcell	TSP14_Thymus	59	Age[20,60)	Male	Thymus	Thymus	Anoxia	Smoking	Disease	Circulation Disease	Disease	Anoxia	3183
GSE201333	GSE201333_TSP2_Thymus	12086	more2kcell	TSP2_Thymus	61	Age[60,90)	Female	Thymus	Thymus	Anoxia	NonSmoking	Disease	Circulation Disease	Disease	Anoxia	624
GSE134355	GSE134355_AdultFallopianTube1	6556	more2kcell	AdultFallopianTube1	52	Age[20,60)	Female	AdultFallopiantube	Fallopian_Tube	Adult	Donor30	Cancer	Cancer	UCEC	Uterine myoma	1110
GSE134355	GSE134355_AdultThyroid2	6328	more2kcell	AdultThyroid2	61	Age[60,90)	Female	AdultThyroid	Thyroid	Adult	Donor54	Disease	Endocrine Disease	Disease	Follicular epithelial dysplasia	135
GSE201333	GSE201333_TSP14_Tongue	5417	more2kcell	TSP14_Tongue	59	Age[20,60)	Male	Tongue	Tongue	Anoxia	Smoking	Disease	Circulation Disease	Disease	Anoxia	73
GSE201333	GSE201333_TSP7_Tongue	9417	more2kcell	TSP7_Tongue	69	Age[60,90)	Female	Tongue	Tongue	Anoxic brain injury, cardiopulmonar arrest	NonSmoking	Disease	Head injury	Disease	Anoxic brain injury, cardiopulmonar arrest	117
GSE201333	GSE201333_TSP4_Tongue	186	less2kcell	TSP4_Tongue	38	Age[20,60)	Female	Tongue	Tongue	Cerebrovascular stroke	NonSmoking	Disease	Cerebrovascular Disease	Disease	Cerebrovascular stroke	0
GSE134355	GSE134355_AdultTrachea2	9949	more2kcell	AdultTrachea2	46	Age[20,60)	Male	AdultTrachea	Trachea	Adult	Donor23	Disease	Cerebrovascular Disease	Disease	Cerebral hemorrhage	647
GSE159929	GSE159929_Trachea_cDNA	7522	more2kcell	Trachea_cDNA	None	None	Male	Trachea	Trachea	None	None	Normal	Normal	Normal	Normal human adult (died of a traumatic brain injury)	574
GSE201333	GSE201333_TSP2_Trachea	4404	more2kcell	TSP2_Trachea	61	Age[60,90)	Female	Trachea	Trachea	Anoxia	NonSmoking	Disease	Circulation Disease	Disease	Anoxia	170
GSE201333	GSE201333_TSP6_Trachea	5118	more2kcell	TSP6_Trachea	67	Age[60,90)	Male	Trachea	Trachea	Cardiac arrest (primary), anoxia	None	Disease	Circulation Disease	Disease	Cardiac arrest (primary), anoxia	990
GSE134355	GSE134355_AdultUreter1	2390	more2kcell	AdultUreter1	49	Age[20,60)	Female	AdultUreter	Ureter	Adult	Donor56	Disease	Urinary Disease	Disease	Lower ureter	12
GSE134355	GSE134355_AdultUterus1	7694	more2kcell	AdultUterus1	52	Age[20,60)	Female	AdultUterus	Uterus	Adult	Donor30	Cancer	Cancer	UCEC	Uterine myoma	164
GSE201333	GSE201333_TSP4_Uterus	7124	more2kcell	TSP4_Uterus	38	Age[20,60)	Female	Uterus	Uterus	Cerebrovascular stroke	NonSmoking	Disease	Cerebrovascular Disease	Disease	Cerebrovascular stroke	2068
GSE201333	GSE201333_TSP14_Vasculature	7389	more2kcell	TSP14_Vasculature	59	Age[20,60)	Male	Vasculature	Vasculature	Anoxia	Smoking	Disease	Circulation Disease	Disease	Anoxia	4239
GSE201333	GSE201333_TSP2_Vasculature	8648	more2kcell	TSP2_Vasculature	61	Age[60,90)	Female	Vasculature	Vasculature	Anoxia	NonSmoking	Disease	Circulation Disease	Disease	Anoxia	3854
