# Supplementary material for: A systematic characterization of fibroblast subtypes and heterogeneity
Source: iScience. 2025 Nov 10;28(12):113915. doi: 10.1016/j.isci.2025.113915 (PMC12686731; doi:10.1016/j.isci.2025.113915)
Supplement: Table S2. Statistics about the 9 major cell types [file mmc3.xlsx]

## Sheet: Sheet1
Cohorts	# T cells	# Fibroblast	# B cells	# Endothelial	# Epithelial	# Myeloid	# Neuron	# Plasma	# Smooth Muscle
GSE123813	53478	1375	9185	413	3520	3080	1799	3259	9
GSE130148	1870	337	217	474	3412	3013	61	30	12
GSE131907	91611	4256	23899	2117	33610	39459	2386	3732	142
GSE132257	2529	48	267	22	1887	541	68	271	1
GSE134355	97881	136695	14735	35075	122736	75753	36290	17445	11418
GSE144735	3712	3145	1427	859	2709	1348	318	1226	13
GSE145137	400	459	39	365	428	280	95	9	0
GSE150430	14394	31	13325	23	6058	2968	2722	2200	22
GSE153643	6003	6111	587	3082	620	7458	148	227	10
GSE158127	15511	34746	4662	22559	62457	97438	1797	6546	227
GSE159929	20858	21024	8279	7362	17258	5629	655	1739	152
GSE160269	60378	40048	13711	11313	39452	13012	5102	7018	41
GSE171524	16352	22302	2582	7401	28447	29643	716	5219	271
GSE201333	112915	77111	48485	32346	100732	81477	7676	8445	9982
