# Supplementary material for: A systematic characterization of fibroblast subtypes and heterogeneity
Source: iScience. 2025 Nov 10;28(12):113915. doi: 10.1016/j.isci.2025.113915 (PMC12686731; doi:10.1016/j.isci.2025.113915)
Supplement: Table S3. Statistics of the differentially expressed genes for each cell cluster [file mmc4.xlsx]

## Sheet: Sheet1
p-value	avg_log2FC	pct.1	pct.2	p-value-adj	cluster	gene
0	2.14915	0.556	0.326	0	0	SEMA3C
0	1.93334	0.259	0.126	0	0	CPB1
0	1.76573	0.459	0.303	0	0	IFI27
0	1.73315	0.263	0.111	0	0	PRG4
0	1.65675	0.757	0.719	0	0	TIMP2
0	1.56153	0.584	0.529	0	0	GPNMB
0	1.53513	0.433	0.268	0	0	PI16
0	1.53296	0.561	0.43	0	0	SCARA5
1.30216e-206	0.280568	0.302	0.129	2.45458e-202	21	AFAP1
0	1.5185	0.587	0.594	0	0	TSC22D3
0	1.41408	0.599	0.615	0	0	GLUL
0	1.30076	0.593	0.609	0	0	CYBRD1
0	1.26569	0.794	0.78	0	0	C1S
0	1.25547	0.614	0.589	0	0	MGST1
0	1.19053	0.644	0.62	0	0	IGFBP6
0	1.15186	0.715	0.764	0	0	ANXA2
0	1.14203	0.682	0.715	0	0	COL6A3
0	1.107	0.672	0.752	0	0	PSAP
0	1.10363	0.664	0.714	0	0	MMP2
0	1.23856	0.458	0.127	0	25	AFAP1
0	0.816639	0.675	0.637	0	0	RPS13
0	0.80168	0.752	0.837	0	0	CD63
0	0.78767	0.707	0.727	0	0	GSN
0	0.349824	0.247	0.53	0	0	MT1X
4.81e-304	1.68814	0.52	0.486	9.06684e-300	0	TGFBR2
2.69637e-303	0.276756	0.197	0.462	5.08265e-299	0	PTP4A2
4.3194e-302	0.978813	0.632	0.66	8.14207e-298	0	PLAC9
7.04015e-301	0.322768	0.177	0.429	1.32707e-296	0	IQGAP1
1.63204e-295	0.263187	0.151	0.385	3.0764e-291	0	MTPN
1.48557e-294	0.250054	0.247	0.538	2.80029e-290	0	CSDE1
5.78563e-289	0.251977	0.205	0.467	1.09059e-284	0	HNRNPF
2.63755e-286	0.277754	0.205	0.469	4.97178e-282	0	SF3B1
1.60028e-285	1.46189	0.484	0.423	3.01653e-281	0	CPE
8.0769e-284	0.278728	0.201	0.458	1.5225e-279	0	ARPC5
4.97472e-281	0.333402	0.222	0.491	9.37734e-277	0	DDX3X
7.62366e-278	1.03963	0.599	0.582	1.43706e-273	0	RPL23
6.82325e-277	0.958982	0.625	0.652	1.28618e-272	0	TIMP3
3.54416e-276	0.274876	0.189	0.434	6.68075e-272	0	QKI
1.6977e-274	0.27554	0.215	0.478	3.20016e-270	0	RSRP1
2.18633e-273	0.271544	0.191	0.438	4.12122e-269	0	XBP1
1.50335e-272	0.916076	0.534	0.455	2.83382e-268	0	CD99
2.23817e-270	0.861039	0.703	0.822	4.21894e-266	0	LAPTM4A
1.52857e-265	0.383242	0.158	0.384	2.88136e-261	0	ACTR2
5.15221e-260	0.282224	0.157	0.379	9.71191e-256	0	WAC
2.10232e-256	0.308125	0.253	0.529	3.96286e-252	0	CDC42
3.50139e-253	0.28641	0.173	0.398	6.60012e-249	0	CTNNB1
5.09312e-249	0.325841	0.213	0.464	9.60054e-245	0	PRKAR1A
5.7043e-245	0.331033	0.259	0.533	1.07526e-240	0	PCBP1
1.11027e-243	0.296723	0.23	0.485	2.09285e-239	0	ANAPC16
5.78725e-237	0.324943	0.223	0.469	1.0909e-232	0	PPP1CB
3.26974e-235	0.296449	0.236	0.493	6.16346e-231	0	LAMP1
9.64605e-234	0.373284	0.144	0.347	1.81828e-229	0	TMEM123
6.66255e-232	0.362872	0.188	0.417	1.25589e-227	0	TM9SF3
5.02462e-231	0.29198	0.197	0.428	9.47141e-227	0	CLIC4
3.6302e-230	0.250457	0.115	0.297	6.84293e-226	0	CREBRF
4.11037e-229	0.295348	0.124	0.312	7.74804e-225	0	PPP2CB
5.84132e-228	0.277014	0.264	0.534	1.10109e-223	0	TMEM50A
1.41818e-227	0.279728	0.264	0.534	2.67328e-223	0	MORF4L2
8.26957e-227	0.840421	0.618	0.625	1.55881e-222	0	RPL27
1.31637e-226	0.29442	0.227	0.475	2.48135e-222	0	DYNLRB1
6.62105e-225	0.297485	0.132	0.321	1.24807e-220	0	ZYX
3.14703e-224	0.309317	0.169	0.379	5.93216e-220	0	SAR1A
1.00671e-223	0.392645	0.236	0.49	1.89764e-219	0	SARAF
3.03501e-223	0.33323	0.161	0.368	5.721e-219	0	CALCOCO2
1.02907e-222	0.304678	0.156	0.358	1.9398e-218	0	OPTN
3.95985e-221	0.27742	0.188	0.406	7.46431e-217	0	HSPG2
7.90302e-219	0.280688	0.148	0.346	1.48972e-214	0	ITGAV
1.02129e-218	0.358516	0.129	0.316	1.92512e-214	0	MOB1A
2.89385e-218	0.319196	0.268	0.536	5.45491e-214	0	LEPROT
3.63367e-218	0.31637	0.124	0.306	6.84947e-214	0	HIPK3
4.09982e-218	0.379609	0.212	0.445	7.72816e-214	0	TRA2B
5.36072e-218	0.916951	0.66	0.75	1.01049e-213	0	UBB
1.88402e-217	0.255883	0.129	0.313	3.55138e-213	0	CTDSP2
3.37201e-217	0.320953	0.263	0.529	6.35623e-213	0	EIF5
3.81641e-216	0.325769	0.283	0.558	7.19393e-212	0	ARPC3
1.63315e-212	0.373218	0.226	0.468	3.07848e-208	0	PDLIM1
2.44723e-212	0.303813	0.213	0.44	4.61303e-208	0	CYB5A
2.04582e-211	0.253027	0.253	0.505	3.85638e-207	0	ROMO1
5.12927e-211	0.451433	0.18	0.396	9.66868e-207	0	PTEN
1.72699e-210	0.312186	0.194	0.414	3.25538e-206	0	PCNP
1.80563e-210	0.325929	0.216	0.445	3.40362e-206	0	UGP2
3.08758e-208	0.29109	0.186	0.399	5.82008e-204	0	LSM3
5.70534e-208	0.307114	0.101	0.265	1.07546e-203	0	KLF13
4.86979e-206	0.736161	0.635	0.648	9.17956e-202	0	RPL24
2.0285e-205	0.251786	0.262	0.516	3.82373e-201	0	HSBP1
0	0.294344	0.452	0.127	0	27	AFAP1
7.31868e-205	0.326286	0.223	0.456	1.37957e-200	0	RBPJ
9.45933e-205	0.341378	0.234	0.474	1.78308e-200	0	PSME1
1.29494e-202	0.342497	0.129	0.307	2.44097e-198	0	YPEL5
1.63863e-202	0.328466	0.126	0.301	3.08882e-198	0	ERGIC1
2.39868e-202	0.266328	0.139	0.322	4.52151e-198	0	AZI2
4.86911e-202	0.320876	0.164	0.36	9.17827e-198	0	CD47
1.11294e-200	0.328717	0.131	0.306	2.09788e-196	0	PDCD4
2.21639e-200	0.328058	0.164	0.361	4.17789e-196	0	ADD1
1.39727e-199	0.284293	0.221	0.447	2.63386e-195	0	SLIRP
3.80705e-199	1.3281	0.416	0.349	7.17629e-195	0	CD34
7.92472e-198	0.286447	0.206	0.424	1.49381e-193	0	IFI27L2
9.58702e-198	0.312071	0.277	0.535	1.80715e-193	0	UQCR10
8.51164e-197	0.34707	0.229	0.461	1.60444e-192	0	NOP10
3.86856e-196	0.289718	0.303	0.581	7.29224e-192	0	SLC38A2
4.76847e-196	0.324956	0.245	0.481	8.98857e-192	0	MBNL1
1.19354e-195	0.277932	0.21	0.431	2.24981e-191	0	AP3S1
2.05729e-195	0.660199	0.645	0.644	3.87799e-191	0	RPS15
1.9281e-194	0.445978	0.22	0.448	3.63448e-190	0	ATP1A1
2.94128e-194	0.274077	0.258	0.509	5.5443e-190	0	ADH5
5.71419e-194	0.270049	0.162	0.353	1.07713e-189	0	TMEM43
2.17349e-193	0.255491	0.128	0.298	4.09702e-189	0	LARP7
1.49667e-190	0.318373	0.285	0.544	2.82123e-186	0	C4orf3
3.53364e-189	0.306219	0.121	0.286	6.6609e-185	0	CAT
1.79651e-188	0.295501	0.19	0.395	3.38642e-184	0	HEXB
5.73521e-188	0.314068	0.223	0.446	1.08109e-183	0	ADI1
5.97725e-188	0.253248	0.134	0.305	1.12671e-183	0	COPS9
4.89446e-187	0.476613	0.174	0.371	9.22606e-183	0	TGOLN2
1.00858e-186	0.468177	0.174	0.373	1.90117e-182	0	CLTC
1.47294e-186	0.30155	0.166	0.354	2.77649e-182	0	HSD17B11
2.53828e-186	0.395703	0.15	0.331	4.78467e-182	0	CD46
9.68574e-186	0.284748	0.128	0.297	1.82576e-181	0	GANAB
3.06053e-185	0.274508	0.114	0.274	5.76911e-181	0	RNF11
1.0305e-184	0.331646	0.188	0.388	1.94249e-180	0	PRDX3
3.01809e-184	0.306769	0.26	0.499	5.6891e-180	0	FGFR1
3.45534e-184	0.28359	0.158	0.342	6.51331e-180	0	CIR1
4.40226e-184	0.327384	0.148	0.327	8.29827e-180	0	MGAT1
2.28437e-180	0.254808	0.331	0.618	4.30604e-176	0	CNBP
5.19902e-180	0.30809	0.12	0.281	9.80015e-176	0	TOR1AIP1
6.44763e-179	1.04448	0.624	0.69	1.21538e-174	0	CCDC80
8.95879e-179	0.285013	0.302	0.568	1.68873e-174	0	NDUFA1
3.11929e-178	0.392712	0.271	0.521	5.87986e-174	0	TMED10
1.24399e-177	0.250766	0.349	0.639	2.34492e-173	0	HNRNPK
1.59646e-177	0.386255	0.182	0.379	3.00932e-173	0	GNG12
2.24991e-177	1.07259	0.527	0.545	4.24108e-173	0	FBLN2
2.84732e-177	0.565873	0.671	0.661	5.3672e-173	0	RPS8
8.43484e-177	0.379919	0.182	0.378	1.58997e-172	0	SSR1
8.69581e-175	1.278	0.494	0.494	1.63916e-170	0	PODN
4.11413e-174	0.367297	0.111	0.265	7.75513e-170	0	STX12
1.22024e-173	0.504553	0.198	0.403	2.30015e-169	0	CAP1
1.66078e-173	0.414741	0.2	0.405	3.13056e-169	0	RTN3
2.74107e-173	0.252739	0.125	0.283	5.16691e-169	0	SVIL
4.55107e-173	0.321787	0.123	0.283	8.57876e-169	0	PDCD6IP
1.22485e-172	0.295679	0.179	0.367	2.30883e-168	0	SH3BP5
3.47871e-172	0.335394	0.111	0.263	6.55737e-168	0	STK24
1.40569e-171	0.251042	0.107	0.256	2.64972e-167	0	DNAJC10
2.22378e-171	0.319528	0.121	0.276	4.19182e-167	0	SRSF6
2.26997e-171	0.307754	0.113	0.264	4.27889e-167	0	ZC3HAV1
2.61936e-171	0.449876	0.189	0.387	4.93749e-167	0	IFNGR1
2.66448e-171	0.323633	0.157	0.331	5.02254e-167	0	FYN
4.20828e-171	0.260605	0.105	0.253	7.9326e-167	0	XPO1
5.57799e-171	0.489656	0.298	0.563	1.05145e-166	0	DDX17
2.61575e-170	0.429814	0.138	0.306	4.9307e-166	0	CAPRIN1
4.30266e-170	0.362573	0.15	0.321	8.11051e-166	0	UBL3
1.90092e-169	0.313729	0.174	0.358	3.58323e-165	0	ZEB1
2.72399e-169	0.370867	0.305	0.571	5.13471e-165	0	SRSF5
1.67959e-168	0.250139	0.325	0.592	3.16602e-164	0	NPC2
2.74859e-168	0.290963	0.109	0.258	5.18108e-164	0	STT3B
3.12914e-168	0.282008	0.158	0.334	5.89843e-164	0	TMEM109
6.15429e-168	0.299085	0.109	0.257	1.16008e-163	0	ECHDC1
6.35033e-168	0.290849	0.346	0.63	1.19704e-163	0	COX6B1
1.43501e-166	0.340601	0.114	0.266	2.70499e-162	0	TMED7
2.20104e-166	0.317649	0.152	0.322	4.14897e-162	0	SFT2D1
3.82666e-166	0.309391	0.12	0.274	7.21325e-162	0	PIAS1
1.15965e-165	0.622569	0.634	0.644	2.18594e-161	0	RPL3
4.56638e-165	0.307135	0.143	0.304	8.60762e-161	0	BASP1
2.75651e-164	0.386289	0.151	0.321	5.19603e-160	0	TM9SF2
2.82408e-163	0.479944	0.253	0.483	5.32339e-159	0	HNRNPH1
3.23477e-162	0.417616	0.305	0.565	6.09755e-158	0	YWHAZ
2.86291e-161	0.310314	0.286	0.528	5.39658e-157	0	CRISPLD2
5.52844e-161	0.420464	0.223	0.433	1.04211e-156	0	PRNP
1.03987e-160	0.283526	0.112	0.258	1.96015e-156	0	SREK1IP1
5.44635e-160	0.456102	0.287	0.538	1.02664e-155	0	APLP2
7.1862e-160	0.390213	0.283	0.526	1.3546e-155	0	RBMS1
1.54673e-159	0.380384	0.176	0.356	2.91559e-155	0	NEXN
1.18561e-158	0.254397	0.36	0.642	2.23488e-154	0	NDUFS5
1.60589e-158	0.372334	0.271	0.505	3.02711e-154	0	NDUFB1
8.1156e-158	0.296361	0.198	0.388	1.52979e-153	0	NDUFB6
1.17253e-155	0.592684	0.634	0.647	2.21023e-151	0	RPL15
5.26714e-154	0.473215	0.179	0.358	9.92856e-150	0	IRF2BP2
3.33381e-153	0.359266	0.123	0.271	6.28423e-149	0	ATP2B4
9.42546e-152	0.373256	0.111	0.253	1.7767e-147	0	TOB1
3.82732e-151	0.392455	0.124	0.271	7.2145e-147	0	SKAP2
1.38056e-150	0.377542	0.188	0.37	2.60236e-146	0	EGFR
1.73495e-149	0.303438	0.124	0.27	3.27038e-145	0	PPT1
6.80486e-149	1.36244	0.354	0.289	1.28272e-144	0	SLPI
4.90914e-148	0.387549	0.24	0.452	9.25373e-144	0	BRD2
5.77646e-148	0.297575	0.118	0.259	1.08886e-143	0	CCNDBP1
6.93048e-148	0.660929	0.612	0.625	1.3064e-143	0	RPS3
1.17295e-147	0.38448	0.21	0.404	2.21102e-143	0	GSTM3
1.89513e-147	0.506243	0.262	0.49	3.57231e-143	0	SSR3
2.58251e-147	0.268541	0.19	0.369	4.86803e-143	0	ALDH1A1
3.62986e-147	0.479955	0.23	0.436	6.84228e-143	0	MRPL33
5.80418e-147	0.621726	0.62	0.648	1.09409e-142	0	RPL5
4.45145e-146	0.293016	0.389	0.683	8.39098e-142	0	PABPC1
2.67606e-144	0.531853	0.189	0.371	5.04437e-140	0	ASAH1
6.93784e-144	0.29004	0.278	0.508	1.30778e-139	0	MXRA8
1.05047e-143	0.37047	0.148	0.303	1.98013e-139	0	NOTCH2
2.56407e-140	0.320314	0.321	0.574	4.83327e-136	0	TFPI
3.71259e-140	0.509928	0.25	0.466	6.99823e-136	0	ASPH
2.73176e-139	0.335831	0.165	0.325	5.14937e-135	0	SASH1
1.98199e-138	0.502343	0.139	0.288	3.73605e-134	0	MAF
4.10432e-138	0.553516	0.251	0.466	7.73665e-134	0	NFKBIZ
3.52833e-137	0.789942	0.492	0.46	6.6509e-133	0	SFRP2
6.10157e-137	0.277046	0.17	0.329	1.15015e-132	0	GAS7
3.49173e-136	0.368305	0.12	0.256	6.58191e-132	0	AFF1
2.4671e-135	0.524351	0.267	0.489	4.65048e-131	0	SERINC1
1.887e-134	1.20288	0.52	0.56	3.55699e-130	0	PLPP3
1.09427e-133	1.32807	0.339	0.283	2.0627e-129	0	CHRDL1
2.78621e-132	0.413259	0.115	0.25	5.252e-128	0	LASP1
7.12724e-130	0.497909	0.317	0.569	1.34348e-125	0	YWHAB
1.34326e-129	0.385031	0.157	0.31	2.53204e-125	0	SELENBP1
4.83295e-128	0.545322	0.291	0.529	9.1101e-124	0	NFE2L2
3.81987e-127	0.517222	0.224	0.414	7.20045e-123	0	MAN1A1
5.38329e-127	0.271385	0.173	0.332	1.01475e-122	0	PDPN
5.48043e-127	0.402375	0.182	0.347	1.03306e-122	0	LAMB2
2.06181e-126	0.369526	0.169	0.325	3.88651e-122	0	FOXO1
4.19282e-126	0.563908	0.248	0.457	7.90347e-122	0	LAMP2
1.50176e-124	0.500324	0.215	0.399	2.83081e-120	0	OAT
7.64795e-124	1.45376	0.323	0.27	1.44164e-119	0	ADAMTS5
1.47029e-123	0.309239	0.37	0.641	2.7715e-119	0	UBL5
1.62427e-122	0.934336	0.594	0.701	3.06175e-118	0	ANXA1
3.26359e-122	0.284344	0.175	0.328	6.15186e-118	0	MAFB
1.51813e-121	0.535065	0.183	0.348	2.86168e-117	0	PGRMC2
4.85498e-121	0.671963	0.599	0.642	9.15163e-117	0	RPL35
7.28234e-121	0.373024	0.122	0.252	1.37272e-116	0	MYOF
2.09435e-118	0.61115	0.287	0.517	3.94785e-114	0	CANX
6.94669e-115	0.599654	0.608	0.645	1.30945e-110	0	RPL6
3.45673e-114	0.37758	0.372	0.642	6.51594e-110	0	SOD1
1.58587e-113	0.392042	0.345	0.593	2.98937e-109	0	UQCRQ
2.24744e-112	0.458919	0.126	0.254	4.23643e-108	0	SETD7
3.7975e-112	0.497614	0.398	0.676	7.15829e-108	0	S100A4
5.92972e-112	0.593739	0.333	0.586	1.11775e-107	0	MCL1
8.33487e-112	0.380632	0.228	0.407	1.57112e-107	0	SSPN
7.93469e-111	0.333811	0.307	0.531	1.49569e-106	0	HTRA1
9.40492e-110	0.412772	0.351	0.604	1.77283e-105	0	HSPA5
6.48718e-109	0.319824	0.129	0.252	1.22283e-104	0	GLIPR2
8.52022e-109	0.644375	0.179	0.335	1.60606e-104	0	RAP1A
4.51235e-107	0.402975	0.329	0.563	8.50578e-103	0	RHOB
6.91367e-107	0.358055	0.234	0.407	1.30323e-102	0	DDIT4
9.80386e-107	0.313175	0.287	0.492	1.84803e-102	0	FHL1
1.40835e-106	0.375026	0.378	0.65	2.65473e-102	0	ATP6V0E1
1.87377e-106	0.33662	0.185	0.337	3.53206e-102	0	ANTXR1
3.1904e-106	0.286789	0.196	0.352	6.0139e-102	0	ECM1
7.29671e-105	0.274524	0.235	0.408	1.37543e-100	0	THBS2
1.92626e-104	0.588648	0.228	0.406	3.63101e-100	0	CLK1
4.80016e-104	0.393357	0.171	0.315	9.0483e-100	0	PLSCR4
2.37104e-103	0.468446	0.152	0.286	4.46941e-99	0	ADAM9
2.25117e-102	0.461277	0.143	0.271	4.24345e-98	0	TNFSF10
5.11949e-102	0.603987	0.653	0.785	9.65024e-98	0	UBC
5.73796e-102	0.407202	0.135	0.259	1.08161e-97	0	JADE1
1.86518e-101	0.440557	0.16	0.296	3.51587e-97	0	MTUS1
3.18876e-101	0.604979	0.161	0.301	6.01082e-97	0	C6orf62
2.46851e-100	0.408649	0.218	0.385	4.65315e-96	0	SGCE
4.63414e-99	0.421632	0.16	0.293	8.73535e-95	0	F3
6.12695e-99	0.30375	0.4	0.676	1.15493e-94	0	CCNI
6.27922e-99	0.651655	0.225	0.399	1.18363e-94	0	CAPN2
1.34955e-98	0.438846	0.363	0.615	2.5439e-94	0	CD81
6.07813e-98	0.612693	0.222	0.393	1.14573e-93	0	DAZAP2
1.7745e-97	0.579547	0.268	0.467	3.34492e-93	0	DPYSL2
2.19528e-97	0.404854	0.366	0.623	4.13811e-93	0	PDIA3
7.49503e-97	0.259757	0.149	0.274	1.41281e-92	0	SNAI2
8.07366e-97	0.418872	0.221	0.383	1.52188e-92	0	UGDH
2.06072e-95	0.627663	0.22	0.39	3.88447e-91	0	CREG1
2.15313e-94	0.511466	0.339	0.576	4.05865e-90	0	DBI
2.38844e-93	0.433043	0.139	0.26	4.50221e-89	0	SPRY2
1.12551e-92	0.254521	0.44	0.725	2.12159e-88	0	SKP1
2.03811e-92	0.743572	0.445	0.435	3.84183e-88	0	ITM2A
1.68791e-91	0.29599	0.451	0.743	3.1817e-87	0	HNRNPA2B1
3.73952e-90	0.354919	0.148	0.269	7.04899e-86	0	COLEC12
4.85155e-90	0.667782	0.29	0.501	9.14517e-86	0	TRAM1
1.64437e-89	0.606206	0.201	0.353	3.09964e-85	0	DSE
2.15686e-86	0.551877	0.142	0.262	4.06568e-82	0	AZIN1
6.88717e-85	0.506213	0.156	0.28	1.29823e-80	0	CCNG2
1.48471e-84	0.594569	0.228	0.393	2.79868e-80	0	ANXA4
1.90884e-82	0.364045	0.141	0.254	3.59815e-78	0	RECK
2.87733e-82	0.366689	0.419	0.691	5.42376e-78	0	MORF4L1
2.81791e-80	1.41284	0.354	0.346	5.31177e-76	0	LTBP2
3.15358e-80	0.420069	0.158	0.281	5.9445e-76	0	SH3PXD2B
3.77421e-80	0.643906	0.307	0.518	7.11438e-76	0	CD164
9.59202e-80	0.518883	0.28	0.468	1.8081e-75	0	DDR2
1.57392e-79	0.62404	0.316	0.53	2.96685e-75	0	SRSF7
2.33517e-79	0.617791	0.329	0.55	4.4018e-75	0	ZFAND5
3.26683e-79	0.434651	0.296	0.487	6.15797e-75	0	PLTP
4.52197e-79	0.335702	0.429	0.695	8.52392e-75	0	NDUFA4
5.59395e-79	1.26636	0.424	0.448	1.05446e-74	0	TGFBR3
2.72969e-77	1.17835	0.583	0.727	5.14547e-73	0	FSTL1
3.05224e-77	0.574043	0.587	0.635	5.75348e-73	0	RPS28
3.19599e-77	0.258691	0.447	0.731	6.02444e-73	0	GSTP1
2.19024e-75	1.26866	0.518	0.602	4.1286e-71	0	FBN1
2.73582e-75	1.01879	0.338	0.306	5.15702e-71	0	PCOLCE2
1.0235e-73	0.278807	0.144	0.252	1.9293e-69	0	RGS2
3.87661e-73	0.414427	0.295	0.475	7.3074e-69	0	SRPX
6.2882e-73	0.72347	0.542	0.604	1.18533e-68	0	RPL22
1.15917e-72	0.647004	0.156	0.274	2.18504e-68	0	GNS
1.85496e-72	0.701802	0.278	0.462	3.4966e-68	0	FOXO3
3.05082e-71	0.468565	0.148	0.257	5.7508e-67	0	HEXIM1
5.02028e-71	0.336177	0.197	0.323	9.46322e-67	0	NOVA1
5.25085e-71	1.14233	0.52	0.625	9.89785e-67	0	AHNAK
5.67163e-71	0.643095	0.164	0.283	1.0691e-66	0	RAB8B
1.12879e-70	0.510734	0.167	0.284	2.12776e-66	0	IFI6
5.81233e-70	0.712865	0.178	0.307	1.09562e-65	0	PLSCR1
5.88049e-69	1.19003	0.507	0.609	1.10847e-64	0	SDCBP
7.11114e-69	0.394993	0.344	0.55	1.34045e-64	0	NFIA
1.42556e-67	0.474196	0.222	0.365	2.68718e-63	0	OAF
6.87614e-67	0.521635	0.386	0.633	1.29615e-62	0	MYL12A
1.04508e-66	0.490476	0.402	0.653	1.96998e-62	0	SON
2.77972e-64	0.982413	0.414	0.435	5.23977e-60	0	PDGFRL
3.34428e-64	0.53558	0.325	0.534	6.30397e-60	0	LGALS3BP
8.13791e-64	0.321199	0.149	0.25	1.534e-59	0	PLAT
2.09418e-63	0.557452	0.368	0.597	3.94754e-59	0	SRSF3
3.07153e-62	0.524623	0.325	0.523	5.78983e-58	0	LAMC1
1.96208e-61	0.562489	0.235	0.381	3.69853e-57	0	PAM
6.87844e-61	0.515755	0.363	0.592	1.29659e-56	0	ARL6IP5
1.59198e-60	1.27821	0.272	0.243	3.00088e-56	0	CYP4B1
2.00647e-60	0.753923	0.229	0.373	3.7822e-56	0	NDRG1
2.57606e-60	0.733576	0.292	0.477	4.85588e-56	0	SCP2
1.8232e-59	0.39596	0.424	0.677	3.43674e-55	0	CALM1
2.11146e-59	0.516336	0.329	0.528	3.9801e-55	0	PRRX1
2.11713e-58	0.335698	0.221	0.348	3.99079e-54	0	BEX3
5.17602e-58	0.564623	0.593	0.714	9.7568e-54	0	SERPINF1
9.99269e-58	0.526118	0.195	0.312	1.88362e-53	0	CITED2
1.21306e-56	0.317511	0.443	0.696	2.28662e-52	0	OST4
2.10889e-56	0.471763	0.276	0.432	3.97525e-52	0	SPRY1
6.46186e-56	0.544859	0.171	0.279	1.21806e-51	0	CMTM3
2.19532e-55	0.700574	0.319	0.515	4.13818e-51	0	TACC1
2.21769e-55	1.14505	0.458	0.525	4.18035e-51	0	ADD3
3.78457e-54	1.30645	0.425	0.471	7.13392e-50	0	FKBP5
6.02571e-54	0.563921	0.355	0.564	1.13585e-49	0	SPTBN1
4.04445e-53	0.517187	0.287	0.446	7.62378e-49	0	CELF2
6.65443e-53	0.535049	0.366	0.579	1.25436e-48	0	NFIB
3.92489e-51	0.34396	0.231	0.353	7.39841e-47	0	NEGR1
2.35296e-50	0.7074	0.31	0.493	4.43534e-46	0	RHOBTB3
8.83789e-50	0.419366	0.583	0.638	1.66594e-45	0	RPL12
1.97282e-49	0.699559	0.284	0.448	3.71876e-45	0	PIK3R1
3.05224e-49	1.21536	0.366	0.359	5.75347e-45	0	PLA2G2A
3.21361e-49	1.02157	0.387	0.401	6.05765e-45	0	ADIRF
3.28895e-49	0.304105	0.451	0.699	6.19967e-45	0	HSPB1
9.2877e-49	0.443378	0.225	0.349	1.75073e-44	0	TCEAL9
1.807e-48	0.267447	0.471	0.734	3.40619e-44	0	COX7C
2.25921e-48	0.405442	0.218	0.334	4.25861e-44	0	ABCA9
9.51617e-48	0.599813	0.172	0.277	1.7938e-43	0	VGLL3
2.20508e-47	0.53947	0.4	0.636	4.15658e-43	0	DAD1
2.38497e-47	0.502482	0.555	0.62	4.49566e-43	0	RPL23A
6.8308e-47	0.413975	0.424	0.66	1.28761e-42	0	TXN
6.88641e-47	0.695925	0.363	0.579	1.29809e-42	0	EIF4G2
6.90866e-47	1.0671	0.499	0.617	1.30228e-42	0	APP
1.00431e-46	0.714059	0.282	0.446	1.89313e-42	0	SMIM14
1.16107e-46	0.483945	0.428	0.678	2.18862e-42	0	GNAS
2.13814e-46	0.562191	0.161	0.253	4.0304e-42	0	CREB5
1.12839e-45	0.402684	0.425	0.676	2.12701e-41	0	EID1
3.38571e-45	0.331876	0.469	0.737	6.38206e-41	0	HMGB1
1.16965e-44	0.503369	0.245	0.374	2.20479e-40	0	IFITM1
2.04165e-44	0.838431	0.544	0.627	3.84851e-40	0	CFD
2.73431e-44	0.744502	0.251	0.389	5.15417e-40	0	SAMHD1
5.00162e-44	0.713461	0.498	0.568	9.42805e-40	0	CLU
4.39965e-43	0.474498	0.18	0.278	8.29334e-39	0	GALNT15
8.14675e-42	1.04444	0.519	0.618	1.53566e-37	0	C3
3.87575e-41	0.429594	0.572	0.639	7.30579e-37	0	RPS4X
4.3209e-41	0.665881	0.26	0.399	8.1449e-37	0	ERRFI1
1.24356e-40	0.989265	0.454	0.53	2.3441e-36	0	FBLN5
2.19262e-40	0.514167	0.554	0.635	4.13308e-36	0	RPL14
4.60789e-40	0.678103	0.179	0.278	8.68587e-36	0	CSF1
5.13066e-39	1.24764	0.43	0.503	9.6713e-35	0	MARCKS
1.07904e-38	0.913824	0.293	0.46	2.034e-34	0	STOM
4.86317e-38	0.643315	0.19	0.289	9.16707e-34	0	LSP1
7.32397e-38	0.373647	0.18	0.268	1.38057e-33	0	VIT
1.20687e-37	0.641847	0.357	0.554	2.27495e-33	0	CD59
1.66481e-37	0.717438	0.468	0.52	3.13816e-33	0	OGN
1.69738e-37	1.1687	0.414	0.473	3.19956e-33	0	NID1
2.64965e-37	0.735592	0.585	0.753	4.99459e-33	0	COL6A1
5.56389e-37	1.09435	0.452	0.532	1.04879e-32	0	MT1E
6.93746e-36	0.457059	0.426	0.669	1.30771e-31	0	GPX4
1.35408e-35	0.77667	0.488	0.568	2.55245e-31	0	ADH1B
2.87283e-35	0.407174	0.576	0.655	5.41529e-31	0	RPS9
3.24517e-35	0.678043	0.203	0.307	6.11714e-31	0	FKBP9
3.78482e-35	0.723671	0.592	0.773	7.13439e-31	0	DDX5
1.19969e-34	0.471157	0.446	0.69	2.26141e-30	0	DYNLL1
1.29858e-34	0.39422	0.577	0.638	2.44781e-30	0	RPL39
1.81999e-34	0.361625	0.49	0.762	3.43068e-30	0	SERPING1
2.01632e-34	0.329991	0.491	0.74	3.80075e-30	0	ZFP36L1
6.0525e-34	0.415168	0.573	0.641	1.1409e-29	0	RPL28
3.0103e-33	0.530663	0.58	0.731	5.67442e-29	0	SPARCL1
4.18189e-32	0.396647	0.574	0.651	7.88287e-28	0	RPL7A
2.14308e-31	0.629492	0.302	0.456	4.03971e-27	0	SDC2
5.28306e-31	0.507808	0.399	0.608	9.95857e-27	0	TUBB
1.79775e-29	0.39568	0.46	0.709	3.38875e-25	0	OAZ1
2.43564e-27	0.618235	0.511	0.602	4.59118e-23	0	RPL38
7.46576e-26	1.20228	0.298	0.307	1.4073e-21	0	ACKR3
1.30738e-25	1.17113	0.352	0.389	2.46442e-21	0	USP53
2.84476e-25	0.479932	0.474	0.709	5.36237e-21	0	S100A10
4.08472e-25	1.05516	0.498	0.618	7.6997e-21	0	EFEMP1
7.64103e-25	1.14471	0.349	0.383	1.44033e-20	0	MEDAG
1.59598e-24	0.446196	0.299	0.428	3.00841e-20	0	COL12A1
1.39555e-22	0.667253	0.224	0.316	2.63062e-18	0	CD55
1.4521e-21	0.866723	0.475	0.592	2.73721e-17	0	CFH
1.50287e-21	0.995047	0.284	0.291	2.83292e-17	0	PROCR
2.06142e-21	0.875265	0.405	0.467	3.88578e-17	0	ABCA8
5.24954e-21	0.26879	0.219	0.298	9.89537e-17	0	GPC3
1.45688e-20	0.892779	0.52	0.686	2.74622e-16	0	RTN4
1.47457e-20	0.391321	0.555	0.64	2.77957e-16	0	RPL18A
2.23847e-20	0.633032	0.413	0.62	4.21951e-16	0	POLR2L
5.08893e-20	0.401508	0.546	0.63	9.59263e-16	0	RPL26
1.17194e-19	1.1899	0.488	0.599	2.20911e-15	0	IGFBP5
2.89315e-19	0.339285	0.405	0.573	5.45359e-15	0	CXCL12
2.95956e-19	0.637285	0.278	0.391	5.57878e-15	0	CD248
5.15004e-19	0.588892	0.447	0.673	9.70782e-15	0	SEC62
5.44042e-19	0.439052	0.358	0.508	1.02552e-14	0	ISLR
8.95779e-19	0.525757	0.25	0.346	1.68854e-14	0	SVEP1
1.79468e-18	0.292746	0.514	0.764	3.38297e-14	0	PFDN5
3.65743e-18	0.54398	0.449	0.677	6.89425e-14	0	COMMD6
2.91677e-17	0.456319	0.408	0.589	5.4981e-13	0	GPX3
1.02831e-16	0.81066	0.421	0.5	1.93837e-12	0	ABI3BP
3.46132e-16	0.617894	0.442	0.666	6.52459e-12	0	EIF4A2
5.41837e-16	1.16113	0.289	0.312	1.02136e-11	0	PRSS23
7.39289e-16	0.459043	0.478	0.712	1.39356e-11	0	TMA7
3.70813e-15	1.19	0.351	0.401	6.98983e-11	0	MT1M
8.5851e-15	0.647251	0.417	0.616	1.61829e-10	0	SH3BGRL3
1.81186e-14	0.380784	0.54	0.638	3.41536e-10	0	RPL10A
5.80049e-14	0.494532	0.397	0.569	1.09339e-09	0	OLFML3
1.66319e-13	0.488735	0.45	0.654	3.13511e-09	0	TUBA1B
1.96777e-13	0.732216	0.4	0.468	3.70925e-09	0	RACK1
1.0402e-12	1.09074	0.281	0.307	1.96078e-08	0	AOX1
1.41391e-12	0.620186	0.335	0.47	2.66521e-08	0	UAP1
8.3878e-12	0.742437	0.509	0.678	1.5811e-07	0	S100A13
1.65756e-11	0.541954	0.494	0.603	3.12451e-07	0	RPS21
2.097e-11	1.05023	0.272	0.291	3.95284e-07	0	RAMP2
4.89239e-11	0.82006	0.248	0.34	9.22215e-07	0	VAT1
1.01853e-10	0.643413	0.245	0.329	1.91992e-06	0	SPOCK1
9.96486e-10	1.01909	0.248	0.264	1.87838e-05	0	TRIO
1.08526e-09	0.693586	0.304	0.414	2.04571e-05	0	EBF1
4.33208e-09	0.942052	0.315	0.355	8.16597e-05	0	GAS1
2.75402e-08	0.896657	0.369	0.442	0.000519133	0	COL14A1
3.80462e-08	0.443511	0.443	0.633	0.000717171	0	PCOLCE
7.21643e-08	0.426586	0.255	0.322	0.0013603	0	WDR83OS
9.77786e-08	0.590396	0.468	0.695	0.00184313	0	TMEM59
1.19317e-07	0.432956	0.584	0.78	0.00224912	0	NACA
2.3362e-07	0.718276	0.289	0.386	0.00440373	0	PTGIS
2.40619e-07	0.373949	0.592	0.792	0.00453566	0	UBA52
3.53803e-07	0.94674	0.317	0.366	0.00666919	0	DCLK1
4.53113e-07	0.891611	0.199	0.259	0.00854119	0	MT1A
7.27391e-07	0.457808	0.49	0.693	0.0137113	0	DUSP1
1.53228e-06	0.527737	0.485	0.605	0.0288835	0	RPL4
3.39913e-06	0.331685	0.522	0.628	0.0640736	0	RPL8
3.60663e-06	0.82255	0.312	0.417	0.067985	0	PDK4
3.61145e-06	0.977751	0.384	0.475	0.0680759	0	RPS27L
6.94831e-06	0.761634	0.524	0.71	0.130976	0	HSP90B1
2.11689e-05	0.327129	0.462	0.611	0.399033	0	RPS26
5.10123e-05	0.840477	0.476	0.636	0.961582	0	LRP1
7.21262e-05	0.697108	0.449	0.632	1	0	TXNIP
0.000202273	0.697985	0.588	0.771	1	0	LUM
0.000203668	0.751955	0.283	0.317	1	0	RPS4Y1
0.00031286	0.617436	0.397	0.548	1	0	CTSK
0.0008242	0.589549	0.45	0.653	1	0	PMP22
0.00122945	0.466261	0.489	0.614	1	0	RPSA
0.00223619	0.606415	0.477	0.686	1	0	RHOA
0.00250379	0.687603	0.518	0.708	1	0	COX6C
0.00342901	0.701687	0.469	0.68	1	0	TMBIM6
0.00476338	0.849366	0.443	0.586	1	0	PDGFRA
0	2.1948	0.896	0.717	0	1	GSN
0	2.15355	0.852	0.715	0	1	SPARCL1
0	2.13468	0.938	0.767	0	1	MGP
0	1.83462	0.825	0.513	0	1	APOD
0	1.81936	0.437	0.192	0	1	PTN
0	1.77327	0.712	0.414	0	1	C7
0	1.76087	0.495	0.169	0	1	MYOC
0	1.68731	0.83	0.611	0	1	CFD
0	1.68019	0.897	0.752	0	1	CST3
0	1.58418	0.744	0.439	0	1	DPT
0	1.50295	0.959	0.828	0	1	DCN
0	1.44741	0.822	0.689	0	1	IGFBP7
0	1.39932	0.896	0.753	0	1	ITM2B
0	1.35136	0.324	0.098	0	1	SERPINA3
0	1.26536	0.87	0.699	0	1	SERPINF1
0	1.25304	0.875	0.716	0	1	FBLN1
0	1.21024	0.781	0.552	0	1	ADH1B
0	1.13475	0.405	0.163	0	1	SCN7A
0	1.09661	0.868	0.748	0	1	FTL
0	1.07394	0.817	0.708	0	1	FOS
0	1.07282	0.903	0.753	0	1	LUM
0	1.05211	0.875	0.787	0	1	VIM
0	1.04686	0.419	0.156	0	1	MATN2
0	1.03438	0.898	0.738	0	1	SERPING1
0	1.02745	0.841	0.705	0	1	JUN
0	1.01167	0.504	0.364	0	1	RPL17
0	0.993692	0.76	0.609	0	1	RPL10
0	0.971491	0.837	0.737	0	1	FTH1
0	0.938414	0.728	0.638	0	1	IGFBP4
0	0.922842	0.822	0.691	0	1	JUNB
0	0.913951	0.731	0.593	0	1	RPL13
0	0.911768	0.753	0.611	0	1	RPLP1
0	0.909528	0.585	0.441	0	1	SOD3
0	0.892533	0.824	0.763	0	1	EEF1A1
0	0.892439	0.832	0.641	0	1	TIMP3
0	0.878278	0.343	0.171	0	1	TCF21
0	0.871036	0.739	0.614	0	1	GADD45B
0	0.85974	0.381	0.172	0	1	FXYD6
0	0.841988	0.88	0.732	0	1	TIMP1
0	0.838671	0.752	0.553	0	1	CXCL12
0	0.831944	0.773	0.613	0	1	TXNIP
0	0.817261	0.797	0.655	0	1	RPS8
0	0.799042	0.716	0.58	0	1	HLA-C
0	0.787485	0.869	0.677	0	1	CCDC80
0	0.783577	0.728	0.57	0	1	GPX3
0	0.779169	0.79	0.598	0	1	RPS15A
0	0.778456	0.738	0.582	0	1	RPL30
0	0.776436	0.742	0.589	0	1	RPL32
0	0.775536	0.805	0.602	0	1	C3
0	0.77115	0.785	0.653	0	1	S100A4
0	0.767009	0.625	0.469	0	1	LTBP4
0	0.763209	0.807	0.727	0	1	B2M
0	0.761515	0.44	0.253	0	1	SERPINE2
0	0.760641	0.759	0.642	0	1	HLA-A
0	0.758139	0.863	0.759	0	1	S100A6
0	0.754382	0.78	0.597	0	1	RPS23
0	0.747971	0.681	0.552	0	1	IER2
0	0.737295	0.699	0.567	0	1	HLA-B
0	0.726605	0.765	0.596	0	1	RPL19
0	0.718702	0.599	0.389	0	1	ADIRF
0	0.704943	0.739	0.606	0	1	RPS12
0	0.699666	0.787	0.626	0	1	RPL12
0	0.69323	0.771	0.625	0	1	RPS28
0	0.692213	0.805	0.707	0	1	C1R
1.30224e-48	0.270379	0.324	0.132	2.45471e-44	37	AFAP1
0	0.683416	0.818	0.742	0	1	COL6A2
0	0.680293	0.777	0.63	0	1	RPL28
0	0.676135	0.78	0.627	0	1	RPL39
0	0.660612	0.811	0.726	0	1	TMSB4X
0	0.655111	0.759	0.615	0	1	RPL8
0	0.653196	0.764	0.669	0	1	LGALS3
0	0.652771	0.742	0.655	0	1	CCNI
0	0.652039	0.763	0.607	0	1	RPS27
0	0.648088	0.74	0.607	0	1	RPL11
0	0.646256	0.768	0.628	0	1	RPL18A
0	0.644554	0.896	0.774	0	1	C1S
0	0.644436	0.754	0.588	0	1	RPL36
0	0.626375	0.819	0.739	0	1	ACTB
0	0.624801	0.736	0.577	0	1	RPS16
0	0.624167	0.771	0.628	0	1	RPS4X
0	0.616579	0.78	0.637	0	1	RPS15
0	0.615513	0.803	0.706	0	1	MMP2
0	0.614681	0.708	0.58	0	1	RPLP2
0	0.604383	0.846	0.742	0	1	PSAP
0	0.603677	0.73	0.591	0	1	RPS27A
0	0.593908	0.74	0.604	0	1	RPS5
0	0.579547	0.74	0.604	0	1	RPL29
0	0.566174	0.751	0.634	0	1	RPS13
0	0.564911	0.729	0.595	0	1	RPL37
0	0.564201	0.723	0.601	0	1	RPS2
0	0.561591	0.872	0.76	0	1	SERF2
0	0.558004	0.759	0.626	0	1	RPLP0
0	0.556993	0.738	0.593	0	1	RPL22
0	0.554967	0.701	0.574	0	1	RPS25
0	0.547855	0.882	0.768	0	1	LGALS1
0	0.544683	0.736	0.596	0	1	RPL35A
0	0.54113	0.78	0.64	0	1	RPL7A
0	0.537605	0.709	0.582	0	1	RPS24
0	0.533352	0.755	0.619	0	1	RPL34
0	0.531758	0.73	0.593	0	1	RPL9
0	0.528846	0.756	0.653	0	1	PLAC9
0	0.527089	0.701	0.447	0	1	CD99
0	0.515606	0.755	0.623	0	1	RPL18
0	0.506481	0.74	0.606	0	1	RPS7
0	0.505506	0.752	0.619	0	1	RPL26
0	0.502823	0.814	0.76	0	1	TPT1
0	0.500257	0.722	0.588	0	1	RPS14
0	0.484943	0.867	0.788	0	1	EIF1
0	0.484142	0.773	0.64	0	1	RPL15
0	0.46759	0.769	0.636	0	1	RPL6
0	0.467389	0.721	0.586	0	1	RPS6
0	0.428938	0.742	0.618	0	1	RPS3
1.19119e-307	0.887173	0.389	0.229	2.24539e-303	1	FMO2
8.7767e-305	0.687387	0.674	0.537	1.65441e-300	1	FBLN2
7.6659e-304	0.457109	0.747	0.624	1.44502e-299	1	RPL14
5.89353e-303	0.464302	0.852	0.784	1.11093e-298	1	IFITM3
8.84685e-303	0.64905	0.715	0.627	1.66763e-298	1	ZFP36L2
3.09807e-297	0.423828	0.818	0.737	5.83986e-293	1	ACTG1
1.2298e-296	0.440471	0.714	0.59	2.31818e-292	1	RPS21
1.83961e-296	0.664236	0.269	0.127	3.46766e-292	1	PLXDC1
4.87234e-294	0.510034	0.702	0.588	9.18436e-290	1	RPS18
2.18801e-288	0.616456	0.744	0.645	4.12441e-284	1	EGR1
7.57185e-285	0.534022	0.713	0.645	1.42729e-280	1	CIRBP
7.33874e-284	0.639801	0.565	0.415	1.38335e-279	1	SPRY1
1.65795e-280	0.432962	0.809	0.74	3.12524e-276	1	TMSB10
1.17161e-279	0.447192	0.726	0.61	2.20848e-275	1	RPL23A
2.71426e-276	0.394087	0.705	0.591	5.11638e-272	1	RPS3A
6.68762e-270	0.452074	0.749	0.638	1.26062e-265	1	RPL3
8.47573e-268	0.332122	0.764	0.641	1.59768e-263	1	RPL24
2.90993e-267	0.733229	0.629	0.505	5.48522e-263	1	PRELP
6.53855e-262	0.350588	0.755	0.64	1.23252e-257	1	RPL5
6.65996e-262	0.351425	0.845	0.792	1.2554e-257	1	FAU
6.62188e-260	0.454571	0.798	0.776	1.24822e-255	1	UBC
1.73238e-259	0.804787	0.669	0.604	3.26553e-255	1	CEBPD
1.03629e-247	0.386906	0.736	0.627	1.9534e-243	1	RPL10A
1.09289e-246	0.388226	0.707	0.602	2.0601e-242	1	RPSA
2.86673e-245	0.639436	0.502	0.361	5.40378e-241	1	CD9
3.05901e-241	0.797348	0.37	0.229	5.76623e-237	1	COL15A1
1.70457e-238	0.483249	0.704	0.597	3.21311e-234	1	RPS26
2.31944e-237	0.368851	0.683	0.582	4.37214e-233	1	RPS19
5.94903e-237	0.814836	0.285	0.153	1.12139e-232	1	CD74
8.95499e-237	0.528026	0.719	0.603	1.68801e-232	1	CYBRD1
1.00233e-236	0.316866	0.879	0.829	1.88939e-232	1	CD63
6.39968e-235	0.380197	0.692	0.587	1.20634e-230	1	RPL37A
1.0964e-233	0.336575	0.701	0.592	2.06672e-229	1	RPL21
2.24409e-233	0.271787	0.851	0.813	4.2301e-229	1	LAPTM4A
4.20416e-232	0.629979	0.456	0.313	7.92485e-228	1	FXYD1
5.02305e-228	0.601214	0.733	0.665	9.46845e-224	1	ZFP36
2.90894e-226	0.588006	0.68	0.58	5.48336e-222	1	CFH
8.90197e-223	0.515624	0.643	0.52	1.67802e-218	1	FBLN5
1.19366e-222	0.606353	0.675	0.582	2.25005e-218	1	RPL13A
3.68847e-218	0.350112	0.74	0.634	6.95276e-214	1	RPL35
2.10034e-217	0.53653	0.67	0.597	3.95915e-213	1	NFKBIA
4.68235e-211	0.401224	0.697	0.584	8.82623e-207	1	RPS11
1.56738e-210	0.459581	0.659	0.55	2.95451e-206	1	RPS10
7.40877e-200	0.694144	0.571	0.455	1.39655e-195	1	BGN
2.43858e-199	0.514125	0.262	0.139	4.59673e-195	1	RNASE4
7.10715e-199	0.737397	0.624	0.544	1.3397e-194	1	HSPA1A
3.67949e-198	0.397435	0.708	0.617	6.93584e-194	1	IGFBP6
4.50366e-197	0.380997	0.71	0.659	8.4894e-193	1	EID1
1.3413e-196	0.526461	0.582	0.459	2.52834e-192	1	SRPX
2.42673e-196	0.713257	0.651	0.559	4.57438e-192	1	CLU
3.51226e-196	0.603321	0.576	0.47	6.62061e-192	1	PLTP
4.72347e-196	0.438919	0.716	0.656	8.90374e-192	1	NUPR1
1.93345e-194	0.270737	0.784	0.743	3.64455e-190	1	UBB
3.3885e-191	0.549431	0.508	0.391	6.38732e-187	1	SSPN
3.16936e-190	0.757813	0.457	0.312	5.97425e-186	1	A2M
1.55707e-189	0.789319	0.359	0.248	2.93507e-185	1	GABARAP
3.88941e-188	0.429759	0.659	0.553	7.33154e-184	1	PLPP3
6.56916e-187	0.451447	0.661	0.561	1.23829e-182	1	RPL41
2.57967e-184	0.60602	0.57	0.458	4.86268e-180	1	ABCA8
3.60509e-183	0.275897	0.797	0.731	6.7956e-179	1	GAPDH
1.28077e-180	0.291683	0.55	0.429	2.41425e-176	1	ITM2A
3.86143e-180	0.343543	0.73	0.679	7.27879e-176	1	TMEM59
4.18218e-179	0.373073	0.675	0.584	7.88341e-175	1	RPL7
9.01352e-179	0.346012	0.73	0.647	1.69905e-174	1	RPS9
1.34834e-177	0.545987	0.617	0.548	2.54162e-173	1	SPTBN1
1.65949e-177	0.470603	0.669	0.588	3.12815e-173	1	IGFBP5
5.20177e-177	0.504601	0.64	0.593	9.80533e-173	1	HLA-E
8.22121e-177	0.569455	0.524	0.399	1.5497e-172	1	SPON2
2.3721e-174	0.775001	0.569	0.457	4.47141e-170	1	SFRP2
9.40191e-172	0.4043	0.763	0.724	1.77226e-167	1	ZFP36L1
7.34781e-169	0.36595	0.707	0.66	1.38506e-164	1	CALM1
9.14135e-169	0.46534	0.693	0.64	1.72314e-164	1	IFITM2
1.06567e-168	0.579261	0.511	0.427	2.00879e-164	1	EMP2
3.26081e-166	0.365333	0.697	0.638	6.14663e-162	1	PMP22
1.14692e-165	0.506427	0.659	0.607	2.16195e-161	1	APP
2.08841e-165	0.572978	0.574	0.486	3.93665e-161	1	ID3
1.67866e-163	0.535302	0.559	0.472	3.16427e-159	1	EPHX1
1.30947e-162	0.518936	0.31	0.188	2.46835e-158	1	GSTM5
8.53163e-162	0.478676	0.618	0.559	1.60821e-157	1	TCF4
1.35646e-159	0.393885	0.624	0.533	2.55693e-155	1	NFIA
3.93217e-158	0.330019	0.748	0.698	7.41213e-154	1	ANXA5
1.29682e-154	0.290067	0.41	0.271	2.44451e-150	1	PI16
1.08784e-153	0.561209	0.477	0.391	2.05058e-149	1	SCPEP1
1.47217e-153	0.496201	0.57	0.475	2.77505e-149	1	FHL1
2.37476e-153	0.623692	0.448	0.354	4.47642e-149	1	ALDH1A1
2.66847e-150	0.447403	0.591	0.504	5.03006e-146	1	ID2
1.07215e-148	0.288471	0.688	0.586	2.021e-144	1	MGST1
5.39814e-148	0.338263	0.729	0.693	1.01755e-143	1	EEF1D
7.67636e-147	0.467098	0.642	0.596	1.44699e-142	1	TAGLN2
1.31068e-143	0.424727	0.639	0.573	2.47063e-139	1	NPC2
6.49053e-143	0.269536	0.767	0.708	1.22347e-138	1	S100A11
3.19581e-139	0.558485	0.628	0.559	6.0241e-135	1	DNAJB1
2.73477e-138	0.350269	0.436	0.314	5.15504e-134	1	ALDOA
1.68118e-136	0.343494	0.642	0.613	3.16902e-132	1	PEBP1
3.41871e-136	0.399096	0.727	0.697	6.44426e-132	1	HSP90B1
7.68406e-136	0.547756	0.332	0.232	1.44844e-131	1	DDIT3
1.56359e-134	0.261327	0.785	0.761	2.94736e-130	1	DDX5
1.20213e-128	0.473013	0.674	0.623	2.26602e-124	1	FOSB
9.86115e-122	0.578175	0.592	0.534	1.85883e-117	1	MFGE8
8.87077e-121	0.280846	0.755	0.728	1.67214e-116	1	EEF2
9.04106e-112	0.359807	0.637	0.609	1.70424e-107	1	NUCKS1
1.23163e-111	0.428944	0.581	0.468	2.32162e-107	1	IGF1
2.07872e-111	0.36636	0.585	0.49	3.91839e-107	1	PODN
3.31396e-109	0.360912	0.626	0.583	6.24681e-105	1	PPDPF
2.45675e-108	0.5765	0.278	0.195	4.63098e-104	1	NME2
2.34677e-107	0.438949	0.598	0.536	4.42366e-103	1	RARRES2
1.48047e-106	0.284911	0.688	0.618	2.79068e-102	1	PCOLCE
4.47808e-106	0.357712	0.618	0.577	8.44119e-102	1	ARL6IP5
3.6455e-103	0.322107	0.614	0.583	6.87177e-99	1	SNX3
1.40125e-102	0.254979	0.708	0.679	2.64135e-98	1	DSTN
1.44321e-101	0.530667	0.312	0.219	2.72044e-97	1	COL8A1
6.08339e-97	0.429185	0.253	0.173	1.14672e-92	1	CYP27A1
1.91999e-95	0.399018	0.588	0.53	3.61918e-91	1	GPNMB
2.47928e-94	0.349099	0.653	0.625	4.67344e-90	1	PNRC1
2.52301e-94	0.386803	0.401	0.303	4.75588e-90	1	PCOLCE2
7.98019e-93	0.355909	0.649	0.624	1.50427e-88	1	SQSTM1
3.98061e-92	0.342939	0.551	0.517	7.50344e-88	1	GABARAPL2
1.85282e-90	0.264648	0.702	0.666	3.49257e-86	1	S100A13
4.08939e-88	0.463907	0.512	0.474	7.7085e-84	1	BNIP3L
6.21285e-88	0.446694	0.419	0.338	1.17112e-83	1	ECM1
2.29334e-87	0.384318	0.613	0.588	4.32295e-83	1	CALR
1.10356e-82	0.486261	0.619	0.603	2.0802e-78	1	SH3BGRL3
2.30348e-82	0.406805	0.61	0.593	4.34207e-78	1	TSC22D3
8.63068e-81	0.291532	0.651	0.612	1.62688e-76	1	GLUL
1.45708e-80	0.343227	0.514	0.467	2.74659e-76	1	GNG11
2.00514e-80	0.271394	0.703	0.683	3.77969e-76	1	HSPB1
5.53212e-80	0.418571	0.431	0.348	1.04281e-75	1	TMEM176A
2.1382e-79	0.356766	0.536	0.507	4.0305e-75	1	HMGN2
3.20752e-79	0.437907	0.346	0.28	6.04617e-75	1	LSP1
3.71749e-78	0.568319	0.499	0.449	7.00747e-74	1	HSPA1B
5.35524e-78	0.330365	0.598	0.557	1.00946e-73	1	TFPI
6.33747e-77	0.39218	0.554	0.52	1.19461e-72	1	LGALS3BP
1.34145e-76	0.912175	0.372	0.309	2.52863e-72	1	CXCL14
1.63909e-75	0.378179	0.266	0.198	3.08969e-71	1	PLBD1
6.07235e-74	0.384628	0.462	0.39	1.14464e-69	1	TMEM176B
1.37832e-73	0.433651	0.253	0.181	2.59813e-69	1	CDO1
8.02927e-71	0.596417	0.398	0.347	1.51352e-66	1	LTBP1
1.31612e-70	1.77922	0.371	0.332	2.48088e-66	1	APOE
3.08176e-69	0.278086	0.668	0.625	5.80913e-65	1	LRP1
7.76024e-66	0.533382	0.254	0.191	1.46281e-61	1	CES1
2.40676e-65	0.354876	0.577	0.545	4.53675e-61	1	EMP1
3.99293e-65	0.312626	0.297	0.229	7.52667e-61	1	IL33
8.70289e-65	0.389978	0.579	0.552	1.64049e-60	1	RPS20
3.14876e-64	0.306279	0.507	0.43	5.93541e-60	1	PDGFRL
3.96235e-63	0.478047	0.355	0.298	7.46903e-59	1	QSOX1
6.65337e-63	0.420466	0.423	0.366	1.25416e-58	1	CTSF
1.40667e-61	0.391758	0.468	0.418	2.65158e-57	1	IER3
9.72802e-54	0.30529	0.553	0.516	1.83373e-49	1	HTRA1
1.54877e-52	0.327025	0.374	0.316	2.91944e-48	1	MAFB
2.617e-52	0.533332	0.32	0.278	4.93305e-48	1	ENG
2.86177e-51	0.430042	0.46	0.438	5.39443e-47	1	BRD2
2.87911e-51	0.309422	0.685	0.68	5.42713e-47	1	DUSP1
7.47675e-51	0.39282	0.431	0.402	1.40937e-46	1	ALDH2
7.45169e-50	0.297505	0.274	0.207	1.40464e-45	1	ITIH5
1.00144e-49	0.255	0.557	0.555	1.88771e-45	1	SRSF5
1.00884e-49	0.303965	0.33	0.262	1.90166e-45	1	FIBIN
1.3549e-49	0.279116	0.535	0.528	2.55398e-45	1	CSTB
1.82557e-49	0.476545	0.378	0.333	3.44119e-45	1	CCL2
2.13491e-49	0.347946	0.263	0.204	4.0243e-45	1	CBR3
3.09643e-49	0.448795	0.256	0.203	5.83677e-45	1	IL32
2.35436e-47	0.308427	0.492	0.474	4.43797e-43	1	TMED2
1.80455e-44	0.331883	0.492	0.478	3.40157e-40	1	CYB5R3
3.13471e-44	0.37992	0.397	0.343	5.90893e-40	1	HTRA3
5.50795e-44	0.293456	0.514	0.511	1.03825e-39	1	FCGRT
7.12795e-44	0.294825	0.558	0.551	1.34362e-39	1	PPP1R15A
5.62735e-42	0.293076	0.578	0.537	1.06076e-37	1	CTSK
2.70834e-40	0.300232	0.519	0.496	5.10522e-36	1	KLF4
5.35783e-39	0.268	0.576	0.593	1.00995e-34	1	RAC1
6.26077e-38	0.393339	0.352	0.316	1.18016e-33	1	CD302
6.69396e-37	0.302949	0.511	0.502	1.26181e-32	1	CRTAP
1.26795e-36	0.284647	0.511	0.513	2.39009e-32	1	EIF5
2.45177e-36	0.331106	0.294	0.244	4.6216e-32	1	CYGB
2.45424e-36	0.378083	0.451	0.435	4.62623e-32	1	BTG2
5.79291e-36	0.356778	0.263	0.217	1.09196e-31	1	CHPF
4.52746e-35	0.260694	0.453	0.416	8.53426e-31	1	TSC22D1
2.25705e-34	0.280344	0.396	0.354	4.25454e-30	1	OAF
1.68708e-33	0.536948	0.372	0.347	3.18014e-29	1	KLF10
4.34158e-32	0.345741	0.446	0.441	8.18388e-28	1	CTSD
5.98065e-32	0.339712	0.602	0.612	1.12735e-27	1	EFEMP1
7.01782e-32	0.299087	0.435	0.419	1.32286e-27	1	PRNP
1.13489e-31	0.274055	0.554	0.537	2.13928e-27	1	AEBP1
6.01849e-31	0.284652	0.553	0.549	1.13449e-26	1	RHOB
2.64101e-30	0.561406	0.301	0.265	4.97831e-26	1	HES1
1.02708e-28	0.322409	0.269	0.237	1.93605e-24	1	NPDC1
3.22765e-28	0.38621	0.38	0.365	6.08413e-24	1	IFITM1
1.84466e-26	0.394099	0.311	0.275	3.47718e-22	1	SFRP1
2.40644e-26	0.304713	0.267	0.225	4.53614e-22	1	NTRK2
3.08666e-26	0.324624	0.312	0.285	5.81836e-22	1	PRCP
1.42662e-23	0.316407	0.314	0.286	2.68918e-19	1	MTUS1
2.50715e-23	0.724544	0.398	0.378	4.72598e-19	1	PTGDS
1.96361e-22	0.277627	0.393	0.382	3.7014e-18	1	HEXB
4.80165e-22	0.305005	0.405	0.41	9.05111e-18	1	KRTCAP2
7.82716e-21	0.283757	0.409	0.382	1.47542e-16	1	HSPB6
2.85699e-19	0.373855	0.458	0.467	5.38543e-15	1	NR4A1
2.34768e-18	0.261534	0.313	0.292	4.42537e-14	1	ECHDC2
2.88839e-18	0.256376	0.274	0.244	5.44462e-14	1	ANG
4.29032e-18	0.255255	0.508	0.518	8.08725e-14	1	RPS17
6.00542e-18	0.250464	0.277	0.248	1.13202e-13	1	CCPG1
1.73001e-16	0.309062	0.265	0.245	3.26108e-12	1	ID1
1.65343e-12	0.350208	0.348	0.35	3.11672e-08	1	IRF1
2.89026e-11	0.259626	0.373	0.38	5.44814e-07	1	CREG1
1.36436e-10	0.345295	0.39	0.402	2.57182e-06	1	SLC2A3
2.16733e-10	0.290099	0.303	0.302	4.08542e-06	1	PPP1R10
1.53037e-09	0.311324	0.436	0.446	2.88475e-05	1	MYC
4.46323e-09	0.263407	0.271	0.263	8.41319e-05	1	TNFSF10
2.61689e-08	0.350134	0.403	0.411	0.000493283	1	PDK4
1.6581e-06	0.322949	0.302	0.305	0.0312552	1	CITED2
1.72193e-06	0.257135	0.398	0.419	0.0324583	1	VAMP5
0.000288378	0.260314	0.286	0.304	1	1	SERPINB1
0.0082179	0.26644	0.265	0.266	1	1	IGFBP3
0	1.59816	0.844	0.235	0	2	CTHRC1
0	1.50831	0.837	0.425	0	2	C11orf96
0	1.42326	0.917	0.439	0	2	NBL1
0	1.39984	0.737	0.164	0	2	MMP23B
0	1.33426	0.885	0.531	0	2	JUND
0	1.30105	0.856	0.247	0	2	MDK
0	1.27318	0.374	0.024	0	2	TDO2
0	1.2672	0.499	0.145	0	2	HILPDA
0	1.26482	0.624	0.096	0	2	MOXD1
0	1.25591	0.576	0.156	0	2	RGCC
0	1.23299	0.952	0.518	0	2	RARRES2
0	1.23212	0.935	0.437	0	2	BGN
0	1.22608	0.349	0.057	0	2	CHI3L2
0	1.21746	0.72	0.27	0	2	SLC40A1
0	1.2114	0.536	0.127	0	2	ARL4C
0	1.20196	0.836	0.309	0	2	APOE
0	1.15742	0.681	0.156	0	2	PGLS
0	1.15612	0.868	0.292	0	2	A2M
0	1.14594	0.925	0.42	0	2	TPM2
0	1.11819	0.627	0.179	0	2	LBH
0	1.09465	0.688	0.24	0	2	SERPINE1
0	1.08662	0.809	0.447	0	2	BRI3
0	1.08107	0.714	0.274	0	2	BASP1
0	1.07852	0.756	0.257	0	2	PDLIM3
0	1.07101	0.77	0.29	0	2	ENAH
0	1.07067	0.851	0.356	0	2	PTGDS
0	1.03518	0.5	0.132	0	2	GBP1
0	1.02903	0.585	0.179	0	2	CNN2
0	1.0189	0.801	0.299	0	2	CLEC11A
0	1.01332	0.801	0.315	0	2	EMILIN1
0	0.999655	0.696	0.208	0	2	STEAP1
0	0.99605	0.654	0.258	0	2	AKR7A2
0	0.991777	0.93	0.578	0	2	SAT1
0	0.969338	0.659	0.246	0	2	MARCKSL1
0	0.969262	0.652	0.215	0	2	LXN
0	0.963121	0.392	0.046	0	2	SEZ6L2
0	0.959986	0.697	0.219	0	2	NR2F1
0	0.953463	0.806	0.443	0	2	CYBA
0	0.941286	0.8	0.363	0	2	RAB13
0	0.940576	0.655	0.334	0	2	YPEL3
0	0.936418	0.673	0.212	0	2	DDT
0	0.936336	0.676	0.336	0	2	VEGFB
0	0.931427	0.741	0.36	0	2	FILIP1L
0	0.925303	0.651	0.239	0	2	NDUFV2
0	0.919214	0.85	0.494	0	2	CEBPB
0	0.917851	0.363	0.066	0	2	MT1F
0	0.914966	0.627	0.213	0	2	LMCD1
0	0.914375	0.409	0.064	0	2	TGFB1
0	0.90735	0.665	0.28	0	2	EIF4A1
0	0.893554	0.701	0.301	0	2	CYP1B1
0	0.884958	0.855	0.524	0	2	KLF6
0	0.88168	0.474	0.18	0	2	CES1
0	0.875971	0.729	0.323	0	2	SPATS2L
0	0.869058	0.844	0.385	0	2	HMGN1
0	0.868473	0.835	0.453	0	2	TCEAL4
0	0.860863	0.753	0.304	0	2	HIF1A
0	0.856137	0.715	0.345	0	2	PDLIM2
0	0.855976	0.593	0.157	0	2	MYLK
0	0.853148	0.833	0.476	0	2	TPM1
0	0.853038	0.574	0.107	0	2	PIEZO2
7.67467e-25	0.6859	0.39	0.133	1.44668e-20	39	AFAP1
0	0.848332	0.984	0.727	0	2	TIMP1
0	0.845668	0.828	0.277	0	2	CDH11
0	0.838078	0.881	0.499	0	2	PTMS
0	0.833559	0.468	0.16	0	2	CDC42EP5
0	0.831324	0.708	0.371	0	2	ZNF106
0	0.829965	0.738	0.4	0	2	ARL6IP4
0	0.826625	0.768	0.409	0	2	NSA2
0	0.823528	0.868	0.501	0	2	HTRA1
0	0.816724	0.529	0.234	0	2	ANKRD28
0	0.812437	0.578	0.232	0	2	FKBP11
0	0.81155	0.51	0.258	0	2	ABHD5
0	0.807734	0.916	0.531	0	2	TPM4
0	0.805423	0.591	0.216	0	2	ACTN1
0	0.802138	0.864	0.543	0	2	IER2
0	0.801389	0.691	0.332	0	2	NBEAL1
0	0.797767	0.759	0.332	0	2	TMEM176A
0	0.79642	0.478	0.093	0	2	ITGA8
0	0.794652	0.56	0.224	0	2	GTF2I
0	0.794289	0.769	0.404	0	2	AP2S1
0	0.787571	0.693	0.353	0	2	TAGLN
0	0.78708	0.448	0.176	0	2	PLK3
0	0.782567	0.565	0.246	0	2	GALNT1
0	0.59932	0.254	0.054	0	19	AFAP1L1
0	0.781422	0.606	0.179	0	2	CPXM1
0	0.780282	0.422	0.06	0	2	EGFL6
0	0.779194	0.367	0.081	0	2	RGS3
0	0.774632	0.625	0.294	0	2	MSRB2
0	0.772796	0.812	0.397	0	2	PPIC
0	0.772249	0.651	0.354	0	2	CCDC85B
0	0.771208	0.456	0.14	0	2	SMPDL3A
0	0.770815	0.852	0.496	0	2	KDELR1
0	0.761175	0.433	0.099	0	2	QPRT
0	0.757981	0.269	0.033	0	2	A1BG
0	0.754802	0.931	0.556	0	2	HLA-B
0	0.75103	0.721	0.412	0	2	EIF3L
0	0.747669	0.475	0.193	0	2	IL32
0	0.743733	0.465	0.136	0	2	SULF2
0	0.742544	0.791	0.374	0	2	TMEM176B
0	0.741155	0.662	0.342	0	2	ATP6V0B
0	0.735089	0.391	0.133	0	2	PLEKHO1
0	0.734878	0.725	0.382	0	2	SH3GLB1
0	0.733529	0.709	0.317	0	2	RCN3
0	0.733111	0.627	0.229	0	2	ACTA2
0	0.73297	0.739	0.438	0	2	MYADM
0	0.732958	0.439	0.166	0	2	WEE1
0	0.732047	0.465	0.199	0	2	FAM89B
0	0.731482	0.953	0.632	0	2	HLA-A
0	0.728033	0.729	0.387	0	2	ERP29
0	0.727722	0.566	0.224	0	2	INAFM1
0	0.725548	0.661	0.336	0	2	ALKBH7
0	0.722279	0.378	0.087	0	2	EPSTI1
0	0.722198	0.412	0.172	0	2	STK17A
0	0.719132	0.326	0.056	0	2	CHN1
0	0.717129	0.911	0.571	0	2	RABAC1
0	0.715927	0.682	0.329	0	2	NEXN
0	0.715389	0.518	0.193	0	2	TNFRSF12A
0	0.710956	0.559	0.245	0	2	PHLDA1
0	0.710304	0.581	0.267	0	2	EVA1B
0	0.71029	0.472	0.121	0	2	PTK7
0	0.709656	0.805	0.432	0	2	TTC3
0	0.709005	0.283	0.052	0	2	CDC42EP3
0	0.708988	0.393	0.111	0	2	SERINC5
0	0.70514	0.554	0.256	0	2	RAB32
0	0.699851	0.917	0.57	0	2	HLA-C
0	0.699133	0.475	0.238	0	2	UBE2S
0	0.697526	0.524	0.23	0	2	GCSH
0	0.694944	0.745	0.403	0	2	VKORC1
0	0.694194	0.813	0.38	0	2	GEM
0	0.691536	0.485	0.193	0	2	MMP19
0	0.689759	0.405	0.145	0	2	HOMER3
0	0.688841	0.787	0.459	0	2	EIF4B
0	0.685101	0.465	0.167	0	2	APOC1
0	0.681715	0.89	0.567	0	2	ITGB1
0	0.680565	0.616	0.286	0	2	TMED3
0	0.680072	0.604	0.293	0	2	S100A16
0	0.680007	0.403	0.104	0	2	FBLIM1
0	0.679308	0.815	0.49	0	2	MZT2B
0	0.678069	0.816	0.485	0	2	UBXN4
0	0.675098	0.399	0.166	0	2	PYCARD
0	0.673215	0.507	0.246	0	2	BAX
0	0.672583	0.647	0.306	0	2	RARRES1
0	0.671975	0.414	0.133	0	2	FHL3
0	0.670714	0.848	0.475	0	2	LY6E
0	0.668907	0.72	0.405	0	2	GRN
0	0.668305	0.696	0.39	0	2	SPON2
0	0.666626	0.306	0.065	0	2	SPNS1
0	0.666605	0.457	0.205	0	2	TPGS1
0	0.666174	0.773	0.401	0	2	RCN1
0	0.666001	0.787	0.406	0	2	ATOX1
0	0.663925	0.614	0.31	0	2	YIF1A
0	0.662289	0.569	0.323	0	2	PPP1R14B
0	0.66167	0.681	0.38	0	2	TUFM
0	0.660751	0.669	0.344	0	2	APEX1
0	0.660683	0.686	0.391	0	2	SRSF9
0	0.660521	0.558	0.281	0	2	HEBP2
0	0.658689	0.566	0.313	0	2	MAP2K2
0	0.657895	0.845	0.537	0	2	HNRNPU
0	0.655632	0.62	0.315	0	2	TUBA1C
0	0.655148	0.815	0.472	0	2	HDLBP
0	0.653909	0.722	0.396	0	2	ZNHIT1
0	0.652545	0.531	0.238	0	2	RGS10
0	0.651417	0.517	0.152	0	2	TMEM119
0	0.650136	0.816	0.489	0	2	CLTA
0	0.64874	0.513	0.231	0	2	TCEAL3
0	0.648007	0.328	0.056	0	2	MDFI
0	0.646069	0.609	0.305	0	2	DNAJC1
0	0.645928	0.844	0.519	0	2	GUK1
0	0.645875	0.307	0.072	0	2	CSTA
0	0.645831	0.509	0.23	0	2	PDE4DIP
0	0.644881	0.938	0.633	0	2	NNMT
0	0.643013	0.833	0.485	0	2	NDUFB11
0	0.642782	0.802	0.468	0	2	PRDX2
0	0.642684	0.882	0.587	0	2	CD81
0	0.64197	0.533	0.247	0	2	EBPL
0	0.641914	0.673	0.326	0	2	DNAJC15
0	0.641853	0.792	0.437	0	2	CUTA
0	0.641348	0.835	0.497	0	2	BSG
0	0.640669	0.462	0.213	0	2	TAF10
0	0.639816	0.529	0.246	0	2	PSMB8
0	0.638852	0.635	0.349	0	2	SLC3A2
0	0.63417	0.687	0.382	0	2	CSNK1A1
0	0.631175	0.584	0.256	0	2	SH3PXD2A
0	0.631174	0.588	0.139	0	2	CCDC102B
0	0.629403	0.838	0.537	0	2	PPP1R15A
0	0.628008	0.669	0.337	0	2	NDUFB5
0	0.627468	0.589	0.245	0	2	MYL6B
0	0.627103	0.592	0.274	0	2	CTSC
0	0.625267	0.789	0.458	0	2	NENF
0	0.624919	0.565	0.262	0	2	LSM2
0	0.621449	0.878	0.522	0	2	CTSK
0	0.619388	0.804	0.433	0	2	PALLD
0	0.618878	0.769	0.461	0	2	ATF3
0	0.618869	0.749	0.444	0	2	SET
0	0.617603	0.642	0.361	0	2	SCAND1
0	0.616689	0.637	0.354	0	2	NME3
0	0.615754	0.75	0.437	0	2	VPS28
0	0.615722	0.341	0.094	0	2	ABRACL
0	0.615634	0.87	0.5	0	2	OSTC
0	0.615266	0.637	0.323	0	2	HEBP1
0	0.614801	0.942	0.668	0	2	DUSP1
0	0.614771	0.835	0.517	0	2	EIF3F
0	0.613395	0.723	0.369	0	2	MMP14
0	0.613038	0.586	0.261	0	2	PPFIBP1
0	0.612719	0.501	0.289	0	2	CTSZ
0	0.612172	0.536	0.29	0	2	GCC2
0	0.611385	0.359	0.136	0	2	FBXO32
0	0.61122	0.441	0.239	0	2	UBE2M
0	0.610836	0.447	0.216	0	2	MAZ
0	0.61033	0.778	0.455	0	2	C19orf53
0	0.609196	0.898	0.57	0	2	PPDPF
0	0.608797	0.714	0.41	0	2	JTB
0	0.608666	0.423	0.183	0	2	PHLDA3
0	0.608078	0.883	0.58	0	2	LMNA
0	0.607294	0.572	0.292	0	2	TRAPPC1
0	0.60726	0.489	0.164	0	2	TCF21
0	0.606888	0.941	0.66	0	2	LGALS3
0	0.603871	0.547	0.195	0	2	KDELR3
0	0.602887	0.426	0.173	0	2	ETHE1
0	0.602428	0.81	0.459	0	2	PLTP
0	0.60125	0.849	0.528	0	2	ST13
0	0.601149	0.587	0.315	0	2	MZT2A
0	0.600452	0.824	0.482	0	2	MYL9
0	0.599942	0.84	0.51	0	2	CAPZB
0	0.599692	0.479	0.247	0	2	LRRFIP1
0	0.598809	0.915	0.623	0	2	YBX1
0	0.597494	0.518	0.287	0	2	DCXR
0	0.596676	0.642	0.361	0	2	LIMS1
0	0.595856	0.619	0.346	0	2	GOLGB1
0	0.595794	0.782	0.457	0	2	GDI2
0	0.594242	0.435	0.185	0	2	PSMB9
0	0.59382	0.4	0.172	0	2	CAV2
0	0.593511	0.41	0.173	0	2	EVL
0	0.593501	0.808	0.48	0	2	KRT10
0	0.593017	0.821	0.508	0	2	IFI16
0	0.592865	0.675	0.365	0	2	UFC1
0	0.591982	0.554	0.296	0	2	PABPC4
0	0.591924	0.799	0.456	0	2	VMP1
0	0.591579	0.513	0.244	0	2	ODF2L
0	0.591537	0.785	0.47	0	2	RRBP1
0	0.589899	0.742	0.462	0	2	DDX3X
0	0.589003	0.809	0.51	0	2	SRRM2
0	0.588559	0.722	0.403	0	2	COX7A2L
0	0.588022	0.443	0.225	0	2	MXD4
0	0.586416	0.895	0.561	0	2	NPC2
0	0.586198	0.621	0.344	0	2	SNX6
0	0.584136	0.875	0.345	0	2	SLC25A6
0	0.581085	0.511	0.181	0	2	GXYLT2
0	0.580795	0.405	0.177	0	2	DNAJC4
0	0.580717	0.542	0.247	0	2	TGFB1I1
0	0.579931	0.984	0.644	0	2	COL1A1
0	0.576805	0.853	0.537	0	2	SEC11A
0	0.576383	0.771	0.447	0	2	NDUFC2
0	0.575432	0.565	0.277	0	2	NME4
0	0.572565	0.719	0.406	0	2	IER3
0	0.571298	0.682	0.396	0	2	LAMTOR1
0	0.571272	0.557	0.326	0	2	POLR2F
0	0.571232	0.346	0.111	0	2	MSANTD3
0	0.57076	0.325	0.112	0	2	TNC
0	0.570676	0.27	0.089	0	2	STARD10
0	0.570502	0.691	0.385	0	2	POLR1D
0	0.570378	0.549	0.282	0	2	VGLL4
0	0.56976	0.567	0.207	0	2	COL8A1
0	0.568715	0.973	0.727	0	2	PTMA
0	0.568021	0.665	0.421	0	2	CAV1
0	0.567252	0.495	0.206	0	2	CHPF
0	0.565318	0.752	0.454	0	2	LMAN1
0	0.564946	0.603	0.311	0	2	AKR1A1
0	0.564635	0.453	0.172	0	2	FHL2
0	0.564154	0.587	0.341	0	2	STUB1
0	0.562376	0.649	0.357	0	2	COX5A
0	0.562001	0.415	0.199	0	2	SLC4A7
0	0.561432	0.495	0.225	0	2	RALA
0	0.56045	0.733	0.427	0	2	UXT
0	0.560312	0.632	0.386	0	2	PGAM1
0	0.559912	0.548	0.342	0	2	TKT
0	0.559338	0.742	0.439	0	2	TCF25
0	0.559248	0.811	0.463	0	2	PHPT1
0	0.558714	0.978	0.732	0	2	ACTB
0	0.558142	0.617	0.361	0	2	AURKAIP1
0	0.556444	0.338	0.145	0	2	TGM2
0	0.555179	0.533	0.372	0	2	KLF2
0	0.554862	0.747	0.365	0	2	FKBP10
0	0.55278	0.666	0.414	0	2	TUBB4B
0	0.552581	0.738	0.46	0	2	GYPC
0	0.551772	0.739	0.449	0	2	KTN1
0	0.551375	0.731	0.457	0	2	EIF3G
0	0.551353	0.758	0.416	0	2	RHOC
0	0.550154	0.705	0.38	0	2	CBX3
0	0.549379	0.871	0.552	0	2	P4HB
0	0.548353	0.878	0.555	0	2	MCL1
0	0.54819	0.376	0.121	0	2	TNFSF13B
0	0.548047	0.375	0.174	0	2	PDXK
0	0.547705	0.504	0.238	0	2	IKBIP
0	0.546343	0.509	0.278	0	2	MPST
0	0.546108	0.782	0.478	0	2	SERP1
0	0.545151	0.576	0.343	0	2	EIF2S3
0	0.544949	0.588	0.294	0	2	HEXA
0	0.544858	0.449	0.283	0	2	TYMP
0	0.542716	0.541	0.306	0	2	IGBP1
0	0.962604	0.34	0.052	0	21	AFAP1L1
0	0.542215	0.438	0.204	0	2	LAP3
0	0.541964	0.8	0.501	0	2	VAPA
0	0.541445	0.579	0.324	0	2	FXR1
0	0.540177	0.518	0.274	0	2	CTDNEP1
0	0.539638	0.649	0.382	0	2	MXRA7
0	0.538793	0.507	0.247	0	2	DESI2
0	0.538766	0.501	0.19	0	2	STEAP2
0	0.536525	0.974	0.73	0	2	ACTG1
0	0.536082	0.62	0.354	0	2	EEA1
0	0.535842	0.65	0.372	0	2	RER1
0	0.534215	0.723	0.442	0	2	VDAC2
0	0.53415	0.622	0.38	0	2	GNAI2
0	0.532811	0.644	0.354	0	2	TMEM219
0	0.531787	0.526	0.272	0	2	TMEM208
0	0.531663	0.506	0.271	0	2	BCL7C
0	0.531619	0.436	0.209	0	2	CHCHD5
0	0.531333	0.423	0.138	0	2	FSCN1
0	0.530994	0.875	0.58	0	2	SOD2
0	0.53071	0.685	0.383	0	2	LSM7
0	0.530458	0.566	0.343	0	2	HNRNPAB
0	0.53022	0.65	0.382	0	2	ANP32B
0	0.530182	0.67	0.407	0	2	PA2G4
0	0.53	0.911	0.61	0	2	SLC25A3
0	0.52983	0.618	0.234	0	2	RUNX1
0	0.529765	0.562	0.323	0	2	SSU72
0	0.529185	0.297	0.092	0	2	CHMP4A
0	0.52861	0.583	0.338	0	2	DPP7
0	0.528234	0.874	0.582	0	2	YBX3
0	0.527908	0.891	0.589	0	2	TPI1
0	0.52757	0.476	0.263	0	2	MRPS34
0	0.527568	0.422	0.192	0	2	PTPN2
0	0.526518	0.586	0.186	0	2	MRC2
0	0.523958	0.511	0.284	0	2	EIF3J
0	0.523865	0.733	0.372	0	2	EFEMP2
0	0.523655	0.342	0.163	0	2	FAM53C
0	0.523275	0.417	0.194	0	2	ZNF358
0	0.522824	0.25	0.06	0	2	SLC38A5
0	0.522636	0.702	0.416	0	2	ATP6V1F
0	0.522411	0.968	0.719	0	2	CALD1
0	0.521298	0.702	0.372	0	2	DYNLT1
0	0.520449	0.744	0.441	0	2	CTSB
0	0.520334	0.786	0.462	0	2	SSR3
0	0.520232	0.869	0.595	0	2	CEBPD
0	0.519771	0.808	0.501	0	2	SPCS2
0	0.519127	0.685	0.435	0	2	DDX24
0	0.517161	0.585	0.353	0	2	MRPL41
0	0.516297	0.568	0.331	0	2	FAM133B
0	0.515935	0.591	0.327	0	2	TMEM147
0	0.515777	0.609	0.352	0	2	SERTAD1
0	0.515367	0.88	0.55	0	2	EMP3
0	0.51458	0.591	0.344	0	2	ACTR3
0	0.514354	0.422	0.133	0	2	MXRA5
0	0.513799	0.627	0.325	0	2	CLEC2B
0	0.512542	0.531	0.269	0	2	CCS
0	0.512517	0.657	0.406	0	2	SRRM1
0	0.512171	0.658	0.389	0	2	DRAP1
0	0.512091	0.64	0.4	0	2	UBXN1
0	0.511864	0.604	0.374	0	2	PRELID1
0	0.511674	0.52	0.293	0	2	TMOD3
0	0.510255	0.555	0.278	0	2	MAP4K4
0	0.510244	0.775	0.457	0	2	PRDX4
0	0.510027	0.423	0.192	0	2	STAT2
0	0.509912	0.549	0.248	0	2	PLOD2
0	0.509898	0.57	0.291	0	2	COPZ2
0	0.509527	0.538	0.288	0	2	FXYD5
0	0.509139	0.331	0.094	0	2	CENPW
0	0.509037	0.372	0.15	0	2	FARP1
0	0.506853	0.688	0.382	0	2	MAP4
0	0.506515	0.704	0.441	0	2	NFKBIZ
0	0.505922	0.478	0.226	0	2	CISD1
0	0.505788	0.423	0.211	0	2	TEX264
0	0.50357	0.289	0.068	0	2	TSPAN5
0	0.502123	0.634	0.382	0	2	GOLGA4
0	0.501809	0.483	0.279	0	2	CAMK2N1
0	0.501754	0.625	0.343	0	2	TXNL1
0	0.50172	0.742	0.435	0	2	PLPP1
0	0.500992	0.655	0.402	0	2	AKAP9
0	0.500731	0.856	0.555	0	2	EIF3K
0	0.500466	0.684	0.388	0	2	IMPDH2
0	0.50037	0.769	0.479	0	2	N4BP2L2
0	0.500207	0.385	0.205	0	2	COTL1
0	0.498875	0.986	0.68	0	2	COL3A1
0	0.49817	0.466	0.231	0	2	FIBP
0	0.497446	0.318	0.117	0	2	NT5DC2
0	0.497336	0.675	0.36	0	2	FAM114A1
0	0.497174	0.27	0.099	0	2	HES4
0	0.497033	0.34	0.129	0	2	C2
0	0.496718	0.523	0.309	0	2	MAFB
0	0.496637	0.727	0.45	0	2	APRT
0	0.495914	0.941	0.668	0	2	DSTN
0	0.495612	0.638	0.303	0	2	TMEM98
0	0.495457	0.561	0.314	0	2	NKTR
0	0.49537	0.735	0.423	0	2	PSMB5
0	0.495247	0.789	0.423	0	2	IL1R1
0	0.494669	0.605	0.32	0	2	FAM162A
0	0.494656	0.972	0.719	0	2	B2M
0	0.494043	0.763	0.499	0	2	MTDH
0	0.493448	0.463	0.248	0	2	NAA10
0	0.492858	0.641	0.376	0	2	SAT2
0	0.492857	0.74	0.334	0	2	THY1
0	0.491002	0.786	0.512	0	2	CAST
0	0.490875	0.416	0.184	0	2	CRIP2
0	0.490367	0.538	0.309	0	2	UBE2R2
0	0.489543	0.442	0.223	0	2	CHD3
0	0.489198	0.824	0.478	0	2	DST
0	0.487658	0.956	0.7	0	2	JUN
0	0.487441	0.792	0.494	0	2	HMGN2
0	0.487288	0.527	0.305	0	2	MLEC
0	0.487206	0.312	0.093	0	2	NXN
0	0.486947	0.864	0.558	0	2	TUBA1A
0	0.486683	0.697	0.423	0	2	GSTO1
0	0.486512	0.956	0.682	0	2	EEF1D
0	0.48629	0.63	0.385	0	2	HADHA
0	0.485527	0.922	0.646	0	2	CCNI
0	0.48543	0.832	0.527	0	2	ARPC3
0	0.484682	0.596	0.268	0	2	CERCAM
0	0.484682	0.596	0.428	0	2	BTG2
0	0.484522	0.844	0.541	0	2	PRDX5
0	0.484129	0.471	0.264	0	2	CDC26
0	0.483028	0.625	0.357	0	2	DCTN3
0	0.482979	0.512	0.289	0	2	TECR
0	0.482171	0.44	0.245	0	2	DDRGK1
0	0.481984	0.854	0.522	0	2	AEBP1
0	0.481898	0.751	0.452	0	2	RWDD1
0	0.481897	0.491	0.284	0	2	ARF5
0	0.481893	0.447	0.228	0	2	CCDC71L
0	0.481152	0.879	0.578	0	2	RAC1
0	0.478188	0.965	0.723	0	2	GAPDH
0	0.477284	0.603	0.349	0	2	ZC3H15
0	0.477061	0.837	0.486	0	2	SERPINH1
0	0.477059	0.471	0.258	0	2	RNMT
0	0.47704	0.642	0.396	0	2	TMEM165
0	0.476703	0.53	0.319	0	2	BRD4
0	0.475326	0.5	0.27	0	2	VTI1B
0	0.475114	0.532	0.323	0	2	SP100
0	0.474916	0.37	0.184	0	2	GTF2F1
0	0.473756	0.621	0.331	0	2	TMEM167A
0	0.473648	0.526	0.305	0	2	DDX46
0	0.473559	0.799	0.512	0	2	SERBP1
0	0.473465	0.727	0.386	0	2	THBS1
0	0.472799	0.467	0.254	0	2	GNL3
0	0.472362	0.499	0.303	0	2	PAK2
0	0.472102	0.566	0.316	0	2	PKIG
0	0.471426	0.356	0.152	0	2	UBE2Q1
0	0.471408	0.583	0.327	0	2	POLR2I
0	0.471146	0.593	0.293	0	2	P4HA2
0	0.471073	0.436	0.241	0	2	GLIPR1
0	0.469988	0.711	0.444	0	2	ISCU
0	0.469958	0.536	0.3	0	2	RBM17
0	0.469437	0.966	0.698	0	2	MMP2
0	0.469124	0.668	0.434	0	2	TSPO
0	0.467767	0.701	0.445	0	2	PPA1
0	0.467699	0.325	0.128	0	2	IDH2
0	0.46739	0.638	0.3	0	2	CLMP
0	0.467254	0.543	0.201	0	2	PDCD6
0	0.467031	0.597	0.347	0	2	ECH1
0	0.466904	0.557	0.326	0	2	XRN2
0	0.466826	0.903	0.608	0	2	SSR4
0	0.466655	0.282	0.091	0	2	NRP2
0	0.466276	0.521	0.281	0	2	ZNF428
0	0.465353	0.369	0.092	0	2	ADAM12
0	0.465253	0.441	0.236	0	2	MPLKIP
0	0.464875	0.496	0.285	0	2	FAM177A1
0	0.464638	0.478	0.29	0	2	SRM
0	0.464082	0.521	0.309	0	2	YWHAH
0	0.463857	0.562	0.307	0	2	IAH1
0	0.463482	0.767	0.47	0	2	TMEM14C
0	0.463101	0.322	0.142	0	2	MTX1
0	0.462243	0.254	0.073	0	2	SAMD11
0	0.461714	0.404	0.194	0	2	TMEM141
0	0.461382	0.275	0.082	0	2	STON1
0	0.460144	0.383	0.198	0	2	SGK1
0	0.460053	0.624	0.355	0	2	CD9
0	0.459094	0.586	0.33	0	2	GSTK1
0	0.459085	0.586	0.351	0	2	ETFB
0	0.459011	0.463	0.163	0	2	SLC39A1
0	0.459001	0.941	0.618	0	2	FN1
0	0.458766	0.403	0.158	0	2	P3H1
0	0.458536	0.356	0.102	0	2	RNF213
0	0.458288	0.546	0.285	0	2	UACA
0	0.458116	0.746	0.467	0	2	LAMTOR4
0	0.457938	0.533	0.31	0	2	RDX
0	0.457291	0.281	0.096	0	2	INHBA
0	0.457181	0.716	0.463	0	2	ARGLU1
0	0.456948	0.821	0.528	0	2	YWHAQ
0	0.45599	0.468	0.245	0	2	JOSD2
0	0.455797	0.584	0.364	0	2	CHURC1
0	0.455703	0.434	0.156	0	2	DKK3
0	0.455116	0.593	0.343	0	2	METAP2
0	0.454389	0.495	0.26	0	2	RAB31
0	0.4543	0.88	0.572	0	2	SSR2
0	0.454273	0.484	0.264	0	2	CASP4
0	0.453518	0.283	0.09	0	2	NEK6
0	0.453426	0.645	0.393	0	2	CAMLG
0	0.453254	0.44	0.253	0	2	PPM1G
0	0.453061	0.509	0.279	0	2	NDUFS2
0	0.452877	0.691	0.316	0	2	FKBP2
0	0.452647	0.386	0.165	0	2	FAS
0	0.452286	0.257	0.083	0	2	SMCO4
0	0.452193	0.289	0.129	0	2	AP1S2
0	0.451972	0.472	0.261	0	2	TXNL4A
0	0.451661	0.695	0.442	0	2	PDLIM1
0	0.451539	0.958	0.698	0	2	PPIB
0	0.451255	0.415	0.199	0	2	ISOC2
0	0.450628	0.51	0.25	0	2	EIF4E2
0	0.450208	0.711	0.45	0	2	NDUFB10
0	0.45012	0.902	0.594	0	2	NAP1L1
0	0.449991	0.379	0.16	0	2	AIG1
0	0.449365	0.556	0.33	0	2	STAU1
0	0.449094	0.921	0.632	0	2	SUMO2
0	0.449086	0.662	0.405	0	2	TAF1D
0	0.446921	0.488	0.279	0	2	FAAP20
0	0.446745	0.458	0.257	0	2	GBP2
0	0.446533	0.597	0.304	0	2	HCFC1R1
0	0.446299	0.444	0.246	0	2	RFC1
0	0.445227	0.367	0.175	0	2	RNASEH2B
0	0.445198	0.983	0.738	0	2	SPARC
0	0.444789	0.36	0.158	0	2	CCDC14
0	0.444453	0.552	0.227	0	2	RBP1
0	0.444389	0.664	0.378	0	2	CSNK2B
0	0.444308	0.474	0.261	0	2	PPP1CA
0	0.443634	0.611	0.335	0	2	CFDP1
0	0.443609	0.423	0.144	0	2	GPX7
0	0.443605	0.631	0.307	0	2	PDPN
0	0.443054	0.622	0.401	0	2	SF1
0	0.442718	0.353	0.116	0	2	TSPAN9
0	0.441273	0.554	0.311	0	2	MRPL57
0	0.441185	0.561	0.312	0	2	ARMCX3
0	0.441084	0.39	0.184	0	2	GGCT
0	0.441073	0.79	0.486	0	2	NDUFA11
0	0.439183	0.531	0.323	0	2	CIB1
0	0.439165	0.264	0.078	0	2	DYRK4
0	0.438968	0.62	0.388	0	2	ANXA11
0	0.438676	0.586	0.307	0	2	FXYD1
0	0.43813	0.32	0.153	0	2	TTC39C
0	0.437593	0.476	0.302	0	2	BOD1L1
0	0.437225	0.805	0.479	0	2	MXRA8
0	0.436732	0.443	0.229	0	2	PDLIM4
0	0.436123	0.435	0.229	0	2	CHD4
0	0.435668	0.496	0.287	0	2	MYH9
0	0.435533	0.878	0.585	0	2	MGST3
0	0.435447	0.366	0.176	0	2	TSEN34
0	0.43544	0.394	0.196	0	2	BFAR
0	0.435385	0.865	0.549	0	2	UQCRH
0	0.435385	0.383	0.208	0	2	AAK1
0	0.435343	0.887	0.607	0	2	PFN1
0	0.434903	0.945	0.687	0	2	EEF1B2
0	0.434291	0.979	0.734	0	2	COL6A2
0	0.433483	0.729	0.402	0	2	TSC22D1
0	0.43281	0.382	0.182	0	2	C7orf50
0	0.432596	0.888	0.612	0	2	SQSTM1
0	0.431908	0.699	0.429	0	2	PSMB3
0	0.431536	0.726	0.455	0	2	LIMA1
0	0.431011	0.585	0.37	0	2	MDH2
0	0.43042	0.55	0.289	0	2	QSOX1
0	0.430012	0.621	0.367	0	2	HM13
0	0.429705	0.556	0.309	0	2	COL18A1
0	0.429396	0.911	0.629	0	2	C12orf57
0	0.427775	0.684	0.43	0	2	PSMD8
0	0.42744	0.574	0.388	0	2	DDIT4
0	0.427359	0.476	0.249	0	2	CLNS1A
0	0.426932	0.422	0.204	0	2	WIPI1
0	0.426654	0.366	0.187	0	2	ZNF580
0	0.425262	0.62	0.393	0	2	TALDO1
0	0.424385	0.555	0.322	0	2	BTG3
0	0.424289	0.711	0.465	0	2	PRRC2C
0	0.423966	0.517	0.278	0	2	CSRP1
0	0.422731	0.601	0.328	0	2	ILF2
0	0.422134	0.539	0.317	0	2	CCT6A
0	0.421885	0.504	0.286	0	2	METTL9
2.20965e-38	0.271724	0.364	0.191	4.1652e-34	36	CHTOP
0	0.421264	0.649	0.391	0	2	FUNDC2
0	0.42108	0.563	0.361	0	2	RHOQ
0	0.420646	0.809	0.543	0	2	ARID5B
0	0.420389	0.659	0.407	0	2	ATRX
0	0.420081	0.555	0.332	0	2	C1orf122
0	0.419271	0.279	0.114	0	2	ATP1B1
0	0.418357	0.325	0.118	0	2	KCNE4
0	0.418185	0.714	0.45	0	2	RSRP1
0	0.41811	0.474	0.249	0	2	NFYB
0	0.417804	0.559	0.338	0	2	CTTN
0	0.417396	0.733	0.462	0	2	SARAF
0	0.41713	0.835	0.589	0	2	NFKBIA
0	0.416136	0.426	0.244	0	2	PPP4C
0	0.41508	0.511	0.329	0	2	SNRNP70
0	0.414906	0.692	0.397	0	2	IFI27L2
0	0.41485	0.599	0.385	0	2	EIF3A
0	0.414223	0.818	0.526	0	2	KDELR2
0	0.413819	0.476	0.152	0	2	SUPT4H1
0	0.413583	0.896	0.613	0	2	PNRC1
0	0.41271	0.38	0.171	0	2	TP53I3
0	0.412208	0.455	0.271	0	2	MIA3
0	0.411507	0.376	0.172	0	2	YIPF2
0	0.411423	0.727	0.463	0	2	TMED2
0	0.410913	0.385	0.215	0	2	ABCF1
0	0.410576	0.542	0.328	0	2	PCMTD1
0	0.409912	0.737	0.476	0	2	STAT3
0	0.409735	0.51	0.298	0	2	AUP1
0	0.409716	0.372	0.171	0	2	NAGK
0	0.409514	0.638	0.405	0	2	NDUFS6
0	0.409447	0.741	0.46	0	2	IGF1
0	0.408906	0.417	0.227	0	2	AGTRAP
0	0.40873	0.402	0.183	0	2	BAG2
0	0.408705	0.716	0.447	0	2	SLC25A5
0	0.40806	0.492	0.206	0	2	PLEKHH2
0	0.408041	0.586	0.327	0	2	RCN2
0	0.407681	0.472	0.26	0	2	NRBP1
0	0.407417	0.699	0.453	0	2	TOMM20
0	0.406963	0.39	0.208	0	2	TUBB2A
0	0.406594	0.502	0.289	0	2	ORMDL1
0	0.406559	0.777	0.5	0	2	RAB2A
0	0.406461	0.28	0.12	0	2	GAMT
0	0.406259	0.786	0.453	0	2	FGF7
0	0.405759	0.563	0.331	0	2	SRP72
0	0.405451	0.265	0.112	0	2	NMRK1
0	0.403415	0.504	0.314	0	2	ZBTB38
0	0.403326	0.584	0.34	0	2	CCT2
0	0.403228	0.373	0.182	0	2	BZW2
0	0.403134	0.771	0.295	0	2	WDR83OS
0	0.402208	0.428	0.248	0	2	DNAJC7
0	0.401717	0.616	0.361	0	2	CAPZA2
0	0.401654	0.454	0.273	0	2	ARPC4
0	0.401587	0.644	0.405	0	2	KHDRBS1
0	0.401068	0.445	0.241	0	2	MRPL14
0	0.400562	0.536	0.345	0	2	PNN
0	0.399902	0.266	0.098	0	2	RAB27A
0	0.399367	0.405	0.198	0	2	PMEPA1
0	0.399095	0.443	0.252	0	2	CPNE1
0	0.398977	0.859	0.559	0	2	COX6A1
0	0.398848	0.313	0.115	0	2	VCAM1
0	0.398487	0.285	0.109	0	2	CAPG
0	0.398437	0.825	0.548	0	2	NCL
0	0.397335	0.781	0.499	0	2	CDC42
0	0.397215	0.33	0.167	0	2	GSDMD
0	0.395637	0.973	0.73	0	2	FTH1
0	0.395478	0.825	0.519	0	2	CNN3
0	0.395443	0.501	0.299	0	2	ANAPC5
0	0.395288	0.577	0.376	0	2	WTAP
0	0.395121	0.75	0.478	0	2	SPCS1
0	0.39509	0.726	0.445	0	2	SCARB2
0	0.394742	0.455	0.253	0	2	WDR45
0	0.394282	0.422	0.218	0	2	AHR
0	0.394089	0.408	0.171	0	2	GOLM1
0	0.393994	0.718	0.469	0	2	FIS1
0	0.39378	0.623	0.394	0	2	GADD45GIP1
0	0.39364	0.285	0.105	0	2	CSGALNACT1
0	0.393539	0.901	0.62	0	2	ATP6V0E1
0	0.393188	0.609	0.379	0	2	UBE2D2
0	0.393186	0.503	0.301	0	2	DPM3
0	0.392654	0.911	0.629	0	2	UQCRB
0	0.392563	0.614	0.376	0	2	PPP1CC
0	0.392214	0.436	0.222	0	2	IFT20
0	0.392155	0.456	0.256	0	2	PPIL4
0	0.390859	0.494	0.279	0	2	DNAJB4
0	0.390775	0.566	0.316	0	2	UBE2E3
0	0.3907	0.536	0.289	0	2	TRAPPC2L
0	0.38961	0.293	0.129	0	2	DAPK3
0	0.389442	0.491	0.298	0	2	EIF2A
0	0.388883	0.643	0.373	0	2	TIMM13
0	0.388671	0.574	0.374	0	2	TPR
0	0.388554	0.61	0.386	0	2	SYF2
0	0.388468	0.454	0.24	0	2	MRPL36
0	0.388418	0.327	0.16	0	2	COMMD7
0	0.388202	0.56	0.35	0	2	MPG
0	0.387708	0.38	0.158	0	2	MYO1B
0	0.386951	0.469	0.254	0	2	HACD3
0	0.386582	0.516	0.278	0	2	MRPL27
0	0.386407	0.537	0.344	0	2	ANKRD11
0	0.385944	0.767	0.499	0	2	FCGRT
0	0.385592	0.291	0.13	0	2	ATP6V1A
0	0.385286	0.663	0.408	0	2	DUT
0	0.384768	0.305	0.148	0	2	CARD19
0	0.383627	0.566	0.358	0	2	CDC37
0	0.383536	0.444	0.265	0	2	PRMT2
0	0.383164	0.482	0.289	0	2	NDUFV1
0	0.382868	0.844	0.528	0	2	LDHB
0	0.382764	0.782	0.532	0	2	FUS
0	0.382463	0.624	0.395	0	2	CDKN1C
0	0.381849	0.557	0.343	0	2	CMPK1
0	0.381746	0.498	0.293	0	2	SUGT1
0	0.381459	0.627	0.404	0	2	LITAF
0	0.381395	0.62	0.389	0	2	KIF5B
0	0.381345	0.846	0.571	0	2	SNX3
0	0.381338	0.518	0.241	0	2	FRMD6
0	0.381334	0.351	0.186	0	2	EMC6
0	0.381213	0.722	0.447	0	2	ENY2
0	0.38118	0.531	0.314	0	2	PSME2
0	0.380847	0.672	0.405	0	2	RNF7
0	0.380165	0.85	0.565	0	2	ARL6IP5
0	0.379813	0.945	0.685	0	2	JUNB
0	0.379107	0.434	0.234	0	2	UGCG
0	0.378948	0.421	0.222	0	2	DERL1
0	0.378483	0.787	0.519	0	2	PNISR
0	0.377106	0.587	0.383	0	2	FLNA
0	0.376659	0.646	0.431	0	2	CTSD
0	0.37621	0.55	0.357	0	2	YY1
0	0.375183	0.667	0.42	0	2	RSRC2
0	0.374088	0.434	0.259	0	2	URI1
0	0.373736	0.48	0.273	0	2	DAAM1
0	0.373617	0.56	0.347	0	2	NDUFS7
0	0.373303	0.36	0.169	0	2	CDC42EP1
0	0.373301	0.785	0.515	0	2	CSTB
0	0.372658	0.886	0.605	0	2	EIF3E
0	0.372056	0.341	0.141	0	2	MLF1
0	0.372038	0.704	0.445	0	2	CD151
0	0.372037	0.465	0.239	0	2	CCPG1
0	0.372028	0.652	0.404	0	2	VDAC1
0	0.371745	0.864	0.582	0	2	PARK7
0	0.370942	0.511	0.343	0	2	CDV3
0	0.369266	0.821	0.551	0	2	CLIC1
0	0.369059	0.744	0.482	0	2	ADH5
0	0.368779	0.31	0.151	0	2	MCUR1
0	0.36838	0.574	0.356	0	2	RNASEH2C
0	0.368172	0.429	0.238	0	2	PTOV1
0	0.368088	0.449	0.269	0	2	MRPL54
0	0.367922	0.913	0.642	0	2	GPX4
0	0.367382	0.826	0.532	0	2	TBCA
0	0.367251	0.539	0.336	0	2	RTF1
0	0.3669	0.571	0.365	0	2	TERF2IP
0	0.366207	0.419	0.217	0	2	SWI5
0	0.366198	0.666	0.454	0	2	EIF1AX
0	0.366166	0.533	0.324	0	2	DCTN2
0	0.366	0.489	0.31	0	2	SERPINB6
0	0.365998	0.449	0.257	0	2	NDUFS3
0	0.363422	0.513	0.333	0	2	SRSF4
0	0.363219	0.325	0.144	0	2	SMTN
0	0.361914	0.793	0.531	0	2	ARPC2
0	0.36106	0.673	0.415	0	2	NUCB1
0	0.36105	0.354	0.164	0	2	PGM1
0	0.360614	0.496	0.271	0	2	ARL3
0	0.359965	0.664	0.432	0	2	ARPC5
0	0.359795	0.702	0.452	0	2	MYDGF
0	0.359715	0.417	0.228	0	2	NTAN1
0	0.359449	0.496	0.261	0	2	CHID1
0	0.359433	0.525	0.336	0	2	RSF1
0	0.358995	0.486	0.303	0	2	IK
0	0.358978	0.636	0.387	0	2	PTTG1IP
0	0.358881	0.444	0.258	0	2	ARFGAP3
0	0.358031	0.604	0.358	0	2	CTSF
0	0.357858	0.71	0.451	0	2	NDUFB7
0	0.356432	0.432	0.237	0	2	SIL1
0	0.356419	0.547	0.326	0	2	UQCRC2
0	0.356341	0.459	0.26	0	2	GOPC
0	0.355514	0.535	0.305	0	2	HNMT
0	0.355245	0.632	0.407	0	2	VAMP5
0	0.355039	0.806	0.42	0	2	COL14A1
0	0.354545	0.295	0.126	0	2	XAF1
0	0.354377	0.3	0.128	0	2	NUDT2
0	0.354295	0.376	0.195	0	2	TP53I13
0	0.354274	0.591	0.371	0	2	SYPL1
0	0.353998	0.326	0.148	0	2	AP1S1
0	0.353951	0.685	0.447	0	2	AP2M1
0	0.353354	0.636	0.394	0	2	PSMG2
0	0.353026	0.892	0.631	0	2	IFITM2
0	0.352844	0.876	0.589	0	2	EDF1
0	0.352492	0.46	0.288	0	2	RNF130
0	0.351914	0.371	0.19	0	2	CORO1C
0	0.351682	0.575	0.335	0	2	CTSA
0	0.35111	0.553	0.354	0	2	BPTF
0	0.350975	0.694	0.428	0	2	EIF3M
0	0.350611	0.546	0.331	0	2	YIPF3
0	0.35039	0.533	0.325	0	2	TMEM123
0	0.349975	0.69	0.442	0	2	CD44
0	0.34965	0.5	0.3	0	2	ZYX
0	0.349081	0.743	0.449	0	2	SH3BGRL
0	0.349044	0.518	0.328	0	2	PSMD7
0	0.347883	0.656	0.44	0	2	EIF5A
0	0.347838	0.842	0.541	0	2	UQCR11
0	0.347433	0.454	0.27	0	2	TOMM22
0	0.347232	0.258	0.106	0	2	PAWR
0	0.34712	0.566	0.377	0	2	TPM3
0	0.346939	0.595	0.387	0	2	TCEA1
0	0.346307	0.623	0.39	0	2	NFIX
0	0.346156	0.808	0.519	0	2	NDUFB2
0	0.346009	0.498	0.294	0	2	THOC7
0	0.345148	0.668	0.45	0	2	JAK1
0	0.344522	0.653	0.429	0	2	COPE
0	0.344049	0.256	0.108	0	2	CD68
0	0.343962	0.365	0.173	0	2	GLMP
0	0.34375	0.858	0.578	0	2	COX5B
0	0.343598	0.771	0.401	0	2	GNG5
0	0.343422	0.556	0.318	0	2	TMEM256
0	0.342154	0.544	0.319	0	2	HADHB
0	0.341783	0.344	0.153	0	2	LY96
0	0.341627	0.598	0.373	0	2	PFDN2
0	0.341509	0.473	0.279	0	2	TMEM205
0	0.341056	0.388	0.203	0	2	SRPRB
0	0.340403	0.81	0.521	0	2	NDUFB4
0	0.338928	0.621	0.388	0	2	TMCO1
0	0.338735	0.466	0.271	0	2	NIFK
0	0.338683	0.494	0.268	0	2	DTWD1
0	0.338475	0.635	0.421	0	2	LRPAP1
0	0.337586	0.288	0.124	0	2	NAPA
0	0.337573	0.788	0.548	0	2	BTG1
0	0.336695	0.536	0.335	0	2	SYNCRIP
0	0.336611	0.506	0.316	0	2	UQCRFS1
0	0.335787	0.738	0.439	0	2	MRPL51
0	0.335739	0.376	0.184	0	2	TM2D2
0	0.335317	0.464	0.195	0	2	OLFML2B
0	0.33524	0.789	0.511	0	2	NEDD8
0	0.334623	0.638	0.407	0	2	EIF2S2
0	0.334339	0.66	0.412	0	2	PSMA1
0	0.334286	0.625	0.348	0	2	CNIH1
0	0.333727	0.634	0.404	0	2	ZNF706
0	0.33353	0.371	0.196	0	2	TAF12
0	0.333045	0.391	0.182	0	2	PTS
0	0.33284	0.648	0.372	0	2	NUCB2
0	0.332689	0.516	0.317	0	2	MPC2
0	0.332648	0.458	0.267	0	2	PLIN3
0	0.332314	0.628	0.388	0	2	NDUFAB1
0	0.33205	0.464	0.266	0	2	PHF14
0	0.331636	0.509	0.292	0	2	SUCLG1
0	0.331512	0.557	0.346	0	2	ERLEC1
0	0.331121	0.894	0.613	0	2	FOSB
0	0.330589	0.835	0.577	0	2	CALR
0	0.330264	0.44	0.249	0	2	NEU1
0	0.330262	0.63	0.43	0	2	RAP1B
0	0.329334	0.545	0.36	0	2	DHRS7
0	0.328694	0.6	0.386	0	2	SIVA1
0	0.328562	0.885	0.6	0	2	SEC61B
0	0.328195	0.297	0.146	0	2	LEPROTL1
0	0.328122	0.539	0.235	0	2	SPON1
0	0.327852	0.368	0.186	0	2	BACE2
0	0.327299	0.594	0.404	0	2	FKBP8
0	0.327181	0.629	0.397	0	2	MRPL20
0	0.327	0.566	0.367	0	2	TNFRSF1A
0	0.326761	0.922	0.653	0	2	PABPC1
0	0.326481	0.637	0.414	0	2	RSL1D1
0	0.326298	0.417	0.179	0	2	LOXL1
0	0.326214	0.353	0.181	0	2	CSGALNACT2
0	0.325851	0.673	0.444	0	2	PPP1CB
0	0.325601	0.493	0.197	0	2	MYH10
0	0.32534	0.557	0.314	0	2	CKAP4
0	0.325093	0.854	0.585	0	2	TAGLN2
0	0.324058	0.583	0.38	0	2	SRSF10
0	0.324053	0.528	0.334	0	2	HSD17B11
0	0.323308	0.431	0.238	0	2	UQCC2
0	0.323152	0.8	0.523	0	2	ATP6V1G1
0	0.322963	0.973	0.732	0	2	TMSB10
0	0.321528	0.452	0.271	0	2	MAF
0	0.321057	0.417	0.214	0	2	PGM3
0	0.320601	0.602	0.405	0	2	SCAF11
0	0.320594	0.486	0.285	0	2	MRPL52
0	0.320567	0.716	0.488	0	2	RNH1
0	0.319429	0.752	0.514	0	2	NFIC
0	0.318906	0.456	0.204	0	2	MAGED1
0	0.318	0.519	0.327	0	2	MLF2
0	0.317368	0.911	0.657	0	2	ZFP36
0	0.31631	0.343	0.173	0	2	GNB4
0	0.316005	0.433	0.224	0	2	UBE2L6
0	0.315391	0.255	0.079	0	2	BMP5
0	0.315338	0.967	0.732	0	2	COL6A1
0	0.315277	0.579	0.383	0	2	PHB2
0	0.314677	0.458	0.275	0	2	MEAF6
0	0.313387	0.639	0.431	0	2	XRCC5
0	0.313161	0.493	0.304	0	2	GLS
0	0.312224	0.756	0.493	0	2	ERH
0	0.311594	0.486	0.291	0	2	MRPL43
0	0.311411	0.791	0.514	0	2	COX8A
0	0.311399	0.756	0.493	0	2	EIF3H
0	0.31117	0.867	0.602	0	2	PEBP1
0	0.310973	0.655	0.412	0	2	HIGD2A
0	0.310651	0.909	0.608	0	2	PCOLCE
0	0.30965	0.6	0.372	0	2	HEXB
0	0.308949	0.301	0.132	0	2	TCEA3
0	0.308799	0.853	0.581	0	2	PCBP2
0	0.307131	0.543	0.329	0	2	ILK
0	0.307005	0.955	0.695	0	2	SERPINF1
0	0.307	0.616	0.336	0	2	TCEAL8
0	0.306476	0.53	0.345	0	2	CAPNS1
0	0.306297	0.471	0.287	0	2	SNX2
0	0.305972	0.577	0.351	0	2	PSMB2
0	0.305041	0.664	0.407	0	2	SUMO1
0	0.305019	0.844	0.577	0	2	PRDX6
0	0.304625	0.689	0.467	0	2	LAMP1
0	0.303988	0.552	0.352	0	2	CCT8
0	0.302391	0.442	0.249	0	2	YIPF5
0	0.302265	0.673	0.436	0	2	SEC31A
0	0.302049	0.52	0.295	0	2	TXNDC17
0	0.300743	0.377	0.188	0	2	PTRHD1
0	0.300533	0.967	0.701	0	2	COL6A3
0	0.300006	0.62	0.411	0	2	UBE2I
0	0.299165	0.528	0.333	0	2	NDUFS8
0	0.297149	0.368	0.161	0	2	DNM1
0	0.296991	0.634	0.419	0	2	SSB
0	0.295718	0.565	0.365	0	2	OSBPL8
0	0.295464	0.916	0.513	0	2	COL5A2
0	0.29524	0.76	0.508	0	2	LEPROT
0	0.293634	0.975	0.752	0	2	TPT1
0	0.29356	0.387	0.184	0	2	MRGPRF
0	0.293558	0.61	0.407	0	2	MPHOSPH8
0	0.292469	0.592	0.405	0	2	IQGAP1
0	0.291142	0.292	0.124	0	2	GNAI1
0	0.290169	0.542	0.328	0	2	CNIH4
0	0.289834	0.494	0.289	0	2	ARPC1A
0	0.289097	0.271	0.094	0	2	PYCR1
0	0.288875	0.435	0.243	0	2	MCTS1
0	0.28832	0.354	0.13	0	2	CFI
0	0.287636	0.389	0.202	0	2	SLCO3A1
0	0.287521	0.626	0.398	0	2	LMO4
0	0.287325	0.745	0.472	0	2	MRPS21
0	0.287215	0.638	0.396	0	2	TMED9
0	0.287064	0.652	0.415	0	2	FOXP1
0	0.286608	0.616	0.39	0	2	RAB34
0	0.286458	0.947	0.699	0	2	S100A11
0	0.286266	0.59	0.395	0	2	LMAN2
0	0.285787	0.687	0.466	0	2	REEP5
0	0.284865	0.537	0.346	0	2	PRMT1
0	0.283859	0.664	0.411	0	2	ERGIC3
0	0.283415	0.791	0.506	0	2	UQCR10
0	0.282452	0.66	0.435	0	2	EIF3I
0	0.282091	0.501	0.318	0	2	LSM8
0	0.282064	0.795	0.529	0	2	BRK1
0	0.281486	0.902	0.636	0	2	CIRBP
0	0.280688	0.33	0.158	0	2	SPATS2
0	0.280618	0.575	0.385	0	2	DNAJC8
0	0.280257	0.679	0.459	0	2	HP1BP3
0	0.280191	0.918	0.656	0	2	S100A13
0	0.280184	0.352	0.144	0	2	CYP7B1
0	0.27922	0.382	0.188	0	2	PRAF2
0	0.277472	0.314	0.139	0	2	S1PR2
0	0.277139	0.644	0.423	0	2	ADI1
0	0.275492	0.456	0.246	0	2	SRGAP1
0	0.275436	0.601	0.39	0	2	BLOC1S1
0	0.274449	0.694	0.383	0	2	THBS2
0	0.271998	0.76	0.496	0	2	ATRAID
0	0.271428	0.656	0.442	0	2	HNRNPF
0	0.271194	0.709	0.464	0	2	RSL24D1
0	0.270697	0.394	0.161	0	2	SSC5D
0	0.270362	0.925	0.666	0	2	COX4I1
0	0.270043	0.598	0.382	0	2	ANXA6
0	0.269723	0.959	0.718	0	2	EEF2
0	0.269391	0.699	0.476	0	2	TMBIM4
0	0.269339	0.528	0.334	0	2	POLR2J
0	0.268551	0.817	0.584	0	2	HLA-E
0	0.268317	0.64	0.422	0	2	OS9
0	0.268234	0.643	0.419	0	2	DAB2
0	0.268227	0.831	0.622	0	2	ZFP36L2
0	0.26651	0.541	0.343	0	2	PPP1R12A
0	0.266502	0.791	0.524	0	2	CALU
0	0.266408	0.869	0.581	0	2	SEC61G
0	0.266177	0.671	0.434	0	2	LAMP2
0	0.261653	0.761	0.509	0	2	CSDE1
0	0.261558	0.486	0.298	0	2	NDUFA10
0	0.261425	0.586	0.386	0	2	PPIG
0	0.261111	0.572	0.348	0	2	ARL1
0	0.260847	0.981	0.755	0	2	EEF1A1
0	0.260645	0.932	0.715	0	2	ZFP36L1
0	0.260341	0.255	0.105	0	2	TSPAN6
0	0.259224	0.703	0.48	0	2	FKBP1A
0	0.259199	0.815	0.483	0	2	MARCKS
0	0.25766	0.674	0.433	0	2	SF3B5
0	0.257029	0.901	0.638	0	2	CHCHD2
0	0.256385	0.707	0.434	0	2	NOP10
0	0.255434	0.783	0.508	0	2	LGALS3BP
0	0.254834	0.737	0.472	0	2	ANAPC11
0	0.253451	0.639	0.404	0	2	PSMA4
0	0.253045	0.673	0.444	0	2	REXO2
0	0.251847	0.482	0.289	0	2	ERGIC2
0	0.250972	0.598	0.398	0	2	NAA38
0	0.250948	0.286	0.108	0	2	CDK5RAP3
6.44193e-308	0.30253	0.394	0.217	1.2143e-303	2	COMMD3
1.7303e-307	0.315423	0.379	0.203	3.26161e-303	2	UBAC2
1.77943e-307	0.28968	0.471	0.272	3.35423e-303	2	TMEM263
7.24864e-307	0.334724	0.418	0.227	1.36637e-302	2	PDLIM7
7.46935e-307	0.257245	0.434	0.249	1.40797e-302	2	HDAC2
8.43892e-307	0.299598	0.475	0.287	1.59074e-302	2	NSRP1
3.32995e-306	0.255489	0.505	0.327	6.27696e-302	2	ARID1B
5.71099e-306	0.273648	0.66	0.487	1.07652e-301	2	PKM
1.37317e-305	0.355783	0.27	0.123	2.58843e-301	2	CD82
2.16351e-305	0.336263	0.412	0.233	4.07822e-301	2	LRRFIP2
3.8357e-303	0.260092	0.424	0.24	7.23029e-299	2	ESF1
7.40025e-303	0.296582	0.473	0.289	1.39495e-298	2	SREK1
8.03101e-303	0.296967	0.537	0.361	1.51385e-298	2	CCT3
1.88126e-302	0.285147	0.521	0.333	3.54617e-298	2	PSMC3
2.49134e-302	0.40553	0.385	0.218	4.69618e-298	2	PBRM1
3.07255e-302	0.324602	0.569	0.389	5.79175e-298	2	NDUFA13
3.76133e-300	0.335833	0.374	0.204	7.0901e-296	2	OLA1
4.87608e-300	0.372137	0.385	0.204	9.1914e-296	2	ID4
6.85891e-300	0.368782	0.383	0.207	1.2929e-295	2	BST2
1.73693e-299	0.366974	0.53	0.355	3.27412e-295	2	THRAP3
5.12332e-299	0.325757	0.579	0.406	9.65746e-295	2	BLVRB
1.06982e-296	0.275014	0.442	0.262	2.01661e-292	2	CCNG1
1.08088e-296	0.30686	0.475	0.293	2.03746e-292	2	STOML2
1.50941e-296	0.346568	0.363	0.193	2.84523e-292	2	DGCR6L
9.32419e-296	0.359971	0.507	0.335	1.75761e-291	2	C1QBP
4.5582e-295	0.262538	0.456	0.251	8.5922e-291	2	ANK2
1.84274e-294	0.310459	0.383	0.208	3.47356e-290	2	CBX1
1.09973e-292	0.309819	0.535	0.351	2.07299e-288	2	PDAP1
1.96784e-291	0.265871	0.535	0.357	3.70938e-287	2	GPBP1
3.22009e-290	0.312192	0.424	0.255	6.06986e-286	2	UQCRC1
1.02021e-289	0.287636	0.588	0.388	1.92309e-285	2	GINM1
1.25174e-289	0.291599	0.55	0.375	2.35953e-285	2	SF3B2
2.91941e-289	0.377587	0.325	0.162	5.50308e-285	2	RFNG
3.98925e-289	0.304546	0.488	0.309	7.51974e-285	2	COPB2
4.50032e-289	0.374991	0.462	0.285	8.48311e-285	2	PSMC1
5.47655e-289	0.33785	0.396	0.225	1.03233e-284	2	TIPRL
6.29762e-289	0.267317	0.423	0.247	1.1871e-284	2	MTIF3
6.66934e-289	0.344774	0.447	0.272	1.25717e-284	2	SNX17
5.11296e-288	0.27711	0.443	0.266	9.63793e-284	2	MRPL3
5.74022e-288	0.416117	0.302	0.151	1.08203e-283	2	DDX39B
1.76923e-287	0.26626	0.534	0.339	3.335e-283	2	RRAGA
2.92915e-287	0.389087	0.346	0.192	5.52145e-283	2	FDX1
3.31368e-287	0.311536	0.407	0.229	6.24629e-283	2	CHIC2
5.39608e-287	0.405201	0.367	0.204	1.01716e-282	2	SSBP4
9.9209e-286	0.25056	0.484	0.299	1.87009e-281	2	TXN2
1.88377e-284	0.302874	0.41	0.234	3.5509e-280	2	DAP
3.748e-284	0.251129	0.607	0.437	7.06497e-280	2	DEK
1.4042e-283	0.268452	0.54	0.366	2.64691e-279	2	EIF3D
1.83975e-283	0.319076	0.309	0.152	3.46793e-279	2	ZDHHC4
2.40244e-283	0.301947	0.482	0.299	4.5286e-279	2	NPEPPS
2.73508e-283	0.411802	0.367	0.209	5.15563e-279	2	DNAJC21
6.05482e-283	0.348024	0.432	0.266	1.14133e-278	2	HDGF
7.77125e-283	0.262961	0.428	0.249	1.46488e-278	2	SND1
2.33499e-282	0.316748	0.361	0.198	4.40146e-278	2	EMC10
3.60098e-282	0.396844	0.344	0.188	6.78784e-278	2	POR
3.77752e-282	0.279316	0.503	0.333	7.12063e-278	2	BCAP31
1.27634e-281	0.280888	0.435	0.262	2.40591e-277	2	AIMP1
1.42142e-281	0.268435	0.372	0.207	2.67938e-277	2	ATP6V1D
1.87578e-281	0.281824	0.35	0.184	3.53585e-277	2	VPS25
2.55891e-281	0.411741	0.321	0.167	4.82354e-277	2	METRN
3.6658e-281	0.337766	0.316	0.162	6.91004e-277	2	NINJ1
2.93896e-280	0.423276	0.279	0.138	5.53994e-276	2	SDC4
3.52131e-280	0.411231	0.388	0.233	6.63767e-276	2	GLRX5
6.00333e-280	0.37355	0.399	0.23	1.13163e-275	2	NPDC1
4.7913e-279	0.294128	0.552	0.385	9.0316e-275	2	TAX1BP1
8.75208e-279	0.316404	0.291	0.143	1.64977e-274	2	CCZ1
4.0885e-278	0.291325	0.38	0.207	7.70683e-274	2	TPGS2
9.63419e-278	0.281402	0.862	0.632	1.81605e-273	2	IGFBP4
1.20296e-277	0.283973	0.418	0.219	2.26758e-273	2	DSEL
1.86102e-277	0.364075	0.343	0.19	3.50802e-273	2	MBD4
5.77006e-277	0.336982	0.476	0.315	1.08766e-272	2	ARPC1B
7.37418e-277	0.298093	0.336	0.178	1.39003e-272	2	MTCH2
7.89278e-277	0.352566	0.392	0.226	1.48779e-272	2	RBCK1
8.21833e-277	0.294944	0.47	0.295	1.54915e-272	2	DEGS1
2.2042e-275	0.278135	0.582	0.401	4.15491e-271	2	KRTCAP2
1.01189e-274	0.317263	0.453	0.285	1.90741e-270	2	SNW1
1.31415e-274	0.27875	0.288	0.136	2.47717e-270	2	EFHC1
2.48689e-274	0.290714	0.486	0.308	4.68778e-270	2	COPS2
3.09605e-274	0.300548	0.442	0.26	5.83606e-270	2	CUEDC2
1.50013e-273	0.307166	0.417	0.241	2.82774e-269	2	LRRC59
1.755e-273	0.344223	0.44	0.264	3.30817e-269	2	SUMF2
2.01439e-273	0.365331	0.394	0.231	3.79713e-269	2	RAB4A
8.81138e-273	0.389236	0.368	0.211	1.66095e-268	2	DYNC1LI1
7.57285e-272	0.269831	0.432	0.257	1.42748e-267	2	SDF2
2.51222e-271	0.351897	0.4	0.23	4.73554e-267	2	DHX29
5.10672e-271	0.311015	0.471	0.297	9.62617e-267	2	SLC25A36
7.11011e-271	0.36584	0.278	0.132	1.34026e-266	2	STK19
5.35815e-270	0.262316	0.453	0.285	1.01001e-265	2	EIF6
2.86334e-269	0.340573	0.412	0.25	5.39739e-265	2	PHF20L1
4.67729e-269	0.28948	0.451	0.276	8.81668e-265	2	MGMT
0	0.424325	0.279	0.055	0	27	AFAP1L1
6.73738e-268	0.324851	0.515	0.347	1.27e-263	2	LRP10
2.11565e-267	0.366191	0.509	0.326	3.988e-263	2	RRAS
1.15658e-265	0.287997	0.419	0.25	2.18015e-261	2	MRPL11
1.13414e-264	0.344038	0.317	0.168	2.13786e-260	2	STX10
3.86188e-264	0.281322	0.522	0.347	7.27965e-260	2	CARHSP1
1.44858e-263	0.345549	0.326	0.179	2.73057e-259	2	OSTF1
6.83182e-263	0.269047	0.477	0.313	1.2878e-258	2	ECHS1
1.27215e-262	0.261575	0.612	0.397	2.39801e-258	2	TSPAN4
4.8285e-262	0.260083	0.427	0.258	9.10171e-258	2	APH1A
4.9202e-262	0.382808	0.364	0.205	9.27458e-258	2	SLC2A4RG
2.85559e-261	0.342278	0.343	0.186	5.38279e-257	2	NOB1
2.70952e-260	0.300601	0.457	0.277	5.10744e-256	2	BAD
4.54323e-260	0.283466	0.436	0.255	8.564e-256	2	SLC39A7
6.61374e-260	0.339561	0.293	0.151	1.24669e-255	2	SMARCA4
1.10725e-259	0.291276	0.326	0.174	2.08718e-255	2	CISD2
1.67841e-258	0.335834	0.362	0.208	3.16381e-254	2	CLPP
3.18083e-258	0.259709	0.464	0.297	5.99587e-254	2	PSIP1
1.79875e-257	0.351957	0.432	0.273	3.39064e-253	2	TMF1
2.03322e-257	0.335938	0.368	0.206	3.83262e-253	2	CCNB1IP1
3.27843e-257	0.302505	0.264	0.127	6.17984e-253	2	NHLRC3
9.2105e-257	0.274873	0.381	0.22	1.73618e-252	2	FRG1
8.53824e-256	0.262882	0.431	0.259	1.60946e-251	2	ARL2BP
8.63208e-256	0.354139	0.251	0.121	1.62715e-251	2	GRAMD1A
1.07745e-255	0.272504	0.422	0.257	2.03099e-251	2	COA4
1.10996e-254	0.277659	0.444	0.279	2.09227e-250	2	MRPS15
2.05062e-254	0.339698	0.35	0.189	3.86542e-250	2	TCEA2
2.45142e-254	0.26964	0.457	0.289	4.62092e-250	2	EMC3
4.07375e-254	0.266619	0.3	0.155	7.67902e-250	2	BLVRA
2.49471e-253	0.284176	0.316	0.164	4.70254e-249	2	CTNNAL1
2.80046e-253	0.282858	0.459	0.291	5.27886e-249	2	GRHPR
1.03399e-252	0.309501	0.293	0.149	1.94906e-248	2	GAA
1.52752e-252	0.37418	0.394	0.234	2.87938e-248	2	MFSD10
1.53407e-252	0.254741	0.501	0.325	2.89171e-248	2	TMEM179B
2.77061e-252	0.331407	0.326	0.175	5.2226e-248	2	UROS
2.73798e-251	0.314157	0.41	0.245	5.16109e-247	2	CCDC124
2.07066e-250	0.335396	0.268	0.131	3.9032e-246	2	ZSCAN18
3.86171e-250	0.322258	0.368	0.216	7.27933e-246	2	SRP19
1.12685e-249	0.328603	0.425	0.273	2.12411e-245	2	PRPF38B
3.65234e-248	0.269131	0.426	0.267	6.88466e-244	2	WDR1
1.41402e-247	0.260077	0.498	0.34	2.66544e-243	2	RAB5C
1.59373e-247	0.377754	0.293	0.15	3.00419e-243	2	TBX3
2.48596e-247	0.276432	0.34	0.186	4.68604e-243	2	LAPTM4B
9.56662e-247	0.312168	0.447	0.291	1.80331e-242	2	SMARCA5
1.036e-246	0.349627	0.437	0.283	1.95285e-242	2	PABPN1
1.04397e-246	0.251226	0.363	0.191	1.96789e-242	2	TMEM47
1.44046e-246	0.307313	0.457	0.301	2.71527e-242	2	SLTM
5.56563e-246	0.281869	0.354	0.199	1.04912e-241	2	PBDC1
9.07827e-246	0.311633	0.421	0.256	1.71125e-241	2	PAIP1
2.67679e-245	0.293108	0.306	0.159	5.04576e-241	2	SHMT2
3.39295e-245	0.365551	0.281	0.147	6.39571e-241	2	MIS18BP1
7.28854e-245	0.258895	0.437	0.271	1.37389e-240	2	EI24
4.41048e-244	0.300502	0.4	0.246	8.31376e-240	2	PPCS
7.25672e-244	0.32313	0.324	0.172	1.36789e-239	2	B3GAT3
2.99567e-243	0.279616	0.387	0.227	5.64684e-239	2	POLR2H
5.42803e-243	0.297001	0.405	0.242	1.02318e-238	2	UFL1
2.10972e-242	0.275481	0.444	0.279	3.97681e-238	2	MRPL40
1.34723e-240	0.329575	0.4	0.256	2.53952e-236	2	SYAP1
3.49983e-240	0.368047	0.402	0.255	6.59719e-236	2	TAPBP
5.43825e-240	0.302167	0.405	0.231	1.02511e-235	2	MAP7D3
6.13325e-239	0.313925	0.508	0.345	1.15612e-234	2	DNAJC3
1.54422e-238	0.355654	0.346	0.201	2.91085e-234	2	REST
2.75926e-238	0.362561	0.384	0.227	5.20121e-234	2	AP2A1
1.03875e-236	0.302172	0.359	0.208	1.95804e-232	2	RAB9A
1.61192e-236	0.266591	0.328	0.179	3.03848e-232	2	MRPL17
8.58647e-236	0.383202	0.323	0.187	1.61855e-231	2	FAM107B
1.17022e-235	0.291963	0.459	0.294	2.20586e-231	2	PPP1R10
2.29099e-235	0.272953	0.354	0.199	4.31851e-231	2	TATDN1
5.07148e-235	0.374485	0.425	0.279	9.55973e-231	2	RALBP1
7.41624e-235	0.276175	0.271	0.135	1.39796e-230	2	MAD2L2
1.39633e-234	0.264479	0.389	0.226	2.63209e-230	2	ABI2
1.65265e-234	0.276068	0.563	0.396	3.11525e-230	2	ALDH2
2.93468e-234	0.30638	0.288	0.154	5.53187e-230	2	CNPY3
3.0947e-234	0.271029	0.402	0.233	5.83352e-230	2	TRIP6
4.06868e-234	0.301998	0.438	0.289	7.66946e-230	2	SPCS3
9.11228e-234	0.267209	0.426	0.261	1.71766e-229	2	ERCC1
9.91603e-234	0.26409	0.278	0.137	1.86917e-229	2	SMPD1
1.54324e-233	0.302848	0.324	0.178	2.909e-229	2	USE1
8.18519e-233	0.272508	0.297	0.157	1.54291e-228	2	SAMM50
3.28018e-232	0.379271	0.359	0.215	6.18313e-228	2	FBXW5
1.94122e-231	0.282136	0.256	0.123	3.65919e-227	2	DUSP14
3.14798e-231	0.270645	0.476	0.314	5.93393e-227	2	DYNC1LI2
9.46341e-231	0.285781	0.371	0.219	1.78385e-226	2	SMAP1
1.34371e-229	0.413574	0.462	0.318	2.53289e-225	2	MIDN
3.69622e-229	0.280577	0.44	0.275	6.96737e-225	2	GOLGA2
8.71799e-229	0.338815	0.272	0.144	1.64334e-224	2	PYGL
5.19738e-228	0.304419	0.405	0.251	9.79706e-224	2	ACBD3
1.19946e-226	0.272944	0.304	0.164	2.26097e-222	2	ISG15
1.44091e-226	0.283094	0.383	0.233	2.71612e-222	2	PMPCB
1.64428e-226	0.286108	0.288	0.149	3.09948e-222	2	MED19
2.59585e-226	0.250617	0.322	0.179	4.89318e-222	2	ZNHIT3
2.52526e-225	0.306469	0.332	0.186	4.76011e-221	2	MAPKAP1
5.90404e-225	0.252285	0.298	0.154	1.11291e-220	2	FAM20C
1.27139e-224	0.333773	0.383	0.237	2.39657e-220	2	TRIM56
1.38512e-224	0.337469	0.434	0.279	2.61095e-220	2	FAM50A
7.45202e-224	0.275495	0.417	0.263	1.40471e-219	2	IFT57
4.45784e-223	0.348755	0.253	0.123	8.40303e-219	2	IGFBP2
5.00586e-223	0.27535	0.327	0.185	9.43604e-219	2	ELK3
2.19808e-219	0.417448	0.386	0.235	4.14337e-215	2	IER5L
3.92578e-219	0.266624	0.345	0.199	7.40009e-215	2	TMEM9B
5.6039e-219	0.259022	0.342	0.196	1.05634e-214	2	INTS10
5.98374e-219	0.28801	0.369	0.222	1.12794e-214	2	KDM5B
1.85642e-218	0.273731	0.373	0.222	3.49936e-214	2	DNPH1
1.30431e-217	0.25361	0.25	0.122	2.45863e-213	2	SNAPC1
2.14125e-217	0.324094	0.426	0.282	4.03625e-213	2	MIER1
4.05701e-217	0.274512	0.403	0.252	7.64747e-213	2	UPF3A
1.21134e-216	0.273192	0.258	0.13	2.28337e-212	2	DALRD3
1.42369e-216	0.324236	0.276	0.147	2.68365e-212	2	MRPL12
2.98111e-215	0.274082	0.323	0.186	5.6194e-211	2	SH3KBP1
3.25955e-215	0.264481	0.432	0.283	6.14426e-211	2	KMT2A
5.76524e-215	0.270894	0.405	0.244	1.08675e-210	2	GPAA1
8.57369e-215	0.321893	0.255	0.131	1.61614e-210	2	CARS2
1.49794e-213	0.33768	0.328	0.192	2.82362e-209	2	TWF2
3.80196e-213	0.321535	0.388	0.242	7.1667e-209	2	GATAD1
5.23188e-212	0.325414	0.427	0.276	9.86209e-208	2	CCDC107
7.0795e-212	0.259457	0.516	0.364	1.33449e-207	2	RAD23A
8.84264e-212	0.282299	0.41	0.265	1.66684e-207	2	PPP4R2
7.8452e-211	0.368845	0.389	0.249	1.47882e-206	2	METRNL
8.13898e-211	0.289519	0.364	0.221	1.5342e-206	2	PQBP1
1.16475e-209	0.258755	0.537	0.395	2.19554e-205	2	SLC2A3
3.01177e-208	0.266138	0.293	0.163	5.67719e-204	2	SMARCC1
3.73373e-208	0.359341	0.342	0.206	7.03809e-204	2	PLEC
7.18897e-208	0.275644	0.327	0.182	1.35512e-203	2	NT5C3B
1.7539e-207	0.279517	0.446	0.29	3.30611e-203	2	MVP
2.58627e-207	0.309174	0.373	0.233	4.87512e-203	2	SSNA1
4.59782e-207	0.272982	0.305	0.169	8.66689e-203	2	LAGE3
7.33782e-207	0.253167	0.35	0.212	1.38318e-202	2	NANS
1.69712e-206	0.352606	0.428	0.294	3.19907e-202	2	RNF19A
1.83044e-206	0.261144	0.281	0.151	3.45037e-202	2	COQ4
2.36798e-205	0.30828	0.428	0.282	4.46365e-201	2	SNF8
4.19492e-205	0.266871	0.387	0.243	7.90742e-201	2	ZKSCAN1
3.41586e-204	0.312635	0.506	0.357	6.4389e-200	2	CLTB
5.48988e-203	0.33147	0.257	0.139	1.03484e-198	2	GNPTAB
3.53561e-202	0.268003	0.359	0.214	6.66462e-198	2	PHYH
3.79336e-202	0.349317	0.347	0.214	7.15049e-198	2	CDC40
6.73886e-202	0.295625	0.407	0.264	1.27027e-197	2	ADRM1
2.35335e-201	0.353452	0.309	0.182	4.43607e-197	2	PIM3
6.87922e-201	0.258824	0.351	0.21	1.29673e-196	2	LUC7L
6.92771e-199	0.251944	0.29	0.159	1.30587e-194	2	DCUN1D5
1.83467e-198	0.253446	0.278	0.152	3.45835e-194	2	METTL23
8.86111e-198	0.272073	0.409	0.267	1.67032e-193	2	POLE4
2.1763e-197	0.339647	0.276	0.155	4.10232e-193	2	LPIN2
1.54943e-196	0.277035	0.332	0.198	2.92068e-192	2	NRBF2
1.3618e-195	0.25504	0.417	0.269	2.567e-191	2	SEC22B
1.55698e-195	0.274653	0.522	0.385	2.9349e-191	2	TLN1
2.68897e-195	0.357153	0.258	0.143	5.0687e-191	2	NSMCE3
6.75512e-195	0.314073	0.374	0.239	1.27334e-190	2	R3HDM2
2.20643e-194	0.262065	0.406	0.266	4.15912e-190	2	MRPL34
4.21298e-194	0.297977	0.309	0.179	7.94146e-190	2	MRPS12
3.80067e-193	0.272199	0.396	0.255	7.16427e-189	2	PKN2
4.16322e-193	0.280236	0.434	0.292	7.84767e-189	2	CLIP1
1.57458e-192	0.287117	0.306	0.174	2.96809e-188	2	HMG20B
2.91255e-192	0.266293	0.365	0.219	5.49016e-188	2	MVB12A
9.64837e-192	0.252634	0.364	0.233	1.81872e-187	2	ATP6V0D1
3.5161e-190	0.25715	0.376	0.239	6.62785e-186	2	CCAR1
6.52263e-190	0.312867	0.285	0.165	1.22952e-185	2	ARPC5L
2.50676e-188	0.260542	0.358	0.223	4.72524e-184	2	ADAM17
3.82929e-188	0.278805	0.405	0.276	7.21822e-184	2	EPAS1
1.20857e-187	0.32826	0.383	0.243	2.27816e-183	2	AIDA
3.79981e-186	0.331382	0.297	0.181	7.16265e-182	2	RHOG
1.82166e-185	0.25525	0.349	0.206	3.43384e-181	2	CMBL
5.65724e-185	0.291373	0.413	0.264	1.06639e-180	2	COPRS
2.21439e-184	0.34799	0.327	0.201	4.17413e-180	2	PDCD7
2.17346e-183	0.283932	0.408	0.27	4.09698e-179	2	TRIP11
4.7042e-183	0.325034	0.266	0.151	8.86742e-179	2	KIF2A
4.76241e-183	0.314206	0.304	0.181	8.97713e-179	2	ANKLE2
7.83418e-183	0.321406	0.294	0.171	1.47674e-178	2	LUZP1
2.56599e-182	0.260621	0.407	0.282	4.83689e-178	2	GTF3A
1.30338e-181	0.30492	0.306	0.181	2.45688e-177	2	TMEM183A
8.24266e-178	0.331535	0.349	0.222	1.55374e-173	2	CORO1B
5.38761e-177	0.255166	0.291	0.172	1.01556e-172	2	ODC1
[truncated: 33,516 more rows]
