# Supplementary material for: A systematic characterization of fibroblast subtypes and heterogeneity
Source: iScience. 2025 Nov 10;28(12):113915. doi: 10.1016/j.isci.2025.113915 (PMC12686731; doi:10.1016/j.isci.2025.113915)
Supplement: Table S4. The annotations of fibroblast subtypes [file mmc5.xlsx]

## Sheet: Sheet1
seurat_clusters	CellNums	Rogue	CellType	Classfication
2	7414	0.757347	ActFB	Activate Fibroblasts
17	4427	0.748983	ActFB	Activate Fibroblasts
30	2455	0.817079	ActFB	Activate Fibroblasts
23	3805	0.735738	apCAF	Antigen Presentation Cancer-Associated Fibroblasts
25	3207	0.785344	apCAF	Antigen Presentation Cancer-Associated Fibroblasts
4	6636	0.872481	CycFB	Cycle Fibroblasts
5	6429	0.876245	CycFB	Cycle Fibroblasts
18	4369	0.791036	CycFB	Cycle Fibroblasts
13	4598	0.615463	CytFB	Cytoskeleton Fibroblasts
27	3051	0.547173	CytFB	Cytoskeleton Fibroblasts
32	1439	0.680523	CytFB	Cytoskeleton Fibroblasts
33	1052	0.887414	DerFB	Dermal Fibroblasts
35	883	0.824974	DevFB	Developmental Fibroblasts
31	2001	0.570275	EpiFB	Epithelial-like Fibroblasts
10	4784	0.744612	FCC	Fibrocartilage chondrocyte cell
14	4529	0.680827	FCC	Fibrocartilage chondrocyte cell
36	822	0.67041	FCC	Fibrocartilage chondrocyte cell
37	774	0.6839	FCC	Fibrocartilage chondrocyte cell
9	5123	0.748279	FCPC	Fibrochondrocyte progenitor cell
15	4509	0.723999	FCPC	Fibrochondrocyte progenitor cell
40	95	0.888164	FCPC	Fibrochondrocyte progenitor cell
1	7760	0.812958	iCAF	Inflammatory Cancer-Associated Fibroblasts
6	6111	0.854424	iCAF	Inflammatory Cancer-Associated Fibroblasts
11	4682	0.85977	iCAF	Inflammatory Cancer-Associated Fibroblasts
28	2805	0.782399	iCAF	Inflammatory Cancer-Associated Fibroblasts
29	2633	0.833771	iCAF	Inflammatory Cancer-Associated Fibroblasts
38	583	0.823958	iCAF	Inflammatory Cancer-Associated Fibroblasts
16	4455	0.60526	LipFB	Lipid Fibroblasts
19	4236	0.571966	LipFB	Lipid Fibroblasts
21	4100	0.582452	MetFB	Metabolic Fibroblasts
20	4109	0.657918	myoCAF	Myofibroblastic Cancer-Associated Fibroblasts
26	3147	0.591153	myoCAF	Myofibroblastic Cancer-Associated Fibroblasts
39	182	0.603244	PapFB	Papillary Fibroblasts
12	4630	0.595288	ProFB	Proliferation Fibroblasts
24	3667	0.596913	ProFB	Proliferation Fibroblasts
0	9360	0.852146	UniFB	Universal Fibroblasts
3	6928	0.763927	UniFB	Universal Fibroblasts
7	5715	0.755142	UniFB	Universal Fibroblasts
8	5678	0.747296	UniFB	Universal Fibroblasts
22	3818	0.686709	UniFB	Universal Fibroblasts
34	983	0.813681	UniFB	Universal Fibroblasts
