# Supplementary material for: A systematic characterization of fibroblast subtypes and heterogeneity
Source: iScience. 2025 Nov 10;28(12):113915. doi: 10.1016/j.isci.2025.113915 (PMC12686731; doi:10.1016/j.isci.2025.113915)
Supplement: Table S5. The marker genes for fibroblast subtypes [file mmc6.xlsx]

## Sheet: Sheet1
Genes	ActFB	apCAF	CycFB	CytFB	DerFB	DevFB	EpiFB	FCC	FCPC	iCAF	LipFB	MetFB	myoCAF	PapFB	ProFB	UniFB
CTHRC1	3.40756	-0.233112	0.552956	0.111348	-0.664268	-0.862048	-0.100276	0.0194297	0.656485	-0.558263	-0.337214	-0.121502	-0.42231	-0.349648	-0.700379	-0.398755
MDK	1.8793	-0.674491	1.9758	-0.65267	-0.503587	-0.0183142	1.84801	-0.305504	0.558989	-0.341758	-0.744637	-0.725866	-0.494136	-0.386415	-0.797501	-0.617225
TPM2	2.0089	-0.523674	0.251377	-0.790883	-0.207392	-0.609458	0.221622	-0.0170185	0.704458	-0.401225	-0.561714	-0.911344	2.58887	-0.51006	-0.619432	-0.623021
COL1A1	1.87358	0.897589	2.66503	-0.581493	-0.643367	-0.712886	-0.165761	-0.232486	0.395094	-0.413102	-0.700247	-0.552154	-0.603118	-0.447045	-0.743625	-0.0360108
MMP23B	3.05513	-0.292479	-0.281647	0.826537	-0.694978	-0.937465	-0.769446	-0.290522	0.956858	-0.356728	-0.411739	0.715037	-0.0288445	-0.464956	-0.908718	-0.116034
BGN	2.68578	-0.271583	-0.202366	-0.286217	-0.933199	-0.953706	-0.218142	0.0687343	1.19413	0.135161	-0.949568	-0.848511	1.46277	0.0797186	-0.683507	-0.2795
ACTA2	0.929787	-0.179504	-0.0491105	-0.513036	-0.343393	-0.12157	-0.180681	-0.37139	-0.012519	-0.389744	-0.496298	-0.494805	3.50955	-0.33958	-0.543945	-0.403765
NBL1	2.88623	0.421601	-0.550985	-0.199773	-1.02046	-1.01222	0.815729	0.173859	1.35988	-0.283526	-0.654747	-0.179058	-0.378822	-0.455142	-0.793125	-0.129429
ARL4C	3.19459	-0.00310151	-0.000450569	-0.519123	-0.627361	-0.697651	0.8163	0.0689659	0.80657	-0.459433	-0.771382	0.257721	-0.677752	-0.697481	-0.710222	0.0198152
TAGLN	1.16973	-0.481721	-0.298246	-0.458814	-0.394183	-0.471973	-0.283462	-0.297663	0.108341	-0.32816	-0.547563	-0.326959	3.42933	-0.299307	-0.405003	-0.114343
PRKG1	-0.329553	3.66263	-0.245174	0.0358817	-0.462765	-0.224674	-0.405868	-0.426054	-0.384108	-0.413974	-0.0352177	-0.398255	0.191722	0.14588	-0.268312	-0.442155
ROBO2	-0.33164	3.70749	-0.226966	-0.0809863	-0.380093	-0.177903	-0.264109	-0.362908	-0.289983	-0.348888	-0.193644	-0.346068	-0.327824	0.222967	-0.232738	-0.366704
DLG2	-0.251579	3.69509	-0.268275	0.149644	-0.417882	-0.0853105	-0.4179	-0.400039	-0.335523	-0.383436	-0.133628	-0.369961	-0.301647	-0.0278941	-0.0470044	-0.404658
CEMIP	-0.313038	3.62319	-0.291819	0.619517	-0.389627	-0.292973	-0.367447	-0.197319	-0.295669	-0.404279	0.0319942	-0.405083	-0.400937	-0.148585	-0.371773	-0.396151
CACNA1C	-0.30076	3.68491	-0.309492	0.0974689	-0.405991	-0.194492	-0.363579	-0.422583	-0.375334	-0.424762	-0.133419	-0.343369	0.185835	-0.0823034	-0.190745	-0.421388
RYR2	-0.214069	3.71256	-0.215024	-0.277987	-0.344837	-0.0207573	-0.338585	-0.356732	-0.289435	-0.345066	-0.326353	-0.36351	0.0924592	-0.0275895	-0.322267	-0.362812
LSAMP	-0.165949	3.63198	-0.309188	0.4638	-0.511507	-0.145896	-0.012542	-0.399466	-0.23247	-0.434922	-0.121784	-0.421419	-0.505654	-0.0149385	-0.412225	-0.407824
KIF26B	-0.084916	3.55838	-0.16796	-0.37506	-0.407528	-0.347512	0.738294	-0.395338	-0.338141	-0.418693	-0.406691	-0.404451	-0.37295	0.258233	-0.414478	-0.421193
MACF1	-0.118415	3.68199	-0.305949	-0.0709587	-0.473266	0.0457803	-0.375689	-0.425617	-0.294849	-0.437704	-0.200059	-0.387327	-0.178884	0.214588	-0.271919	-0.401719
DOCK4	-0.37056	3.67121	-0.377713	0.131258	-0.485403	-0.00818534	-0.41333	-0.43052	-0.386426	-0.379884	-0.13017	-0.0247805	-0.442951	0.119502	-0.2406	-0.231446
POSTN	0.960854	0.274852	3.47912	-0.454131	-0.368371	-0.421077	-0.31013	-0.341093	-0.0246788	-0.391174	-0.461906	-0.461507	-0.213646	-0.368836	-0.455715	-0.442557
DLK1	-0.0535527	-0.383864	1.39831	-0.392573	3.36424	-0.288015	-0.341973	-0.385365	-0.286753	-0.338247	-0.383221	-0.390168	-0.347791	-0.394418	-0.384805	-0.391812
MEST	0.0649586	-0.459182	3.59988	-0.479821	0.495637	-0.344956	-0.100065	-0.340248	0.168587	-0.262596	-0.323122	-0.414089	-0.439193	-0.37741	-0.601288	-0.187095
NREP	0.352388	-0.311854	3.09657	-0.591378	-0.313075	0.123154	1.63133	-0.489294	-0.0155914	-0.359049	-0.617803	-0.618581	-0.345955	-0.408902	-0.617353	-0.514599
STMN1	0.0661218	-0.572359	2.2997	-0.662982	0.184667	2.54627	0.340381	-0.421075	-0.0208898	-0.356186	-0.655336	-0.64411	-0.380441	-0.465836	-0.676599	-0.581325
ITM2C	0.195647	-0.730573	3.42719	-0.650808	-0.441664	0.896746	-0.1038	-0.407666	0.188604	-0.24779	-0.602594	-0.188126	-0.0860165	-0.476335	-0.551045	-0.221771
COL5A1	0.702019	1.22721	3.06539	-0.26501	-0.710861	-0.831942	0.598775	-0.644639	-0.156565	-0.672095	-0.526339	-0.156108	-0.690207	-0.270078	-0.411099	-0.25845
COL1A1.1	1.87358	0.897589	2.66503	-0.581493	-0.643367	-0.712886	-0.165761	-0.232486	0.395094	-0.413102	-0.700247	-0.552154	-0.603118	-0.447045	-0.743625	-0.0360108
PTN	-0.389847	-0.636511	2.63411	-0.390841	-0.609679	1.88607	-0.291118	-0.536161	-0.248739	1.2391	-0.578313	-0.736393	-0.26743	-0.106593	-0.596484	-0.37117
KCTD12	-0.0803254	-0.412896	3.56515	-0.596964	-0.270926	0.158186	-0.524062	-0.175788	-0.0260527	0.465387	-0.589607	-0.614192	-0.570494	0.054582	-0.257732	-0.124265
LAMA2	-0.518943	3.21288	-0.431145	1.16668	-0.584568	-0.296036	-0.68628	-0.588047	-0.541998	-0.353217	0.643	-0.350059	-0.640536	0.219189	0.1666	-0.41752
ZFPM2	-0.741539	1.99968	-0.698741	2.07048	-0.778868	-0.638956	-0.721305	-0.655974	-0.723003	-0.61844	1.12015	0.144226	-0.463596	1.05144	0.100959	-0.446523
SNED1	-0.494735	2.595	-0.681923	1.80685	-0.676088	-0.518369	-0.78093	-0.529958	-0.57942	-0.526388	0.911838	-0.130812	-0.693605	0.752796	-0.0502127	-0.404052
KAZN	-0.627691	3.08912	-0.615458	1.47689	-0.656379	-0.0582293	-0.283102	-0.2364	-0.543872	-0.633029	0.724231	-0.213115	-0.522294	-0.0362262	-0.33494	-0.529499
NAV3	-0.535837	3.03416	-0.479998	1.56279	-0.57594	-0.443559	-0.415757	-0.539114	-0.548484	-0.474949	0.69522	-0.220009	-0.680482	-0.127642	0.244418	-0.494817
PLCXD3	-0.699863	-0.157123	-0.658581	3.0327	-0.732115	-0.666251	0.705565	-0.582378	-0.668711	-0.3171	0.938187	-0.682413	-0.10132	0.760433	0.43452	-0.605551
ISM1	-0.450803	0.224249	-0.809282	2.87938	-0.836767	-0.831945	-0.302062	-0.348677	-0.650315	-0.453257	0.749265	1.44109	-0.746185	-0.405693	0.445719	0.0952862
ABCA10	-0.75873	0.931066	-0.700553	1.85302	-0.85447	-0.602887	-0.920698	-0.70723	-0.717612	0.0560671	1.89925	-0.301338	-0.829377	1.40523	0.499719	-0.251453
LHFPL6	-0.97258	1.14488	-0.956514	1.51554	-0.976274	-0.806994	-0.540227	-0.69233	-0.865739	-0.723597	1.79696	0.63889	0.289814	0.821099	1.01029	-0.683227
GASK1A	-0.752614	0.361176	-0.740061	1.89676	-0.77352	-0.739994	-0.379637	-0.676985	-0.723825	-0.668663	1.07429	2.30189	-0.589957	0.288525	0.584153	-0.461536
APOC1	-0.0442635	-0.357938	-0.245775	-0.317487	3.73136	-0.202003	-0.319159	-0.185661	-0.0977963	-0.137147	-0.165028	-0.366472	-0.305714	-0.346704	-0.318063	-0.322151
DLK1.1	-0.0535527	-0.383864	1.39831	-0.392573	3.36424	-0.288015	-0.341973	-0.385365	-0.286753	-0.338247	-0.383221	-0.390168	-0.347791	-0.394418	-0.384805	-0.391812
MYF5	-0.261977	-0.259925	-0.173119	-0.263516	3.74893	-0.237288	-0.263516	-0.258944	-0.24973	-0.219618	-0.262781	-0.263516	-0.246618	-0.263516	-0.262436	-0.262433
NPPC	-0.319799	-0.323636	-0.261919	-0.316264	3.7376	-0.262345	-0.232913	-0.293237	-0.274251	-0.116521	-0.269655	-0.296383	-0.295006	-0.0802069	-0.0867085	-0.308753
RPL17	-0.364263	-0.472567	-0.42073	-0.379914	3.69465	-0.316963	-0.375582	-0.0350401	0.105026	0.0968067	-0.223685	-0.299516	-0.157528	-0.283155	-0.32427	-0.243267
APOE	0.331253	-0.549994	-0.270056	-0.535655	3.52173	0.143578	-0.443393	-0.139673	0.295915	0.366084	-0.318439	-0.637443	-0.236342	-0.384215	-0.604687	-0.538664
CHRDL2	-0.307129	-0.321525	-0.314417	-0.20315	3.73172	-0.0198648	-0.323091	-0.28466	-0.228653	-0.0331784	-0.340026	-0.24787	-0.201002	-0.293092	-0.358569	-0.255497
EEF1A1	0.171757	-0.683036	0.087063	-0.690962	3.36571	-0.133169	-0.627619	0.191917	0.498669	0.596439	-0.67645	-0.64629	-0.211888	-0.529805	-0.659085	-0.0532463
RPL39	-0.397056	-0.773498	0.169826	-0.634563	3.38903	-0.111529	-0.534555	0.229137	0.252773	0.780061	-0.55633	-0.570979	-0.262166	-0.545804	-0.539238	0.104892
CEBPD	-0.0326724	-0.481239	-0.517339	-0.428001	3.6171	-0.36122	-0.581326	0.0892923	0.310322	0.187473	-0.423605	-0.378118	-0.181844	-0.399695	-0.314857	-0.104272
PLP1	-0.266609	-0.26723	-0.150329	-0.253818	-0.244041	3.74822	-0.273093	-0.269578	-0.266301	-0.243989	-0.267478	-0.25593	-0.264921	-0.209256	-0.265148	-0.250499
S100B	-0.29228	-0.280431	-0.136052	-0.275153	-0.0825064	3.74213	-0.297593	-0.28982	-0.255565	-0.243176	-0.250057	-0.292283	-0.292192	-0.165996	-0.296391	-0.292634
GPM6B	-0.278277	-0.115669	-0.122667	-0.324413	-0.146358	3.74004	-0.277782	-0.282493	-0.249811	-0.287659	-0.32629	-0.335025	-0.188379	-0.219159	-0.25133	-0.334729
MT3	-0.255824	-0.26545	-0.237106	-0.263182	-0.221703	3.74956	-0.245573	-0.255347	-0.227877	-0.239788	-0.263726	-0.264228	-0.255441	-0.225435	-0.264252	-0.26463
TF	-0.256389	-0.247193	-0.256427	-0.247499	-0.200696	3.74962	-0.260749	-0.257596	-0.258913	-0.242012	-0.250413	-0.257661	-0.250766	-0.249201	-0.256788	-0.257321
SCD	-0.258181	-0.303463	-0.183662	-0.264943	-0.186833	3.74457	-0.11062	-0.268262	-0.251888	-0.281192	-0.236721	-0.274788	-0.295915	-0.220078	-0.331672	-0.276348
TUBB4A	-0.273969	-0.271315	-0.254402	-0.26804	-0.240533	3.74752	-0.246475	-0.265766	-0.26951	-0.25512	-0.273176	-0.221219	-0.124754	-0.251578	-0.274506	-0.257157
ATP1A2	-0.386648	-0.38346	-0.228998	-0.392985	-0.209132	3.57193	-0.0335146	-0.392797	-0.370884	-0.364176	-0.33382	-0.384542	0.824604	-0.122916	-0.400539	-0.392121
APLP1	-0.26762	-0.289114	-0.235894	-0.267903	-0.292101	3.73996	-0.00463042	-0.282241	-0.265811	-0.275936	-0.286684	-0.293718	-0.178516	-0.21069	-0.298911	-0.29019
CNP	-0.276684	-0.388389	-0.256031	-0.229307	-0.290203	3.73845	-0.136563	-0.331287	-0.318033	-0.30295	-0.207498	-0.110923	-0.275368	-0.227867	-0.107631	-0.279714
MMP11	0.21816	-0.257356	-0.218101	-0.309914	-0.298655	-0.306509	3.71914	-0.300608	-0.230838	-0.307211	-0.296287	-0.289027	-0.263032	-0.245872	-0.310339	-0.303547
STRA6	-0.164302	-0.262505	-0.208573	-0.275497	-0.286418	-0.281602	3.74584	-0.255865	-0.225464	-0.280735	-0.283404	-0.280367	-0.259801	-0.124622	-0.276524	-0.280165
ADRA2C	-0.296588	-0.287889	-0.294222	-0.307453	-0.296981	-0.291947	3.67958	-0.276965	-0.278722	-0.309105	-0.308467	-0.30937	0.475006	-0.276427	-0.31132	-0.30913
PGR	-0.33714	-0.16785	-0.372725	-0.18107	-0.379153	-0.344191	3.70917	-0.331364	-0.22999	-0.315926	-0.278681	-0.352765	0.0287362	0.142441	-0.236318	-0.353173
HOXD11	-0.242271	-0.256107	-0.243169	-0.245255	-0.261282	-0.258778	3.74989	-0.240502	-0.247917	-0.255634	-0.248191	-0.243057	-0.238881	-0.261282	-0.259147	-0.248417
FOXL2	-0.265556	-0.256184	-0.26105	-0.11897	-0.271327	-0.274846	3.74723	-0.209128	-0.268426	-0.272137	-0.251195	-0.262008	-0.254409	-0.242156	-0.268372	-0.271465
ZCCHC12	-0.249908	-0.254725	-0.239048	-0.253066	-0.257339	-0.241877	3.74993	-0.239821	-0.250447	-0.252894	-0.25473	-0.242531	-0.249983	-0.257339	-0.255318	-0.250906
WNT4	-0.253601	-0.26812	-0.244194	-0.280445	-0.279415	-0.26668	3.74326	-0.269787	-0.0373473	-0.275888	-0.204078	-0.258064	-0.275613	-0.268862	-0.286078	-0.275092
HOXA11	-0.30475	-0.312762	-0.311613	-0.229778	-0.299656	-0.324685	3.73508	-0.262379	-0.180504	-0.318166	-0.166994	0.0347993	-0.24823	-0.243475	-0.280348	-0.286541
RAMP1	-0.192751	-0.299036	-0.378323	-0.503178	-0.455202	0.722431	3.42457	-0.260484	0.00219599	-0.396499	-0.513711	-0.510744	0.773009	-0.399307	-0.521569	-0.491401
CXCL8	-0.174057	-0.347548	-0.320476	-0.336947	-0.30229	-0.231025	-0.306335	3.7197	0.130905	-0.0993542	-0.354644	-0.334474	-0.3045	-0.35625	-0.17662	-0.20608
IL6	-0.373159	-0.301044	-0.482291	-0.154543	-0.382611	-0.430098	-0.463466	3.6459	0.461938	-0.119491	-0.372726	-0.0632351	-0.0787041	-0.450606	-0.221749	-0.214116
CXCL1	0.0195748	-0.449247	-0.437862	-0.413243	-0.267388	-0.475305	-0.169887	3.36298	1.35096	-0.295469	-0.479018	-0.366816	-0.443245	-0.442829	-0.180264	-0.312942
CXCL2	0.0300466	-0.461773	-0.484819	-0.328779	-0.297859	-0.509346	-0.514364	3.50878	0.88295	-0.0854055	-0.494247	-0.276089	-0.325591	-0.495371	0.0820057	-0.230134
CXCL3	0.0625477	-0.427845	-0.38952	-0.41343	-0.247319	-0.411631	-0.41233	3.4212	1.22094	-0.186232	-0.453077	-0.436183	-0.337568	-0.450206	-0.302302	-0.237047
HMOX1	-0.27316	-0.486909	-0.543098	-0.340459	-0.0110549	-0.497934	-0.566277	3.48211	0.889944	-0.244006	-0.438659	-0.222285	-0.519967	-0.44165	0.138813	0.0745938
PTGS2	-0.168226	-0.202189	-0.51328	-0.231833	-0.490075	-0.447642	-0.604483	3.45841	1.02275	0.0664425	-0.420244	-0.366524	-0.512253	-0.463791	-0.0715714	-0.0554869
MT2A	-0.0743679	-0.635967	-0.656663	-0.625675	2.57933	-0.312496	-0.673926	2.17181	0.364207	0.136963	-0.630078	-0.593205	0.302712	-0.703443	-0.59691	-0.0522936
TNFAIP6	0.146987	-0.563293	-0.252262	-0.424136	-0.494483	-0.54215	-0.616559	3.36064	0.63131	0.630136	-0.451271	-0.247589	-0.739931	-0.641811	0.388722	-0.184313
LIF	-0.298841	-0.457083	-0.567286	-0.227279	-0.439417	-0.570106	0.600245	3.51382	0.320956	-0.523498	-0.598449	-0.224804	-0.243487	-0.258815	0.295769	-0.321722
A2M	0.609179	2.75144	-0.342905	-0.354258	-0.682463	0.0364379	-0.841018	-0.146121	1.78786	0.0259367	-0.609133	-0.932336	0.317115	-0.223773	-0.867174	-0.528786
PTGDS	0.258224	-0.543697	-0.690321	-0.800347	0.79638	2.26358	-0.848019	0.402377	1.01394	0.55038	-0.811808	-1.03006	-1.00346	1.49244	-0.374204	-0.675402
PPP1R15A	0.552603	-0.650692	-0.518485	-0.798718	2.3395	-0.403834	-0.272577	1.20429	1.84468	0.34087	-0.95274	-0.771475	-0.286668	-0.843984	-0.592226	-0.190556
TCF21	0.792499	0.342974	-0.172019	0.376881	-1.14163	-0.695535	-0.901266	-0.190801	2.90671	0.505294	-0.783845	0.39926	0.123993	-0.700301	-1.16978	0.307562
IER3	0.551182	-0.603031	-0.739585	-0.622675	-0.105838	-0.403078	-0.108057	2.864	1.63652	0.369739	-0.913697	-0.370148	-0.425323	-0.817571	-0.559412	0.246978
CCL2	-0.186365	-0.71704	-0.25552	-0.774755	-0.0495032	0.442606	-0.935371	2.07721	1.97893	1.42709	-0.774108	-0.848508	0.255577	-0.798444	-0.235957	-0.605842
HSPA1A	-0.0696579	-0.619767	-0.383619	-1.08704	1.68636	0.750712	-0.672551	1.14973	1.79333	1.27314	-1.16828	-0.926182	-0.081257	-0.795288	-0.568022	-0.281599
APOD	-0.504396	-0.624714	-0.303047	-0.598279	0.0108626	0.303177	-0.663678	0.10209	-0.124774	2.14901	-0.557851	-0.638447	-0.612286	2.72027	-0.425978	-0.231954
CXCL14	-0.479839	-0.603089	-0.252626	-0.459158	2.94646	-0.0356387	-0.609297	0.0270242	-0.0934411	1.96626	-0.309947	-0.577634	-0.547048	-0.577494	-0.372299	-0.0222358
MGP	0.0309947	-0.634672	0.154862	-0.669557	-0.0747648	-0.170547	-0.782302	0.580791	0.774787	3.14188	-0.710159	-0.729936	-0.451117	-0.533876	-0.718135	0.791753
GSN	-0.543149	-0.719661	-0.247052	-0.556717	-0.0777081	0.360708	-0.811571	-0.154843	0.0220294	3.0849	-0.583906	-0.572651	-0.403376	0.193132	-0.520111	1.52997
MYOC	-0.81655	-0.660089	-0.558603	0.44954	-0.719404	-0.100751	-0.830111	-0.231765	-0.525174	3.02497	0.201259	-0.553458	-0.559725	0.121021	1.36168	0.397164
SPARCL1	-0.164892	-0.684198	-0.109663	-0.800492	2.19719	0.501869	-0.973336	-0.321764	0.118541	2.34806	-0.861209	-0.914351	-0.0846974	0.0260426	-0.67242	0.39532
CFD	-0.490141	-0.583455	-0.268277	-0.496597	0.0553454	-0.293317	-0.703307	0.111626	0.128717	2.67185	-0.503885	-0.441912	-0.518453	-0.474405	-0.470751	2.27696
DPT	0.236988	-0.793703	-0.0766483	-0.442635	-0.465792	-0.388607	-1.03152	0.219409	0.592411	3.19162	-0.0415218	-0.616288	-0.867714	-0.594837	0.429186	0.64966
RPS27	-0.44973	-0.919496	0.593462	-0.791761	2.60069	0.127089	-0.708953	0.452056	0.274204	1.81983	-0.721076	-0.721596	-0.237525	-0.719688	-0.689882	0.0923711
C7	0.0248742	1.07355	0.0569147	0.198091	-0.764972	-0.305017	-1.18217	0.650435	0.689471	2.79737	0.20881	-1.11329	-0.905465	-0.254555	-0.859123	-0.314933
CIDEC	-0.373678	-0.348064	-0.37379	0.0330881	-0.331488	-0.374593	-0.374572	-0.35029	-0.368636	-0.292387	3.65319	0.190334	-0.366072	-0.368386	0.347528	-0.302182
PLIN1	-0.309095	-0.282169	-0.311031	-0.0617258	-0.220232	-0.316386	-0.310895	-0.302079	-0.307792	-0.295422	3.73234	0.0247124	-0.275861	-0.248445	-0.213648	-0.302266
PLXNA4	-0.478245	0.982252	-0.549788	1.02149	-0.572733	-0.37416	-0.597017	-0.533733	-0.555299	-0.54481	3.17974	-0.307104	-0.415625	0.0046874	0.27926	-0.538919
FGF10	-0.563928	-0.049212	-0.504	0.61962	-0.596253	-0.476662	-0.234393	-0.42904	-0.447185	-0.317586	3.51457	-0.268015	-0.267011	0.0103865	0.464562	-0.455852
PKD1L2	-0.459783	-0.42482	-0.461703	0.184576	-0.44907	-0.401064	-0.271958	-0.353328	-0.438129	-0.317896	3.56085	0.435604	-0.436876	-0.445824	0.462595	-0.183171
CNTFR	-0.530539	-0.448168	0.0570862	1.35174	-0.58087	-0.0993673	-0.455979	-0.440532	-0.526209	-0.321403	3.27513	-0.31796	-0.543508	-0.317262	0.354424	-0.456587
ACACB	-0.547539	0.392884	-0.567924	0.420466	-0.536042	-0.402786	-0.528848	-0.572495	-0.529073	-0.381213	3.49825	-0.0207441	-0.30377	0.312801	0.116067	-0.350029
SMOC1	-0.540248	-0.465251	-0.502323	0.6404	-0.498285	0.545846	-0.488169	-0.506661	-0.5216	-0.441245	3.40324	-0.497905	0.0248576	0.469444	-0.115146	-0.506955
GHR	-0.592551	0.827178	-0.582787	0.651804	-0.588295	-0.602095	-0.661957	-0.581692	-0.57915	-0.333558	2.83428	-0.332947	-0.514054	-0.0577595	1.61432	-0.500735
LRP1B	-0.46599	-0.37889	-0.45125	-0.0428074	-0.457328	-0.423916	-0.434518	-0.419783	-0.455663	-0.263489	2.30373	-0.130354	-0.448191	-0.264996	2.76127	-0.427824
HAS1	-0.452154	-0.52603	-0.535902	0.227514	-0.51461	-0.563047	-0.48322	0.750836	-0.267005	-0.358525	-0.399814	3.43839	-0.490949	-0.425632	0.390331	0.209816
ANGPTL5	-0.591229	-0.531952	-0.558163	0.75394	-0.56222	-0.570208	-0.605293	-0.426156	-0.546302	-0.257294	0.0756044	3.33277	-0.573904	0.608703	0.322385	0.129314
DACT2	-0.296287	-0.293752	-0.261304	-0.0290247	-0.29277	-0.302602	-0.287023	-0.233222	-0.290003	-0.279491	-0.275692	3.7358	-0.296602	-0.302602	-0.259788	-0.0356402
WNT10B	-0.363323	-0.370367	-0.350762	0.229954	-0.356332	-0.374326	-0.343069	-0.283594	-0.361648	-0.33104	-0.237205	3.68542	-0.346781	-0.197212	-0.160403	0.160685
PXDNL	-0.40393	-0.393891	-0.384356	0.650757	-0.408897	-0.408897	-0.396073	-0.370078	-0.398148	-0.323678	-0.238855	3.60847	-0.33181	-0.170103	-0.0409366	0.0104216
KRT222	-0.460036	-0.440782	-0.443988	1.14148	-0.457509	-0.444579	-0.463605	-0.344511	-0.443868	-0.294436	0.429214	3.37065	-0.44873	-0.467514	-0.312574	0.0807858
AADACL2	-0.349278	-0.340271	-0.34967	0.129636	-0.333035	-0.34967	-0.340152	-0.262037	-0.337041	-0.313233	-0.314744	3.64291	-0.334414	-0.34967	-0.329671	0.530344
CADM3	-0.414457	-0.618582	-0.62098	1.05483	-0.415183	0.1139	-0.685697	-0.288124	-0.33813	-0.288858	-0.228989	3.12917	-0.618129	-0.46471	-0.47501	1.15894
FAM180B	-0.539335	-0.54445	-0.497021	0.657966	-0.548743	-0.411948	-0.558014	-0.330897	-0.510259	-0.258517	-0.24926	3.38874	-0.511642	0.776796	-0.14813	0.284718
DKK1	-0.31187	-0.545934	-0.488606	0.109556	-0.46002	-0.544964	-0.104177	0.815759	-0.0496971	-0.508711	-0.29621	3.44284	-0.478088	-0.533853	-0.49855	0.452524
RGS5	-0.272098	-0.33116	-0.055511	-0.340994	-0.194862	0.0463236	-0.287419	-0.228292	-0.208806	-0.245873	-0.341011	-0.346881	3.72752	-0.256529	-0.348119	-0.316288
MYH11	-0.300581	-0.218652	-0.318021	-0.311065	-0.307518	-0.0420765	-0.316423	-0.264593	-0.1103	-0.284292	-0.335314	-0.346786	3.71943	0.108268	-0.342252	-0.329822
ACTA2.1	0.929787	-0.179504	-0.0491105	-0.513036	-0.343393	-0.12157	-0.180681	-0.37139	-0.012519	-0.389744	-0.496298	-0.494805	3.50955	-0.33958	-0.543945	-0.403765
PLN	-0.115174	-0.263789	-0.10245	-0.33553	-0.294939	0.115126	-0.317814	-0.31706	-0.283172	-0.246363	-0.331768	-0.340294	3.72225	-0.229712	-0.341727	-0.317582
PPP1R14A	-0.367622	-0.21055	-0.159034	-0.512502	-0.422826	2.77037	0.0600407	-0.49246	-0.155784	-0.43143	-0.472767	-0.511365	2.26255	-0.417853	-0.431216	-0.507556
ACTG2	-0.0738605	-0.317873	-0.22411	-0.308953	-0.289736	-0.10521	-0.229738	-0.275787	-0.0381942	-0.304844	-0.322485	-0.328697	3.73288	-0.247078	-0.341117	-0.325196
TAGLN.1	1.16973	-0.481721	-0.298246	-0.458814	-0.394183	-0.471973	-0.283462	-0.297663	0.108341	-0.32816	-0.547563	-0.326959	3.42933	-0.299307	-0.405003	-0.114343
TINAGL1	-0.229885	-0.269229	-0.231701	-0.280808	-0.168747	-0.253178	-0.242747	-0.241439	-0.237065	-0.231634	-0.278647	-0.28949	3.7481	-0.222208	-0.296196	-0.275123
NOTCH3	-0.116777	-0.165199	0.254284	-0.464877	0.49886	-0.188673	-0.388862	-0.392546	-0.335876	-0.394041	-0.323042	-0.482313	3.60567	-0.146217	-0.485988	-0.474402
FHL5	-0.258482	-0.194904	-0.226757	-0.269249	-0.237556	-0.176092	-0.269066	-0.266769	-0.258174	-0.253891	-0.259375	-0.269365	3.7485	-0.27167	-0.26907	-0.268082
ANGPTL7	-0.335148	-0.280092	-0.297048	-0.0241164	-0.336372	0.110617	-0.349663	-0.327406	-0.325884	-0.269008	-0.300956	-0.146014	-0.334954	3.71966	-0.262936	-0.240678
TENM2	-0.264754	0.0654946	-0.160346	-0.243988	-0.289865	-0.22854	-0.297062	-0.297892	-0.276729	-0.26828	-0.294826	-0.304654	-0.295311	3.73427	-0.282374	-0.295149
FOXD2	-0.329307	-0.301116	-0.30054	-0.178507	-0.314428	-0.291841	-0.211178	-0.236461	-0.316415	-0.313304	-0.243187	-0.277033	0.129582	3.72738	-0.239484	-0.304157
ENTPD2	-0.324973	-0.320479	-0.184725	-0.26681	-0.264447	0.0841169	-0.160344	-0.30751	-0.304339	-0.269637	-0.343517	-0.28422	-0.154961	3.72852	-0.350185	-0.276491
SOX8	-0.428704	-0.413646	-0.272586	-0.27941	-0.364109	1.59784	-0.252681	-0.304374	-0.407577	-0.407547	-0.370565	-0.255784	-0.353809	3.27111	-0.341041	-0.417115
FOXD1	-0.53092	-0.465154	-0.481735	0.687791	-0.507304	-0.469117	-0.389964	-0.207282	-0.492454	-0.406606	-0.348586	0.201722	-0.16011	3.49922	0.410414	-0.33991
CDH19	-0.498653	-0.403825	-0.353153	0.283151	-0.415733	1.95944	-0.501817	-0.449506	-0.454523	-0.0493794	-0.355817	-0.489626	-0.418181	2.97117	-0.417387	-0.406155
PODNL1	0.141072	-0.24171	-0.379579	-0.0478006	-0.476378	-0.416469	0.482204	-0.378343	-0.188527	-0.418468	-0.381426	-0.346811	-0.12583	3.62594	-0.430774	-0.417103
FZD2	-0.230097	-0.416049	-0.00261041	0.211252	-0.483197	-0.499609	0.558286	-0.456251	-0.374528	-0.472316	-0.241628	-0.134137	-0.151675	3.58587	-0.502224	-0.391088
APOD.1	-0.504396	-0.624714	-0.303047	-0.598279	0.0108626	0.303177	-0.663678	0.10209	-0.124774	2.14901	-0.557851	-0.638447	-0.612286	2.72027	-0.425978	-0.231954
HMCN2	-0.440771	-0.404097	-0.484169	-0.0818138	0.0528706	-0.36742	-0.522518	-0.441323	-0.42664	-0.0157784	-0.188768	0.224124	0.0884104	-0.313503	3.64887	-0.327473
LRP1B.1	-0.46599	-0.37889	-0.45125	-0.0428074	-0.457328	-0.423916	-0.434518	-0.419783	-0.455663	-0.263489	2.30373	-0.130354	-0.448191	-0.264996	2.76127	-0.427824
BMP5	-0.0190516	1.68418	-0.259312	-0.439848	-0.60934	-0.502945	-0.548248	-0.545406	0.103902	-0.307324	-0.399112	-0.598654	-0.374783	0.337632	3.07379	-0.595482
BMPER	-0.576943	0.0586323	-0.533466	0.38713	-0.515738	-0.57053	-0.511983	-0.546477	-0.521698	-0.16566	1.52078	-0.0637642	-0.602638	0.010307	3.13721	-0.505161
KIAA0040	-0.627533	-0.297465	-0.524225	-0.162261	0.00429528	-0.647543	-0.705927	-0.511147	-0.3747	-0.179177	0.776046	-0.105683	0.271904	0.0394855	3.46406	-0.420129
THBS4	-0.496154	-0.537145	0.778881	-0.578854	-0.543581	-0.358908	-0.666287	-0.630358	-0.25168	0.875456	-0.612223	-0.60037	-0.0759283	1.19219	3.00298	-0.498015
GFRA1	-0.773016	-0.551849	-0.409357	0.453596	-0.142937	-0.367376	-0.819039	-0.450305	-0.543435	-0.060323	1.35251	0.458882	-0.676771	-0.508287	3.10419	-0.0664779
CRLF1	-0.75543	-0.537416	-0.67219	1.01566	-0.72412	-0.782194	-0.825304	-0.403809	-0.641263	-0.333185	0.366976	0.495097	0.604393	0.590916	2.98548	-0.383607
DMRT2	-0.556661	-0.543557	-0.385608	-0.208484	0.240023	-0.444483	-0.56724	-0.42219	-0.541147	-0.320692	0.948309	0.877088	-0.493296	-0.406162	3.28114	-0.457038
CCN5	-0.77317	-0.618186	-0.765129	1.17738	-0.743205	-0.747573	-0.334624	-0.434006	-0.746294	-0.461682	1.21906	1.5507	-0.00421067	-0.411367	2.39112	-0.29881
SEMA3C	-0.343721	-0.00161814	0.0576191	0.0890743	-0.558213	-0.336564	-0.580708	-0.233322	-0.43418	-0.241027	-0.569579	1.15424	-0.611019	-0.300823	-0.475539	3.38538
MFAP5	-0.51674	-0.702044	0.537346	-0.0708239	-0.661664	-0.617503	-0.739199	0.13078	-0.311097	0.291412	-0.214986	0.491967	-0.605621	-0.485691	0.0850775	3.38879
PI16	-0.671641	-0.691689	-0.570898	0.210709	-0.655281	-0.539692	-0.724167	-0.368937	-0.500501	0.35369	-0.455311	1.27357	-0.586418	1.23793	-0.176096	2.86473
IGFBP6	-0.332348	-0.821267	-0.323714	-0.0919972	-0.684273	-0.390766	-0.510819	0.0639506	-0.176996	1.0104	-0.365886	0.106685	-0.38158	-0.306565	-0.2198	3.42498
PLA2G2A	-0.632973	-0.726539	-0.708873	-0.0654491	-0.468927	-0.423523	-0.760703	2.02309	0.0682821	0.57251	-0.132127	0.208327	-0.687659	-0.523962	-0.420365	2.67889
SLPI	-0.53914	-0.706854	-0.65318	0.147856	-0.530903	-0.577812	-0.720267	0.656887	0.324794	0.428446	-0.409588	0.631339	-0.600859	-0.398947	-0.324988	3.27322
PCOLCE2	-0.751281	-0.748385	-0.668575	0.917458	-0.749711	-0.659725	-0.789862	-0.372904	-0.587035	0.439124	0.0902845	1.82086	-0.259906	-0.483945	0.232709	2.5709
IFI27	-0.126613	-1.01795	-0.736931	-0.776299	-0.255869	-0.0272206	0.645894	0.542033	0.252793	0.903202	-0.859488	-0.151592	-0.552383	-0.258824	-0.672526	3.09177
SCARA5	-0.877941	-0.81596	-0.604827	0.784101	-0.742189	-0.635265	-0.979687	-0.312679	-0.453857	0.657211	0.288353	1.37003	-0.843576	-0.0345085	0.566608	2.63419
IGFBP5	-0.456361	-0.65055	-0.120347	-0.493686	3.34314	-0.386398	-0.589143	-0.282237	-0.265279	0.314058	-0.456562	-0.300743	-0.0322223	-0.361974	-0.492586	1.23089
