# Supplementary material for: A systematic characterization of fibroblast subtypes and heterogeneity
Source: iScience. 2025 Nov 10;28(12):113915. doi: 10.1016/j.isci.2025.113915 (PMC12686731; doi:10.1016/j.isci.2025.113915)
Supplement: Table S6. Statistics of fibroblast subtypes in collected cohorts [file mmc7.xlsx]

## Sheet: Sheet1
Cohorts	# ActFB	# apCAF	# CycFB	# CytFB	# DerFB	# DevFB	# EpiFB	# FCC	# FCPC	# iCAF	# LipFB	# MetFB	# myoCAF	# PapFB	# ProFB	# UniFB	Note
GSE123813	151	0	47	0	2	5	0	178	94	74	0	0	23	0	0	21	Coronary atherosclerotic heart disease and dilated cardiomyopathy, Basal cell carcinoma (BCC)
GSE130148	0	0	1	0	2	0	0	1	1	2	0	0	1	0	0	7	Asthma
GSE131907	593	76	145	0	10	14	3	244	303	474	0	1	80	0	0	644	Lymph node metastases, Advanced stage tumor lung, Pleural effusion, Early-stage tumor lung, Brain metastases, Lung adenocarcinoma (LUAD)
GSE132257	9	0	1	0	1	0	0	1	4	2	0	0	0	0	0	0	Colorectal cancer (CRC)
GSE134355	1591	66	13226	26	71	589	79	4097	2866	10967	16	71	639	3	9	16274	Breast carcinoma (BRCA), Cardia cancer (CDC), colorectal cancer (CRC), Esophageal carcinoma (ESCA), Kidney Renal clear cell carcinoma (KIRC), Liver hepatocellular carcinoma (LIHC), Stomach adenocarcinoma (STAD), Thyroid carcinoma (THCA), Uterine carcinosarcoma (UCEC)
GSE144735	410	2	133	1	18	76	3	132	202	447	0	2	102	0	0	661	Colorectal cancer (CRC)
GSE145137	148	0	5	0	0	4	4	11	58	12	0	0	63	0	0	17	Patient-derived xenografts
GSE150430	11	0	2	0	0	0	0	2	3	0	0	0	0	0	0	0	Chronic nasopharyngitis, Non-keratinizing nasopharyngeal carcinoma (NKNPC), Keratinizing nasopharyngeal carcinoma (KNPC)
GSE153643	74	0	407	0	60	12	0	155	204	2637	6	0	167	0	0	1719	Subcutaneous adipose tissue collected from abdominoplasty surgery
GSE158127	9715	927	1854	620	56	27	59	1764	2940	1404	93	190	646	8	45	4089	End-stage idiopathic pulmonary fibrosis, Severe COVID-19 post-mortem biopsy, Comorbidity with hyperlipidemia, Comorbidity neuromyelitis optica
GSE159929	795	47	866	14	795	85	6	1074	1760	5263	17	36	680	16	50	3517	Died of a traumatic brain injury
GSE160269	76	0	58	0	9	2	0	151	129	378	0	0	8	0	0	162	Esophageal squamous-cell carcinoma (ESCC)
GSE171524	347	5142	537	1291	9	42	6	53	220	208	679	34	203	24	220	248	COVID-19, heart disease, lung disease, kindey disease, diabetes, hypertension, immunocompromised condition
GSE201333	376	752	152	7136	19	27	1841	3046	943	2706	7880	3766	4644	131	7973	5123	Anoxia, Cerebrovascular stroke, Anoxic brain injury, Cardiopulmonary arrest, Respiratory failure, Cardiac arrest, Head trauma
