# Supplementary material for: A systematic characterization of fibroblast subtypes and heterogeneity
Source: iScience. 2025 Nov 10;28(12):113915. doi: 10.1016/j.isci.2025.113915 (PMC12686731; doi:10.1016/j.isci.2025.113915)
Supplement: Table S7. The previous fibroblast categorizations [file mmc8.xlsx]

## Sheet: Sheet1
Classfication	Subtype	Journal	Year	Previous Study	Note
Antigen Presentation Cancer-Associated Fibroblasts	apCAF	Cancer Discovery	2019	Cross-species single-cell analysis of pancreatic ductal adenocarcinoma reveals antigen-presenting cancer-associated fibroblasts	express MHC class II and CD74, but do not express classic costimulatory molecules
Dermal Fibroblasts	DerFB	Science	2022	Sphingolipids control dermal fibroblast heterogeneity
Fibrocartilage chondrocyte cell	FCC	Scientific Reports	2021	BMP7 reduces the fibrocartilage chondrocyte phenotype
Fibrochondrocyte progenitor cell	FCPC	Annals of the Rheumatic Diseases	2023	Single-cell RNA-seq analysis identifies meniscus progenitors and reveals the progression of meniscus degeneration
Inflammatory Cancer-Associated Fibroblasts	iCAF	Journal of Experimental Medicine	2017	Distinct populations of infammatory fibrobllasts and myofibroblasts in pancreatic canccr	This is the first report that provides precise characterization of CAF heterogeneity
Lipid Fibroblasts	LipFB	Lipids in Health and Disease	2024	The novel molecular mechanism of pulmonary fibrosis: insight into lipid metabolism from reanalysis of single-cell RNA seq databases
Myofibroblastic Cancer-Associated Fibroblasts	myoCAF	Journal of Experimental Medicine	2017	Distinct populations of infammatory fibrobllasts and myofibroblasts in pancreatic canccr	This is the first report that provides precise characterization of CAF heterogeneity
Papillary Fibroblasts	PapFB	Nature Communications	2023	Tenascin C(+) papillary fibroblasts facilitate neuro-immune interaction in a mouse model of psoriasis
Universal Fibroblasts	UniFB	Nature	2021	Cross-tissue organization of the fibroblast lineage	in steady state tissues
Activated Fibroblasts	ActFB	Nature	2021	Cross-tissue organization of the fibroblast lineage	in perturb state tissues
