# Supplementary material for: A systematic characterization of fibroblast subtypes and heterogeneity
Source: iScience. 2025 Nov 10;28(12):113915. doi: 10.1016/j.isci.2025.113915 (PMC12686731; doi:10.1016/j.isci.2025.113915)
Supplement: Table S8. The bulk RNA-seq expression datasets from the TCGA database [file mmc9.xlsx]

## Sheet: Sheet1
Abbreviation	Cancer Type	#Samples
ACC	Adrenocortical Carcinoma	78
BLCA	Bladder Urothelial Carcinoma	406
BRCA	Breast Invasive Carcinoma	1081
CESC	Cervical Squamous Cell Carcinoma and Endocervical Adenocarcinoma	294
CHOL	Cholangiocarcinoma	36
COAD	Colon Adenocarcinoma	438
DLBC	Lymphoid Neoplasm Diffuse Large B-cell Lymphoma	48
ESCA	Esophageal Carcinoma	181
GBM	Glioblastoma Multiforme	155
HNSC	Head and Neck Squamous Cell Carcinoma	515
KICH	Kidney Chromophobe	65
KIRC	Kidney Renal Clear Cell Carcinoma	510
KIRP	Kidney Renal Papillary Cell Carcinoma	283
LAML	Acute Myeloid Leukemia	173
LGG	Brain Lower Grade Glioma	514
LIHC	Liver Hepatocellular Carcinoma	365
LUAD	Lung Adenocarcinoma	510
LUSC	Lung Squamous Cell Carcinoma	484
MESO	Mesothelioma	87
OV	Ovarian Serous Cystadenocarcinoma	300
PAAD	Pancreatic Adenocarcinoma	177
PCPG	Pheochromocytoma and Paraganglioma	178
PRAD	Prostate Adenocarcinoma	493
READ	Rectum Adenocarcinoma	154
SARC	Sarcoma	252
SKCM	Skin Cutaneous Melanoma	441
STAD	Stomach Adenocarcinoma	412
TGCT	Testicular Germ Cell Tumors	149
THCA	Thyroid Carcinoma	496
THYM	Thymoma	119
UCEC	Uterine Corpus Endometrial Carcinoma	527
UCS	Uterine Carcinoma	50
UVM	Uveal Melanoma	80
