# Supplementary material for: A systematic characterization of fibroblast subtypes and heterogeneity
Source: iScience. 2025 Nov 10;28(12):113915. doi: 10.1016/j.isci.2025.113915 (PMC12686731; doi:10.1016/j.isci.2025.113915)
Supplement: Table S9. The full name of the cancer types, related to Figures 1F and S12D [file mmc10.xlsx]

## Sheet: Sheet1
Abbreviation	Cancer Type
BCC	Basal Cell Carcinoma
BRCA	Breast Carcinoma
CDC	Cardia Cancer
CRC	ColoRectal cancer
ESCA	Esophageal Carcinoma
ESCC	Esophageal Squamous Cell Carcinoma
KIRC	Kidney Renal Clear Cell Carcinoma
KNPC	Keratinizing NasoPharyngeal Carcinoma
LUAD	Lung Adenocarcinoma
NKNPC	Non-Keratinizing NasoPharyngeal Carcinoma
STAD	Stomach Adenocarcinoma
THCA	Thyroid Carcinoma
UCEC	Uterine Carcinosarcoma
