# Supplementary material for: A systematic characterization of fibroblast subtypes and heterogeneity
Source: iScience. 2025 Nov 10;28(12):113915. doi: 10.1016/j.isci.2025.113915 (PMC12686731; doi:10.1016/j.isci.2025.113915)
Supplement: Table S10. The significant enrichment of fibroblast subtypes in disease or cancer [file mmc11.xlsx]

## Sheet: Sheet1
Class	Disease / Cancer	CellType	CellType_Disease	NotCellType_Disease	CellType_NotDisease	NotDisease_NotCellType	Chisq p-value
Disease	Abortion	CycFB	13123	3601	4311	136949	< 2.2e-16
	Cerebrovascular Disease	EpiFB	1823	26268	178	129715	< 2.2e-16
	Cerebrovascular Disease	UniFB	16353	11738	16129	113764	< 2.2e-16
	Circulation Disease	CytFB	6527	29937	2561	118959	< 2.2e-16
	Circulation Disease	LipFB	6969	29495	1722	119798	< 2.2e-16
	Circulation Disease	MetFB	3709	32755	391	121129	< 2.2e-16
	Circulation Disease	myoCAF	4004	32460	3252	118268	< 2.2e-16
	Circulation Disease	ProFB	7480	28984	817	120703	< 2.2e-16
	Normal	DerFB	873	30972	179	125960	< 2.2e-16
	Respiratory Disease	ActFB	10063	17957	4233	125731	< 2.2e-16
	Respiratory Disease	apCAF	4281	23739	2731	127233	< 2.2e-16
Cancer	BCC	FCC	178	417	1066	6724	6.87463e-27
	BCC	ActFB	151	444	1101	6689	1.1891e-13
	CRC	ActFB	418	637	834	6496	5.6945e-128
	ESCA	UniFB	1176	1051	381	5777	0
	ESCA	FCPC	450	1777	675	5483	5.33197e-28
	ESCC	iCAF	378	595	1967	5445	8.69183e-16
	LUAD	ActFB	569	753	683	6380	2.55907e-214
	LUAD	CycFB	121	1201	151	6912	7.36276e-40
	LUAD	FCPC	255	1067	870	6193	8.76857e-12
	UCEC	iCAF	1109	709	1236	5331	1.99306e-275
	UCEC	FCC	507	1311	737	5830	4.93576e-70
