# Supplementary material for: A systematic characterization of fibroblast subtypes and heterogeneity
Source: iScience. 2025 Nov 10;28(12):113915. doi: 10.1016/j.isci.2025.113915 (PMC12686731; doi:10.1016/j.isci.2025.113915)
Supplement: Table S11. The cell-cell communications between 16 fibroblast subtypes and 8 major cell types in the tissue niche [file mmc12.xlsx]

## Sheet: Sheet1
id_cp_interaction	interacting_pair	partner_a	partner_b	gene_a	gene_b	secreted	receptor_a	receptor_b	annotation_strategy	is_integrin	directionality	classification	Pairs	Interactions	Tissue
CPI-SC06C75F978	APOE_TREM2_receptor	simple:P02649	complex:TREM2_receptor	APOE		TRUE	FALSE	TRUE	curated	FALSE	Ligand-Receptor	Signaling by Apolipoprotein	ActFB|B cells	0.079	Placenta
CPI-SS04829AC68	GJA1_GJA1	simple:P17302	simple:P17302	GJA1	GJA1	FALSE	FALSE	FALSE	curated	FALSE	Gap-Gap	Adhesion by GAP junction	ActFB|B cells	0.733	Fetal_Rib
CPI-SS0DBFB8BEA	CCL2_ACKR1	simple:P13500	simple:Q16570	CCL2	ACKR1	TRUE	FALSE	TRUE	curated	FALSE	Ligand-Receptor	Signaling by Chemokines	ActFB|B cells	0.063	Uterus
CPI-SS052BBD9F9	CXCL1_ACKR1	simple:P09341	simple:Q16570	CXCL1	ACKR1	TRUE	FALSE	TRUE	curated	FALSE	Ligand-Receptor	Signaling by Chemokines	ActFB|B cells	0.256	Trachea
CPI-SS09239FB26	CCL19_CCR7	simple:Q99731	simple:P32248	CCL19	CCR7	TRUE	FALSE	TRUE	curated	FALSE	Ligand-Receptor	Signaling by Chemokines	ActFB|B cells	1.031	Nasopharyngeal
CPI-SS0B20A1B18	GCG_GLP1R	simple:P01275	simple:P43220	GCG	GLP1R	TRUE	FALSE	TRUE	curated	FALSE	Ligand-Receptor	Signaling by Pro-glucagon precursor	ActFB|B cells	0.362	Pancreas
CPI-SS04829AC68	GJA1_GJA1	simple:P17302	simple:P17302	GJA1	GJA1	FALSE	FALSE	FALSE	curated	FALSE	Gap-Gap	Adhesion by GAP junction	ActFB|B cells	0.893	Placenta
CPI-SS0914C7C85	THBS2_CD36	simple:P35442	simple:P16671	THBS2	CD36	FALSE	FALSE	TRUE	curated	FALSE	Ligand-Receptor	Signaling by Thrombospondin precursor	ActFB|B cells	0.527	Fetal_Heart
CPI-SC046AFCFE9	CLU_TREM2_receptor	simple:P10909	complex:TREM2_receptor	CLU		TRUE	FALSE	TRUE	curated	FALSE	Ligand-Receptor		ActFB|B cells	0.527	Placenta
CPI-SS09239FB26	CCL19_CCR7	simple:Q99731	simple:P32248	CCL19	CCR7	TRUE	FALSE	TRUE	curated	FALSE	Ligand-Receptor	Signaling by Chemokines	ActFB|B cells	1.402	Esophageal
CPI-SS052BBD9F9	CXCL1_ACKR1	simple:P09341	simple:Q16570	CXCL1	ACKR1	TRUE	FALSE	TRUE	curated	FALSE	Ligand-Receptor	Signaling by Chemokines	ActFB|B cells	0.354	Uterus
CPI-SS04829AC68	GJA1_GJA1	simple:P17302	simple:P17302	GJA1	GJA1	FALSE	FALSE	FALSE	curated	FALSE	Gap-Gap	Adhesion by GAP junction	ActFB|B cells	0.145	Fetal_Adrenal_Gland
CPI-SS00D1CB372	CD34_SELL	simple:P28906	simple:P14151	CD34	SELL	FALSE	FALSE	FALSE	curated	FALSE	Ligand-Receptor		ActFB|B cells	0.442	Fetal_Pancreas
CPI-SS0DBFB8BEA	CCL2_ACKR1	simple:P13500	simple:Q16570	CCL2	ACKR1	TRUE	FALSE	TRUE	curated	FALSE	Ligand-Receptor	Signaling by Chemokines	ActFB|B cells	0.572	Artery
CPI-SS034083FFA	SEMA3A_NRP1	simple:Q14563	simple:O14786	SEMA3A	NRP1	TRUE	FALSE	TRUE	curated	FALSE	Ligand-Receptor	Signaling by Semaphorin	ActFB|B cells	0.101	Heart
CPI-SS007AA9FDE	DLK1_NOTCH3	simple:P80370	simple:Q9UM47	DLK1	NOTCH3	FALSE	FALSE	TRUE	curated	FALSE	Ligand-Receptor	Signaling by Notch	ActFB|B cells	1.979	Fetal_Muscle
CPI-SS0911EECCC	CXCL8_ACKR1	simple:P10145	simple:Q16570	CXCL8	ACKR1	TRUE	FALSE	TRUE	curated	FALSE	Ligand-Receptor	Signaling by Chemokines	ActFB|B cells	0.227	Uterus
CPI-SS04829AC68	GJA1_GJA1	simple:P17302	simple:P17302	GJA1	GJA1	FALSE	FALSE	FALSE	curated	FALSE	Gap-Gap	Adhesion by GAP junction	ActFB|B cells	1.258	Uterus
CPI-SS0B1B18F2D	CXCL12_DPP4	simple:P48061	simple:P27487	CXCL12	DPP4	TRUE	FALSE	TRUE	curated	FALSE	Ligand-Receptor	Signaling by Chemokines	ActFB|B cells	1.161	Adipose
CPI-SS0D0235DCE	SLIT2_ROBO2	simple:O94813	simple:Q9HCK4	SLIT2	ROBO2	TRUE	FALSE	TRUE	curated	FALSE	Ligand-Receptor	Signaling by SLIT and NTRK-like protein	ActFB|B cells	0.344	Fetal_Skin
CPI-SS04829AC68	GJA1_GJA1	simple:P17302	simple:P17302	GJA1	GJA1	FALSE	FALSE	FALSE	curated	FALSE	Gap-Gap	Adhesion by GAP junction	ActFB|B cells	0.701	Fetal_Calvaria
CPI-SS0B1B18F2D	CXCL12_DPP4	simple:P48061	simple:P27487	CXCL12	DPP4	TRUE	FALSE	TRUE	curated	FALSE	Ligand-Receptor	Signaling by Chemokines	ActFB|B cells	1.241	Pleura
CPI-SS06C0074BD	CCL21_CCR7	simple:O00585	simple:P32248	CCL21	CCR7	TRUE	FALSE	TRUE	curated	FALSE	Ligand-Receptor	Signaling by Chemokines	ActFB|B cells	0.952	Fetal_Pancreas
CPI-SS00D1CB372	CD34_SELL	simple:P28906	simple:P14151	CD34	SELL	FALSE	FALSE	FALSE	curated	FALSE	Ligand-Receptor		ActFB|B cells	1.237	Thymus
CPI-SS0E928B8C8	FGF7_FGFR2	simple:P21781	simple:P21802	FGF7	FGFR2	TRUE	FALSE	TRUE	curated	FALSE	Ligand-Receptor	Signaling by Fibroblast growth factor	ActFB|B cells	0.454	Heart
CPI-SS0D0235DCE	SLIT2_ROBO2	simple:O94813	simple:Q9HCK4	SLIT2	ROBO2	TRUE	FALSE	TRUE	curated	FALSE	Ligand-Receptor	Signaling by SLIT and NTRK-like protein	ActFB|B cells	0.297	Heart
CPI-SS052BBD9F9	CXCL1_ACKR1	simple:P09341	simple:Q16570	CXCL1	ACKR1	TRUE	FALSE	TRUE	curated	FALSE	Ligand-Receptor	Signaling by Chemokines	ActFB|B cells	0.298	Artery
CPI-SS0D0235DCE	SLIT2_ROBO2	simple:O94813	simple:Q9HCK4	SLIT2	ROBO2	TRUE	FALSE	TRUE	curated	FALSE	Ligand-Receptor	Signaling by SLIT and NTRK-like protein	ActFB|B cells	0.223	Fetal_Calvaria
CPI-SS0DBFB8BEA	CCL2_ACKR1	simple:P13500	simple:Q16570	CCL2	ACKR1	TRUE	FALSE	TRUE	curated	FALSE	Ligand-Receptor	Signaling by Chemokines	ActFB|B cells	0.96	Trachea
CPI-SS036B08188	PLAU_PLAUR	simple:P00749	simple:Q03405	PLAU	PLAUR	TRUE	FALSE	TRUE	curated	FALSE	Ligand-Receptor	Signaling by Plasminogen Activator	ActFB|B cells	0.721	Gallbladder
CPI-SS0889E281D	CADM1_CADM1	simple:Q9BY67	simple:Q9BY67	CADM1	CADM1	FALSE	FALSE	FALSE	curated	FALSE	Adhesion-Adhesion	Adhesion by CADM	ActFB|B cells	0.521	Fetal_Male_Gonad
CPI-SS09239FB26	CCL19_CCR7	simple:Q99731	simple:P32248	CCL19	CCR7	TRUE	FALSE	TRUE	curated	FALSE	Ligand-Receptor	Signaling by Chemokines	ActFB|B cells	1.927	Thymus
CPI-SC046AFCFE9	CLU_TREM2_receptor	simple:P10909	complex:TREM2_receptor	CLU		TRUE	FALSE	TRUE	curated	FALSE	Ligand-Receptor		ActFB|Endothelial	0.51	Placenta
CPI-SS0D2FABC4A	ADM_RAMP3	simple:P35318	simple:O60896	ADM	RAMP3	TRUE	FALSE	TRUE	curated	FALSE	Ligand-Receptor	Signaling by Adrenomedullin	ActFB|Endothelial	0.614	Uterus
CPI-SS04829AC68	GJA1_GJA1	simple:P17302	simple:P17302	GJA1	GJA1	FALSE	FALSE	FALSE	curated	FALSE	Gap-Gap	Adhesion by GAP junction	ActFB|Endothelial	2.174	Uterus
CPI-SS0D2FABC4A	ADM_RAMP3	simple:P35318	simple:O60896	ADM	RAMP3	TRUE	FALSE	TRUE	curated	FALSE	Ligand-Receptor	Signaling by Adrenomedullin	ActFB|Endothelial	2.569	Vasculature
CPI-SS052BBD9F9	CXCL1_ACKR1	simple:P09341	simple:Q16570	CXCL1	ACKR1	TRUE	FALSE	TRUE	curated	FALSE	Ligand-Receptor	Signaling by Chemokines	ActFB|Endothelial	3.647	Cervix
CPI-SS04829AC68	GJA1_GJA1	simple:P17302	simple:P17302	GJA1	GJA1	FALSE	FALSE	FALSE	curated	FALSE	Gap-Gap	Adhesion by GAP junction	ActFB|Endothelial	1.538	Chorionic_Villus
CPI-SS0C93E48D7	THBS1_CD36	simple:P07996	simple:P16671	THBS1	CD36	FALSE	FALSE	TRUE	curated	FALSE	Ligand-Receptor	Signaling by Thrombospondin precursor	ActFB|Endothelial	0.883	Lung
CPI-SS0DBFB8BEA	CCL2_ACKR1	simple:P13500	simple:Q16570	CCL2	ACKR1	TRUE	FALSE	TRUE	curated	FALSE	Ligand-Receptor	Signaling by Chemokines	ActFB|Endothelial	2.542	Bladder
CPI-SS034083FFA	SEMA3A_NRP1	simple:Q14563	simple:O14786	SEMA3A	NRP1	TRUE	FALSE	TRUE	curated	FALSE	Ligand-Receptor	Signaling by Semaphorin	ActFB|Endothelial	0.731	Bladder
CPI-SS04829AC68	GJA1_GJA1	simple:P17302	simple:P17302	GJA1	GJA1	FALSE	FALSE	FALSE	curated	FALSE	Gap-Gap	Adhesion by GAP junction	ActFB|Endothelial	1.018	Fetal_Muscle
CPI-SS0DBFB8BEA	CCL2_ACKR1	simple:P13500	simple:Q16570	CCL2	ACKR1	TRUE	FALSE	TRUE	curated	FALSE	Ligand-Receptor	Signaling by Chemokines	ActFB|Endothelial	1.062	Adipose
CPI-SS04C672963	ESAM_ESAM	simple:Q96AP7	simple:Q96AP7	ESAM	ESAM	FALSE	FALSE	FALSE	curated	FALSE	Adhesion-Adhesion		ActFB|Endothelial	1.816	Vasculature
CPI-SS0914C7C85	THBS2_CD36	simple:P35442	simple:P16671	THBS2	CD36	FALSE	FALSE	TRUE	curated	FALSE	Ligand-Receptor	Signaling by Thrombospondin precursor	ActFB|Endothelial	1.843	Lung
CPI-SS00C24ED50	CDH5_CDH5	simple:P33151	simple:P33151	CDH5	CDH5	FALSE	FALSE	FALSE	curated	FALSE	Adhesion-Adhesion	Adhesion by Cadherin	ActFB|Endothelial	1.716	Fetal_Heart
CPI-SS04829AC68	GJA1_GJA1	simple:P17302	simple:P17302	GJA1	GJA1	FALSE	FALSE	FALSE	curated	FALSE	Gap-Gap	Adhesion by GAP junction	ActFB|Endothelial	2.253	Mammary
CPI-SS04829AC68	GJA1_GJA1	simple:P17302	simple:P17302	GJA1	GJA1	FALSE	FALSE	FALSE	curated	FALSE	Gap-Gap	Adhesion by GAP junction	ActFB|Endothelial	0.862	Fetal_Adrenal_Gland
CPI-SS034083FFA	SEMA3A_NRP1	simple:Q14563	simple:O14786	SEMA3A	NRP1	TRUE	FALSE	TRUE	curated	FALSE	Ligand-Receptor	Signaling by Semaphorin	ActFB|Endothelial	0.933	Adipose
CPI-SS0DBFB8BEA	CCL2_ACKR1	simple:P13500	simple:Q16570	CCL2	ACKR1	TRUE	FALSE	TRUE	curated	FALSE	Ligand-Receptor	Signaling by Chemokines	ActFB|Endothelial	1.997	Vasculature
CPI-SS034083FFA	SEMA3A_NRP1	simple:Q14563	simple:O14786	SEMA3A	NRP1	TRUE	FALSE	TRUE	curated	FALSE	Ligand-Receptor	Signaling by Semaphorin	ActFB|Endothelial	0.941	Heart
CPI-SS0D0235DCE	SLIT2_ROBO2	simple:O94813	simple:Q9HCK4	SLIT2	ROBO2	TRUE	FALSE	TRUE	curated	FALSE	Ligand-Receptor	Signaling by SLIT and NTRK-like protein	ActFB|Endothelial	0.331	Fetal_Skin
CPI-SS001BF66E8	CEACAM6_CEACAM6	simple:P40199	simple:P40199	CEACAM6	CEACAM6	FALSE	FALSE	FALSE	curated	FALSE	Adhesion-Adhesion	Adhesion by CEAM	ActFB|Endothelial	0.113	Gallbladder
CPI-SS036B08188	PLAU_PLAUR	simple:P00749	simple:Q03405	PLAU	PLAUR	TRUE	FALSE	TRUE	curated	FALSE	Ligand-Receptor	Signaling by Plasminogen Activator	ActFB|Endothelial	0.427	Gallbladder
CPI-SS0914C7C85	THBS2_CD36	simple:P35442	simple:P16671	THBS2	CD36	FALSE	FALSE	TRUE	curated	FALSE	Ligand-Receptor	Signaling by Thrombospondin precursor	ActFB|Endothelial	2.398	Vasculature
CPI-SS034083FFA	SEMA3A_NRP1	simple:Q14563	simple:O14786	SEMA3A	NRP1	TRUE	FALSE	TRUE	curated	FALSE	Ligand-Receptor	Signaling by Semaphorin	ActFB|Endothelial	0.668	Fetal_Skin
CPI-SS0DBFB8BEA	CCL2_ACKR1	simple:P13500	simple:Q16570	CCL2	ACKR1	TRUE	FALSE	TRUE	curated	FALSE	Ligand-Receptor	Signaling by Chemokines	ActFB|Endothelial	3.139	Cervix
CPI-SS04829AC68	GJA1_GJA1	simple:P17302	simple:P17302	GJA1	GJA1	FALSE	FALSE	FALSE	curated	FALSE	Gap-Gap	Adhesion by GAP junction	ActFB|Endothelial	1.083	Placenta
CPI-SS00C24ED50	CDH5_CDH5	simple:P33151	simple:P33151	CDH5	CDH5	FALSE	FALSE	FALSE	curated	FALSE	Adhesion-Adhesion	Adhesion by Cadherin	ActFB|Endothelial	1.645	Fetal_Pancreas
CPI-SS04829AC68	GJA1_GJA1	simple:P17302	simple:P17302	GJA1	GJA1	FALSE	FALSE	FALSE	curated	FALSE	Gap-Gap	Adhesion by GAP junction	ActFB|Endothelial	1.518	Muscle
CPI-SS0914C7C85	THBS2_CD36	simple:P35442	simple:P16671	THBS2	CD36	FALSE	FALSE	TRUE	curated	FALSE	Ligand-Receptor	Signaling by Thrombospondin precursor	ActFB|Endothelial	1.305	Muscle
CPI-SS0C93E48D7	THBS1_CD36	simple:P07996	simple:P16671	THBS1	CD36	FALSE	FALSE	TRUE	curated	FALSE	Ligand-Receptor	Signaling by Thrombospondin precursor	ActFB|Endothelial	1.901	Muscle
CPI-SS04829AC68	GJA1_GJA1	simple:P17302	simple:P17302	GJA1	GJA1	FALSE	FALSE	FALSE	curated	FALSE	Gap-Gap	Adhesion by GAP junction	ActFB|Endothelial	0.326	Gallbladder
CPI-SS0D0235DCE	SLIT2_ROBO2	simple:O94813	simple:Q9HCK4	SLIT2	ROBO2	TRUE	FALSE	TRUE	curated	FALSE	Ligand-Receptor	Signaling by SLIT and NTRK-like protein	ActFB|Endothelial	0.087	Fetal_Calvaria
CPI-SS0914C7C85	THBS2_CD36	simple:P35442	simple:P16671	THBS2	CD36	FALSE	FALSE	TRUE	curated	FALSE	Ligand-Receptor	Signaling by Thrombospondin precursor	ActFB|Endothelial	1.487	Heart
CPI-SS0914C7C85	THBS2_CD36	simple:P35442	simple:P16671	THBS2	CD36	FALSE	FALSE	TRUE	curated	FALSE	Ligand-Receptor	Signaling by Thrombospondin precursor	ActFB|Endothelial	0.968	Bladder
CPI-SS0914C7C85	THBS2_CD36	simple:P35442	simple:P16671	THBS2	CD36	FALSE	FALSE	TRUE	curated	FALSE	Ligand-Receptor	Signaling by Thrombospondin precursor	ActFB|Endothelial	0.939	Fetal_Heart
CPI-SS00C24ED50	CDH5_CDH5	simple:P33151	simple:P33151	CDH5	CDH5	FALSE	FALSE	FALSE	curated	FALSE	Adhesion-Adhesion	Adhesion by Cadherin	ActFB|Endothelial	1.215	Fetal_Kidney
CPI-SS04829AC68	GJA1_GJA1	simple:P17302	simple:P17302	GJA1	GJA1	FALSE	FALSE	FALSE	curated	FALSE	Gap-Gap	Adhesion by GAP junction	ActFB|Endothelial	1.195	Bladder
CPI-SS007AA9FDE	DLK1_NOTCH3	simple:P80370	simple:Q9UM47	DLK1	NOTCH3	FALSE	FALSE	TRUE	curated	FALSE	Ligand-Receptor	Signaling by Notch	ActFB|Endothelial	0.438	Fetal_Pancreas
CPI-SS0C93E48D7	THBS1_CD36	simple:P07996	simple:P16671	THBS1	CD36	FALSE	FALSE	TRUE	curated	FALSE	Ligand-Receptor	Signaling by Thrombospondin precursor	ActFB|Endothelial	0.154	Placenta
CPI-SS04C672963	ESAM_ESAM	simple:Q96AP7	simple:Q96AP7	ESAM	ESAM	FALSE	FALSE	FALSE	curated	FALSE	Adhesion-Adhesion		ActFB|Endothelial	1.038	Liver
CPI-SS0A932EB77	SLIT2_ROBO1	simple:O94813	simple:Q9Y6N7	SLIT2	ROBO1	TRUE	FALSE	TRUE	curated	FALSE	Ligand-Receptor	Signaling by SLIT and NTRK-like protein	ActFB|Endothelial	0.324	Lung
CPI-SS04829AC68	GJA1_GJA1	simple:P17302	simple:P17302	GJA1	GJA1	FALSE	FALSE	FALSE	curated	FALSE	Gap-Gap	Adhesion by GAP junction	ActFB|Endothelial	0.799	Fetal_Calvaria
CPI-SS0D0235DCE	SLIT2_ROBO2	simple:O94813	simple:Q9HCK4	SLIT2	ROBO2	TRUE	FALSE	TRUE	curated	FALSE	Ligand-Receptor	Signaling by SLIT and NTRK-like protein	ActFB|Endothelial	0.2	Placenta
CPI-SS034083FFA	SEMA3A_NRP1	simple:Q14563	simple:O14786	SEMA3A	NRP1	TRUE	FALSE	TRUE	curated	FALSE	Ligand-Receptor	Signaling by Semaphorin	ActFB|Endothelial	0.591	Trachea
CPI-SS0DBFB8BEA	CCL2_ACKR1	simple:P13500	simple:Q16570	CCL2	ACKR1	TRUE	FALSE	TRUE	curated	FALSE	Ligand-Receptor	Signaling by Chemokines	ActFB|Endothelial	2.369	Heart
CPI-SS034083FFA	SEMA3A_NRP1	simple:Q14563	simple:O14786	SEMA3A	NRP1	TRUE	FALSE	TRUE	curated	FALSE	Ligand-Receptor	Signaling by Semaphorin	ActFB|Endothelial	0.537	Uterus
CPI-SS04829AC68	GJA1_GJA1	simple:P17302	simple:P17302	GJA1	GJA1	FALSE	FALSE	FALSE	curated	FALSE	Gap-Gap	Adhesion by GAP junction	ActFB|Endothelial	0.996	Stomach
CPI-SS04829AC68	GJA1_GJA1	simple:P17302	simple:P17302	GJA1	GJA1	FALSE	FALSE	FALSE	curated	FALSE	Gap-Gap	Adhesion by GAP junction	ActFB|Endothelial	0.931	Fetal_Rib
CPI-SS04829AC68	GJA1_GJA1	simple:P17302	simple:P17302	GJA1	GJA1	FALSE	FALSE	FALSE	curated	FALSE	Gap-Gap	Adhesion by GAP junction	ActFB|Endothelial	0.468	Fetal_Skin
CPI-SS04829AC68	GJA1_GJA1	simple:P17302	simple:P17302	GJA1	GJA1	FALSE	FALSE	FALSE	curated	FALSE	Gap-Gap	Adhesion by GAP junction	ActFB|Endothelial	0.618	Adipose
CPI-SS04C672963	ESAM_ESAM	simple:Q96AP7	simple:Q96AP7	ESAM	ESAM	FALSE	FALSE	FALSE	curated	FALSE	Adhesion-Adhesion		ActFB|Endothelial	1.032	Artery
CPI-SS0914C7C85	THBS2_CD36	simple:P35442	simple:P16671	THBS2	CD36	FALSE	FALSE	TRUE	curated	FALSE	Ligand-Receptor	Signaling by Thrombospondin precursor	ActFB|Endothelial	2.328	Thymus
CPI-SS0C93E48D7	THBS1_CD36	simple:P07996	simple:P16671	THBS1	CD36	FALSE	FALSE	TRUE	curated	FALSE	Ligand-Receptor	Signaling by Thrombospondin precursor	ActFB|Endothelial	0.592	Bladder
CPI-SS052BBD9F9	CXCL1_ACKR1	simple:P09341	simple:Q16570	CXCL1	ACKR1	TRUE	FALSE	TRUE	curated	FALSE	Ligand-Receptor	Signaling by Chemokines	ActFB|Endothelial	2.607	Trachea
CPI-SS0B1B18F2D	CXCL12_DPP4	simple:P48061	simple:P27487	CXCL12	DPP4	TRUE	FALSE	TRUE	curated	FALSE	Ligand-Receptor	Signaling by Chemokines	ActFB|Endothelial	1.45	Pleura
CPI-SS0D2FABC4A	ADM_RAMP3	simple:P35318	simple:O60896	ADM	RAMP3	TRUE	FALSE	TRUE	curated	FALSE	Ligand-Receptor	Signaling by Adrenomedullin	ActFB|Endothelial	1.849	Muscle
CPI-SS0DBFB8BEA	CCL2_ACKR1	simple:P13500	simple:Q16570	CCL2	ACKR1	TRUE	FALSE	TRUE	curated	FALSE	Ligand-Receptor	Signaling by Chemokines	ActFB|Endothelial	2.212	Muscle
CPI-SS04829AC68	GJA1_GJA1	simple:P17302	simple:P17302	GJA1	GJA1	FALSE	FALSE	FALSE	curated	FALSE	Gap-Gap	Adhesion by GAP junction	ActFB|Endothelial	1.855	Eye
CPI-SS0B537DD3F	CEACAM5_CEACAM1	simple:P06731	simple:P13688	CEACAM5	CEACAM1	TRUE	FALSE	FALSE	curated	FALSE	Adhesion-Adhesion	Adhesion by CEAM	ActFB|Endothelial	0.051	Intestinal
CPI-SS052BBD9F9	CXCL1_ACKR1	simple:P09341	simple:Q16570	CXCL1	ACKR1	TRUE	FALSE	TRUE	curated	FALSE	Ligand-Receptor	Signaling by Chemokines	ActFB|Endothelial	1.267	Uterus
CPI-SS0911EECCC	CXCL8_ACKR1	simple:P10145	simple:Q16570	CXCL8	ACKR1	TRUE	FALSE	TRUE	curated	FALSE	Ligand-Receptor	Signaling by Chemokines	ActFB|Endothelial	1.14	Uterus
CPI-SS0914C7C85	THBS2_CD36	simple:P35442	simple:P16671	THBS2	CD36	FALSE	FALSE	TRUE	curated	FALSE	Ligand-Receptor	Signaling by Thrombospondin precursor	ActFB|Endothelial	1.967	Adipose
CPI-SS0DBFB8BEA	CCL2_ACKR1	simple:P13500	simple:Q16570	CCL2	ACKR1	TRUE	FALSE	TRUE	curated	FALSE	Ligand-Receptor	Signaling by Chemokines	ActFB|Endothelial	0.975	Uterus
CPI-SS04C672963	ESAM_ESAM	simple:Q96AP7	simple:Q96AP7	ESAM	ESAM	FALSE	FALSE	FALSE	curated	FALSE	Adhesion-Adhesion		ActFB|Endothelial	1.641	Thymus
CPI-SS0C93E48D7	THBS1_CD36	simple:P07996	simple:P16671	THBS1	CD36	FALSE	FALSE	TRUE	curated	FALSE	Ligand-Receptor	Signaling by Thrombospondin precursor	ActFB|Endothelial	1.372	Artery
CPI-SS0BDC04683	CEACAM1_SELE	simple:P13688	simple:P16581	CEACAM1	SELE	TRUE	FALSE	FALSE	curated	FALSE	Adhesion-Adhesion	Adhesion by CEAM	ActFB|Endothelial	0.807	Fetal_Adrenal_Gland
CPI-SS0911EECCC	CXCL8_ACKR1	simple:P10145	simple:Q16570	CXCL8	ACKR1	TRUE	FALSE	TRUE	curated	FALSE	Ligand-Receptor	Signaling by Chemokines	ActFB|Endothelial	3.294	Cervix
CPI-SS04C672963	ESAM_ESAM	simple:Q96AP7	simple:Q96AP7	ESAM	ESAM	FALSE	FALSE	FALSE	curated	FALSE	Adhesion-Adhesion		ActFB|Endothelial	1.277	Fetal_Pancreas
CPI-SS04829AC68	GJA1_GJA1	simple:P17302	simple:P17302	GJA1	GJA1	FALSE	FALSE	FALSE	curated	FALSE	Gap-Gap	Adhesion by GAP junction	ActFB|Endothelial	0.856	Fetal_Kidney
CPI-SS036B08188	PLAU_PLAUR	simple:P00749	simple:Q03405	PLAU	PLAUR	TRUE	FALSE	TRUE	curated	FALSE	Ligand-Receptor	Signaling by Plasminogen Activator	ActFB|Endothelial	0.504	Uterus
CPI-SS04829AC68	GJA1_GJA1	simple:P17302	simple:P17302	GJA1	GJA1	FALSE	FALSE	FALSE	curated	FALSE	Gap-Gap	Adhesion by GAP junction	ActFB|Endothelial	1.381	Pleura
CPI-SS0914C7C85	THBS2_CD36	simple:P35442	simple:P16671	THBS2	CD36	FALSE	FALSE	TRUE	curated	FALSE	Ligand-Receptor	Signaling by Thrombospondin precursor	ActFB|Endothelial	2.525	Artery
CPI-SS052BBD9F9	CXCL1_ACKR1	simple:P09341	simple:Q16570	CXCL1	ACKR1	TRUE	FALSE	TRUE	curated	FALSE	Ligand-Receptor	Signaling by Chemokines	ActFB|Endothelial	2.538	Artery
CPI-SS0D2FABC4A	ADM_RAMP3	simple:P35318	simple:O60896	ADM	RAMP3	TRUE	FALSE	TRUE	curated	FALSE	Ligand-Receptor	Signaling by Adrenomedullin	ActFB|Endothelial	1.611	Trachea
CPI-SS0A932EB77	SLIT2_ROBO1	simple:O94813	simple:Q9Y6N7	SLIT2	ROBO1	TRUE	FALSE	TRUE	curated	FALSE	Ligand-Receptor	Signaling by SLIT and NTRK-like protein	ActFB|Endothelial	0.458	Bladder
CPI-SC06C75F978	APOE_TREM2_receptor	simple:P02649	complex:TREM2_receptor	APOE		TRUE	FALSE	TRUE	curated	FALSE	Ligand-Receptor	Signaling by Apolipoprotein	ActFB|Endothelial	0.062	Placenta
CPI-SS034083FFA	SEMA3A_NRP1	simple:Q14563	simple:O14786	SEMA3A	NRP1	TRUE	FALSE	TRUE	curated	FALSE	Ligand-Receptor	Signaling by Semaphorin	ActFB|Endothelial	0.538	Lung
CPI-SS0889E281D	CADM1_CADM1	simple:Q9BY67	simple:Q9BY67	CADM1	CADM1	FALSE	FALSE	FALSE	curated	FALSE	Adhesion-Adhesion	Adhesion by CADM	ActFB|Endothelial	0.322	Fetal_Male_Gonad
CPI-SS04829AC68	GJA1_GJA1	simple:P17302	simple:P17302	GJA1	GJA1	FALSE	FALSE	FALSE	curated	FALSE	Gap-Gap	Adhesion by GAP junction	ActFB|Endothelial	1.348	Trachea
CPI-SS0DBFB8BEA	CCL2_ACKR1	simple:P13500	simple:Q16570	CCL2	ACKR1	TRUE	FALSE	TRUE	curated	FALSE	Ligand-Receptor	Signaling by Chemokines	ActFB|Endothelial	3.311	Trachea
CPI-SS0DBFB8BEA	CCL2_ACKR1	simple:P13500	simple:Q16570	CCL2	ACKR1	TRUE	FALSE	TRUE	curated	FALSE	Ligand-Receptor	Signaling by Chemokines	ActFB|Endothelial	2.812	Artery
CPI-SS04829AC68	GJA1_GJA1	simple:P17302	simple:P17302	GJA1	GJA1	FALSE	FALSE	FALSE	curated	FALSE	Gap-Gap	Adhesion by GAP junction	ActFB|Endothelial	1.655	Artery
CPI-SS0A932EB77	SLIT2_ROBO1	simple:O94813	simple:Q9Y6N7	SLIT2	ROBO1	TRUE	FALSE	TRUE	curated	FALSE	Ligand-Receptor	Signaling by SLIT and NTRK-like protein	ActFB|Epithelial	0.885	Muscle
CPI-SS04829AC68	GJA1_GJA1	simple:P17302	simple:P17302	GJA1	GJA1	FALSE	FALSE	FALSE	curated	FALSE	Gap-Gap	Adhesion by GAP junction	ActFB|Epithelial	0.305	Gallbladder
CPI-SS036B08188	PLAU_PLAUR	simple:P00749	simple:Q03405	PLAU	PLAUR	TRUE	FALSE	TRUE	curated	FALSE	Ligand-Receptor	Signaling by Plasminogen Activator	ActFB|Epithelial	0.312	Esophageal
CPI-SS034083FFA	SEMA3A_NRP1	simple:Q14563	simple:O14786	SEMA3A	NRP1	TRUE	FALSE	TRUE	curated	FALSE	Ligand-Receptor	Signaling by Semaphorin	ActFB|Epithelial	0.317	Heart
CPI-SS0E928B8C8	FGF7_FGFR2	simple:P21781	simple:P21802	FGF7	FGFR2	TRUE	FALSE	TRUE	curated	FALSE	Ligand-Receptor	Signaling by Fibroblast growth factor	ActFB|Epithelial	1.369	Trachea
CPI-SS0D0235DCE	SLIT2_ROBO2	simple:O94813	simple:Q9HCK4	SLIT2	ROBO2	TRUE	FALSE	TRUE	curated	FALSE	Ligand-Receptor	Signaling by SLIT and NTRK-like protein	ActFB|Epithelial	0.842	Heart
CPI-SS0DBFB8BEA	CCL2_ACKR1	simple:P13500	simple:Q16570	CCL2	ACKR1	TRUE	FALSE	TRUE	curated	FALSE	Ligand-Receptor	Signaling by Chemokines	ActFB|Epithelial	0.959	Trachea
CPI-SS001BF66E8	CEACAM6_CEACAM6	simple:P40199	simple:P40199	CEACAM6	CEACAM6	FALSE	FALSE	FALSE	curated	FALSE	Adhesion-Adhesion	Adhesion by CEAM	ActFB|Epithelial	1.242	Gallbladder
CPI-SS0A932EB77	SLIT2_ROBO1	simple:O94813	simple:Q9Y6N7	SLIT2	ROBO1	TRUE	FALSE	TRUE	curated	FALSE	Ligand-Receptor	Signaling by SLIT and NTRK-like protein	ActFB|Epithelial	0.351	Lung
CPI-SS0CDAC688B	CXCL2_DPP4	simple:P19875	simple:P27487	CXCL2	DPP4	TRUE	FALSE	TRUE	curated	FALSE	Ligand-Receptor	Signaling by Chemokines	ActFB|Epithelial	1.939	Kidney
CPI-SS0E928B8C8	FGF7_FGFR2	simple:P21781	simple:P21802	FGF7	FGFR2	TRUE	FALSE	TRUE	curated	FALSE	Ligand-Receptor	Signaling by Fibroblast growth factor	ActFB|Epithelial	0.599	Heart
CPI-SS0914C7C85	THBS2_CD36	simple:P35442	simple:P16671	THBS2	CD36	FALSE	FALSE	TRUE	curated	FALSE	Ligand-Receptor	Signaling by Thrombospondin precursor	ActFB|Epithelial	0.572	Fetal_Heart
CPI-SS0B1B18F2D	CXCL12_DPP4	simple:P48061	simple:P27487	CXCL12	DPP4	TRUE	FALSE	TRUE	curated	FALSE	Ligand-Receptor	Signaling by Chemokines	ActFB|Epithelial	1.472	Gallbladder
CPI-SS015B29D3F	APOA1_ABCA1	simple:P02647	simple:O95477	APOA1	ABCA1	TRUE	FALSE	FALSE	curated	FALSE	Ligand-Receptor	Signaling by Apolipoprotein	ActFB|Epithelial	0.276	Liver
CPI-SS036B08188	PLAU_PLAUR	simple:P00749	simple:Q03405	PLAU	PLAUR	TRUE	FALSE	TRUE	curated	FALSE	Ligand-Receptor	Signaling by Plasminogen Activator	ActFB|Epithelial	0.117	Trachea
CPI-SS0914C7C85	THBS2_CD36	simple:P35442	simple:P16671	THBS2	CD36	FALSE	FALSE	TRUE	curated	FALSE	Ligand-Receptor	Signaling by Thrombospondin precursor	ActFB|Epithelial	1.733	Adipose
CPI-SS0A932EB77	SLIT2_ROBO1	simple:O94813	simple:Q9Y6N7	SLIT2	ROBO1	TRUE	FALSE	TRUE	curated	FALSE	Ligand-Receptor	Signaling by SLIT and NTRK-like protein	ActFB|Epithelial	0.635	Heart
CPI-SS0491EECEA	CCL11_DPP4	simple:P51671	simple:P27487	CCL11	DPP4	TRUE	FALSE	TRUE	curated	FALSE	Ligand-Receptor	Signaling by Chemokines	ActFB|Epithelial	0.733	Intestinal
CPI-SS04829AC68	GJA1_GJA1	simple:P17302	simple:P17302	GJA1	GJA1	FALSE	FALSE	FALSE	curated	FALSE	Gap-Gap	Adhesion by GAP junction	ActFB|Epithelial	1.37	Pleura
CPI-SS052BBD9F9	CXCL1_ACKR1	simple:P09341	simple:Q16570	CXCL1	ACKR1	TRUE	FALSE	TRUE	curated	FALSE	Ligand-Receptor	Signaling by Chemokines	ActFB|Epithelial	0.256	Trachea
CPI-SS0E928B8C8	FGF7_FGFR2	simple:P21781	simple:P21802	FGF7	FGFR2	TRUE	FALSE	TRUE	curated	FALSE	Ligand-Receptor	Signaling by Fibroblast growth factor	ActFB|Epithelial	1.968	Lung
CPI-SS0A932EB77	SLIT2_ROBO1	simple:O94813	simple:Q9Y6N7	SLIT2	ROBO1	TRUE	FALSE	TRUE	curated	FALSE	Ligand-Receptor	Signaling by SLIT and NTRK-like protein	ActFB|Epithelial	0.406	Adipose
CPI-SS001BF66E8	CEACAM6_CEACAM6	simple:P40199	simple:P40199	CEACAM6	CEACAM6	FALSE	FALSE	FALSE	curated	FALSE	Adhesion-Adhesion	Adhesion by CEAM	ActFB|Epithelial	0.453	Intestinal
CPI-SS0C93E48D7	THBS1_CD36	simple:P07996	simple:P16671	THBS1	CD36	FALSE	FALSE	TRUE	curated	FALSE	Ligand-Receptor	Signaling by Thrombospondin precursor	ActFB|Epithelial	0.547	Lung
CPI-SS04829AC68	GJA1_GJA1	simple:P17302	simple:P17302	GJA1	GJA1	FALSE	FALSE	FALSE	curated	FALSE	Gap-Gap	Adhesion by GAP junction	ActFB|Epithelial	0.809	Placenta
CPI-SS036B08188	PLAU_PLAUR	simple:P00749	simple:Q03405	PLAU	PLAUR	TRUE	FALSE	TRUE	curated	FALSE	Ligand-Receptor	Signaling by Plasminogen Activator	ActFB|Epithelial	0.641	Gallbladder
CPI-SS0914C7C85	THBS2_CD36	simple:P35442	simple:P16671	THBS2	CD36	FALSE	FALSE	TRUE	curated	FALSE	Ligand-Receptor	Signaling by Thrombospondin precursor	ActFB|Epithelial	1.507	Lung
CPI-SS0D0235DCE	SLIT2_ROBO2	simple:O94813	simple:Q9HCK4	SLIT2	ROBO2	TRUE	FALSE	TRUE	curated	FALSE	Ligand-Receptor	Signaling by SLIT and NTRK-like protein	ActFB|Epithelial	0.333	Fetal_Skin
CPI-SS0B1B18F2D	CXCL12_DPP4	simple:P48061	simple:P27487	CXCL12	DPP4	TRUE	FALSE	TRUE	curated	FALSE	Ligand-Receptor	Signaling by Chemokines	ActFB|Epithelial	1.444	Pleura
CPI-SS0889E281D	CADM1_CADM1	simple:Q9BY67	simple:Q9BY67	CADM1	CADM1	FALSE	FALSE	FALSE	curated	FALSE	Adhesion-Adhesion	Adhesion by CADM	ActFB|Epithelial	0.654	Fetal_Male_Gonad
CPI-SS04829AC68	GJA1_GJA1	simple:P17302	simple:P17302	GJA1	GJA1	FALSE	FALSE	FALSE	curated	FALSE	Gap-Gap	Adhesion by GAP junction	ActFB|Epithelial	0.533	Artery
CPI-SS034083FFA	SEMA3A_NRP1	simple:Q14563	simple:O14786	SEMA3A	NRP1	TRUE	FALSE	TRUE	curated	FALSE	Ligand-Receptor	Signaling by Semaphorin	ActFB|Epithelial	0.311	Uterus
CPI-SS00C24ED50	CDH5_CDH5	simple:P33151	simple:P33151	CDH5	CDH5	FALSE	FALSE	FALSE	curated	FALSE	Adhesion-Adhesion	Adhesion by Cadherin	ActFB|Epithelial	0.266	Fetal_Heart
CPI-SS0B1B18F2D	CXCL12_DPP4	simple:P48061	simple:P27487	CXCL12	DPP4	TRUE	FALSE	TRUE	curated	FALSE	Ligand-Receptor	Signaling by Chemokines	ActFB|Epithelial	1.327	Thymus
CPI-SS04829AC68	GJA1_GJA1	simple:P17302	simple:P17302	GJA1	GJA1	FALSE	FALSE	FALSE	curated	FALSE	Gap-Gap	Adhesion by GAP junction	ActFB|Epithelial	0.821	Fetal_Calvaria
CPI-SS04829AC68	GJA1_GJA1	simple:P17302	simple:P17302	GJA1	GJA1	FALSE	FALSE	FALSE	curated	FALSE	Gap-Gap	Adhesion by GAP junction	ActFB|Epithelial	0.221	Fetal_Adrenal_Gland
CPI-SS034083FFA	SEMA3A_NRP1	simple:Q14563	simple:O14786	SEMA3A	NRP1	TRUE	FALSE	TRUE	curated	FALSE	Ligand-Receptor	Signaling by Semaphorin	ActFB|Epithelial	0.113	Adipose
CPI-SS007AA9FDE	DLK1_NOTCH3	simple:P80370	simple:Q9UM47	DLK1	NOTCH3	FALSE	FALSE	TRUE	curated	FALSE	Ligand-Receptor	Signaling by Notch	ActFB|Epithelial	0.536	Fetal_Pancreas
CPI-SS0491EECEA	CCL11_DPP4	simple:P51671	simple:P27487	CCL11	DPP4	TRUE	FALSE	TRUE	curated	FALSE	Ligand-Receptor	Signaling by Chemokines	ActFB|Epithelial	0.604	Gallbladder
CPI-SS036B08188	PLAU_PLAUR	simple:P00749	simple:Q03405	PLAU	PLAUR	TRUE	FALSE	TRUE	curated	FALSE	Ligand-Receptor	Signaling by Plasminogen Activator	ActFB|Epithelial	0.956	Uterus
CPI-SS068BC31E4	CXCL9_DPP4	simple:Q07325	simple:P27487	CXCL9	DPP4	TRUE	FALSE	TRUE	curated	FALSE	Ligand-Receptor	Signaling by Chemokines	ActFB|Epithelial	0.249	Lung
CPI-SS0B20A1B18	GCG_GLP1R	simple:P01275	simple:P43220	GCG	GLP1R	TRUE	FALSE	TRUE	curated	FALSE	Ligand-Receptor	Signaling by Pro-glucagon precursor	ActFB|Epithelial	0.571	Pancreas
CPI-SS04C672963	ESAM_ESAM	simple:Q96AP7	simple:Q96AP7	ESAM	ESAM	FALSE	FALSE	FALSE	curated	FALSE	Adhesion-Adhesion		ActFB|Epithelial	0.69	Vasculature
CPI-SS04829AC68	GJA1_GJA1	simple:P17302	simple:P17302	GJA1	GJA1	FALSE	FALSE	FALSE	curated	FALSE	Gap-Gap	Adhesion by GAP junction	ActFB|Epithelial	0.844	Bladder
CPI-SS04829AC68	GJA1_GJA1	simple:P17302	simple:P17302	GJA1	GJA1	FALSE	FALSE	FALSE	curated	FALSE	Gap-Gap	Adhesion by GAP junction	ActFB|Epithelial	1.097	Uterus
CPI-SS04829AC68	GJA1_GJA1	simple:P17302	simple:P17302	GJA1	GJA1	FALSE	FALSE	FALSE	curated	FALSE	Gap-Gap	Adhesion by GAP junction	ActFB|Epithelial	1.235	Eye
CPI-SS0A932EB77	SLIT2_ROBO1	simple:O94813	simple:Q9Y6N7	SLIT2	ROBO1	TRUE	FALSE	TRUE	curated	FALSE	Ligand-Receptor	Signaling by SLIT and NTRK-like protein	ActFB|Epithelial	0.625	Bladder
CPI-SS036B08188	PLAU_PLAUR	simple:P00749	simple:Q03405	PLAU	PLAUR	TRUE	FALSE	TRUE	curated	FALSE	Ligand-Receptor	Signaling by Plasminogen Activator	ActFB|Epithelial	0.844	Bladder
CPI-SS007AA9FDE	DLK1_NOTCH3	simple:P80370	simple:Q9UM47	DLK1	NOTCH3	FALSE	FALSE	TRUE	curated	FALSE	Ligand-Receptor	Signaling by Notch	ActFB|Epithelial	2.017	Fetal_Muscle
CPI-SS0D0235DCE	SLIT2_ROBO2	simple:O94813	simple:Q9HCK4	SLIT2	ROBO2	TRUE	FALSE	TRUE	curated	FALSE	Ligand-Receptor	Signaling by SLIT and NTRK-like protein	ActFB|Epithelial	0.115	Fetal_Calvaria
CPI-SS0322747C2	CEACAM5_CEACAM6	simple:P06731	simple:P40199	CEACAM5	CEACAM6	FALSE	FALSE	FALSE	curated	FALSE	Adhesion-Adhesion	Adhesion by CEAM	ActFB|Epithelial	0.445	Intestinal
CPI-SS0889E281D	CADM1_CADM1	simple:Q9BY67	simple:Q9BY67	CADM1	CADM1	FALSE	FALSE	FALSE	curated	FALSE	Adhesion-Adhesion	Adhesion by CADM	ActFB|Epithelial	0.087	Fetal_Brain
CPI-SS0B537DD3F	CEACAM5_CEACAM1	simple:P06731	simple:P13688	CEACAM5	CEACAM1	TRUE	FALSE	FALSE	curated	FALSE	Adhesion-Adhesion	Adhesion by CEAM	ActFB|Epithelial	0.527	Intestinal
CPI-SC046AFCFE9	CLU_TREM2_receptor	simple:P10909	complex:TREM2_receptor	CLU		TRUE	FALSE	TRUE	curated	FALSE	Ligand-Receptor		ActFB|Myeloid	1.407	Placenta
CPI-SS04829AC68	GJA1_GJA1	simple:P17302	simple:P17302	GJA1	GJA1	FALSE	FALSE	FALSE	curated	FALSE	Gap-Gap	Adhesion by GAP junction	ActFB|Myeloid	0.68	Placenta
CPI-SS0C93E48D7	THBS1_CD36	simple:P07996	simple:P16671	THBS1	CD36	FALSE	FALSE	TRUE	curated	FALSE	Ligand-Receptor	Signaling by Thrombospondin precursor	ActFB|Myeloid	0.975	Bladder
CPI-SS0914C7C85	THBS2_CD36	simple:P35442	simple:P16671	THBS2	CD36	FALSE	FALSE	TRUE	curated	FALSE	Ligand-Receptor	Signaling by Thrombospondin precursor	ActFB|Myeloid	2.286	Artery
CPI-SS036B08188	PLAU_PLAUR	simple:P00749	simple:Q03405	PLAU	PLAUR	TRUE	FALSE	TRUE	curated	FALSE	Ligand-Receptor	Signaling by Plasminogen Activator	ActFB|Myeloid	1.374	Uterus
CPI-SS0914C7C85	THBS2_CD36	simple:P35442	simple:P16671	THBS2	CD36	FALSE	FALSE	TRUE	curated	FALSE	Ligand-Receptor	Signaling by Thrombospondin precursor	ActFB|Myeloid	1.373	Fetal_Heart
CPI-SS00C24ED50	CDH5_CDH5	simple:P33151	simple:P33151	CDH5	CDH5	FALSE	FALSE	FALSE	curated	FALSE	Adhesion-Adhesion	Adhesion by Cadherin	ActFB|Myeloid	0.237	Fetal_Heart
CPI-SS0DBFB8BEA	CCL2_ACKR1	simple:P13500	simple:Q16570	CCL2	ACKR1	TRUE	FALSE	TRUE	curated	FALSE	Ligand-Receptor	Signaling by Chemokines	ActFB|Myeloid	0.497	Artery
CPI-SS036B08188	PLAU_PLAUR	simple:P00749	simple:Q03405	PLAU	PLAUR	TRUE	FALSE	TRUE	curated	FALSE	Ligand-Receptor	Signaling by Plasminogen Activator	ActFB|Myeloid	1.388	Bladder
CPI-SS036B08188	PLAU_PLAUR	simple:P00749	simple:Q03405	PLAU	PLAUR	TRUE	FALSE	TRUE	curated	FALSE	Ligand-Receptor	Signaling by Plasminogen Activator	ActFB|Myeloid	0.9	Trachea
CPI-SS0914C7C85	THBS2_CD36	simple:P35442	simple:P16671	THBS2	CD36	FALSE	FALSE	TRUE	curated	FALSE	Ligand-Receptor	Signaling by Thrombospondin precursor	ActFB|Myeloid	1.351	Bladder
CPI-SC06C75F978	APOE_TREM2_receptor	simple:P02649	complex:TREM2_receptor	APOE		TRUE	FALSE	TRUE	curated	FALSE	Ligand-Receptor	Signaling by Apolipoprotein	ActFB|Myeloid	0.959	Placenta
CPI-SS09239FB26	CCL19_CCR7	simple:Q99731	simple:P32248	CCL19	CCR7	TRUE	FALSE	TRUE	curated	FALSE	Ligand-Receptor	Signaling by Chemokines	ActFB|Myeloid	0.628	Nasopharyngeal
CPI-SS034083FFA	SEMA3A_NRP1	simple:Q14563	simple:O14786	SEMA3A	NRP1	TRUE	FALSE	TRUE	curated	FALSE	Ligand-Receptor	Signaling by Semaphorin	ActFB|Myeloid	0.196	Trachea
CPI-SS0C93E48D7	THBS1_CD36	simple:P07996	simple:P16671	THBS1	CD36	FALSE	FALSE	TRUE	curated	FALSE	Ligand-Receptor	Signaling by Thrombospondin precursor	ActFB|Myeloid	1.031	Placenta
CPI-SS052BBD9F9	CXCL1_ACKR1	simple:P09341	simple:Q16570	CXCL1	ACKR1	TRUE	FALSE	TRUE	curated	FALSE	Ligand-Receptor	Signaling by Chemokines	ActFB|Myeloid	0.222	Artery
CPI-SS0C93E48D7	THBS1_CD36	simple:P07996	simple:P16671	THBS1	CD36	FALSE	FALSE	TRUE	curated	FALSE	Ligand-Receptor	Signaling by Thrombospondin precursor	ActFB|Myeloid	1.133	Artery
CPI-SS00D1CB372	CD34_SELL	simple:P28906	simple:P14151	CD34	SELL	FALSE	FALSE	FALSE	curated	FALSE	Ligand-Receptor		ActFB|Myeloid	0.827	Thymus
CPI-SS034083FFA	SEMA3A_NRP1	simple:Q14563	simple:O14786	SEMA3A	NRP1	TRUE	FALSE	TRUE	curated	FALSE	Ligand-Receptor	Signaling by Semaphorin	ActFB|Myeloid	0.456	Bladder
CPI-SS0C93E48D7	THBS1_CD36	simple:P07996	simple:P16671	THBS1	CD36	FALSE	FALSE	TRUE	curated	FALSE	Ligand-Receptor	Signaling by Thrombospondin precursor	ActFB|Myeloid	1.249	Muscle
CPI-SS0914C7C85	THBS2_CD36	simple:P35442	simple:P16671	THBS2	CD36	FALSE	FALSE	TRUE	curated	FALSE	Ligand-Receptor	Signaling by Thrombospondin precursor	ActFB|Myeloid	0.806	Heart
CPI-SS0D0235DCE	SLIT2_ROBO2	simple:O94813	simple:Q9HCK4	SLIT2	ROBO2	TRUE	FALSE	TRUE	curated	FALSE	Ligand-Receptor	Signaling by SLIT and NTRK-like protein	ActFB|Myeloid	0.368	Fetal_Skin
CPI-SS0889E281D	CADM1_CADM1	simple:Q9BY67	simple:Q9BY67	CADM1	CADM1	FALSE	FALSE	FALSE	curated	FALSE	Adhesion-Adhesion	Adhesion by CADM	ActFB|Myeloid	0.437	Fetal_Male_Gonad
CPI-SS06C0074BD	CCL21_CCR7	simple:O00585	simple:P32248	CCL21	CCR7	TRUE	FALSE	TRUE	curated	FALSE	Ligand-Receptor	Signaling by Chemokines	ActFB|Myeloid	0.373	Fetal_Pancreas
CPI-SS015B29D3F	APOA1_ABCA1	simple:P02647	simple:O95477	APOA1	ABCA1	TRUE	FALSE	FALSE	curated	FALSE	Ligand-Receptor	Signaling by Apolipoprotein	ActFB|Myeloid	0.203	Liver
CPI-SS034083FFA	SEMA3A_NRP1	simple:Q14563	simple:O14786	SEMA3A	NRP1	TRUE	FALSE	TRUE	curated	FALSE	Ligand-Receptor	Signaling by Semaphorin	ActFB|Myeloid	0.361	Fetal_Skin
CPI-SS034083FFA	SEMA3A_NRP1	simple:Q14563	simple:O14786	SEMA3A	NRP1	TRUE	FALSE	TRUE	curated	FALSE	Ligand-Receptor	Signaling by Semaphorin	ActFB|Myeloid	0.614	Uterus
CPI-SS036B08188	PLAU_PLAUR	simple:P00749	simple:Q03405	PLAU	PLAUR	TRUE	FALSE	TRUE	curated	FALSE	Ligand-Receptor	Signaling by Plasminogen Activator	ActFB|Myeloid	1.427	Gallbladder
CPI-SS0914C7C85	THBS2_CD36	simple:P35442	simple:P16671	THBS2	CD36	FALSE	FALSE	TRUE	curated	FALSE	Ligand-Receptor	Signaling by Thrombospondin precursor	ActFB|Myeloid	0.653	Muscle
CPI-SS001BF66E8	CEACAM6_CEACAM6	simple:P40199	simple:P40199	CEACAM6	CEACAM6	FALSE	FALSE	FALSE	curated	FALSE	Adhesion-Adhesion	Adhesion by CEAM	ActFB|Myeloid	0.067	Gallbladder
CPI-SS0914C7C85	THBS2_CD36	simple:P35442	simple:P16671	THBS2	CD36	FALSE	FALSE	TRUE	curated	FALSE	Ligand-Receptor	Signaling by Thrombospondin precursor	ActFB|Myeloid	1.726	Lung
CPI-SS034083FFA	SEMA3A_NRP1	simple:Q14563	simple:O14786	SEMA3A	NRP1	TRUE	FALSE	TRUE	curated	FALSE	Ligand-Receptor	Signaling by Semaphorin	ActFB|Myeloid	0.361	Heart
CPI-SS09239FB26	CCL19_CCR7	simple:Q99731	simple:P32248	CCL19	CCR7	TRUE	FALSE	TRUE	curated	FALSE	Ligand-Receptor	Signaling by Chemokines	ActFB|Myeloid	0.528	Esophageal
CPI-SS0914C7C85	THBS2_CD36	simple:P35442	simple:P16671	THBS2	CD36	FALSE	FALSE	TRUE	curated	FALSE	Ligand-Receptor	Signaling by Thrombospondin precursor	ActFB|Myeloid	2.157	Thymus
CPI-SS00D1CB372	CD34_SELL	simple:P28906	simple:P14151	CD34	SELL	FALSE	FALSE	FALSE	curated	FALSE	Ligand-Receptor		ActFB|Myeloid	0.35	Fetal_Pancreas
CPI-SS034083FFA	SEMA3A_NRP1	simple:Q14563	simple:O14786	SEMA3A	NRP1	TRUE	FALSE	TRUE	curated	FALSE	Ligand-Receptor	Signaling by Semaphorin	ActFB|Myeloid	0.45	Adipose
CPI-SS0914C7C85	THBS2_CD36	simple:P35442	simple:P16671	THBS2	CD36	FALSE	FALSE	TRUE	curated	FALSE	Ligand-Receptor	Signaling by Thrombospondin precursor	ActFB|Myeloid	2.515	Vasculature
CPI-SS0C93E48D7	THBS1_CD36	simple:P07996	simple:P16671	THBS1	CD36	FALSE	FALSE	TRUE	curated	FALSE	Ligand-Receptor	Signaling by Thrombospondin precursor	ActFB|Myeloid	0.766	Lung
CPI-SS0914C7C85	THBS2_CD36	simple:P35442	simple:P16671	THBS2	CD36	FALSE	FALSE	TRUE	curated	FALSE	Ligand-Receptor	Signaling by Thrombospondin precursor	ActFB|Myeloid	0.871	Adipose
CPI-SS007AA9FDE	DLK1_NOTCH3	simple:P80370	simple:Q9UM47	DLK1	NOTCH3	FALSE	FALSE	TRUE	curated	FALSE	Ligand-Receptor	Signaling by Notch	ActFB|Myeloid	1.848	Fetal_Muscle
CPI-SC06C75F978	APOE_TREM2_receptor	simple:P02649	complex:TREM2_receptor	APOE		TRUE	FALSE	TRUE	curated	FALSE	Ligand-Receptor	Signaling by Apolipoprotein	ActFB|Myeloid	1.607	Lung
CPI-SS036B08188	PLAU_PLAUR	simple:P00749	simple:Q03405	PLAU	PLAUR	TRUE	FALSE	TRUE	curated	FALSE	Ligand-Receptor	Signaling by Plasminogen Activator	ActFB|Myeloid	1.559	Esophageal
CPI-SS034083FFA	SEMA3A_NRP1	simple:Q14563	simple:O14786	SEMA3A	NRP1	TRUE	FALSE	TRUE	curated	FALSE	Ligand-Receptor	Signaling by Semaphorin	ActFB|Myeloid	0.331	Lung
CPI-SS007AA9FDE	DLK1_NOTCH3	simple:P80370	simple:Q9UM47	DLK1	NOTCH3	FALSE	FALSE	TRUE	curated	FALSE	Ligand-Receptor	Signaling by Notch	ActFB|Neuron	0.715	Fetal_Heart
CPI-SS0DBFB8BEA	CCL2_ACKR1	simple:P13500	simple:Q16570	CCL2	ACKR1	TRUE	FALSE	TRUE	curated	FALSE	Ligand-Receptor	Signaling by Chemokines	ActFB|Neuron	0.524	Artery
CPI-SS00C24ED50	CDH5_CDH5	simple:P33151	simple:P33151	CDH5	CDH5	FALSE	FALSE	FALSE	curated	FALSE	Adhesion-Adhesion	Adhesion by Cadherin	ActFB|Neuron	0.336	Fetal_Heart
CPI-SS0491EECEA	CCL11_DPP4	simple:P51671	simple:P27487	CCL11	DPP4	TRUE	FALSE	TRUE	curated	FALSE	Ligand-Receptor	Signaling by Chemokines	ActFB|Neuron	0.61	Gallbladder
CPI-SS001BF66E8	CEACAM6_CEACAM6	simple:P40199	simple:P40199	CEACAM6	CEACAM6	FALSE	FALSE	FALSE	curated	FALSE	Adhesion-Adhesion	Adhesion by CEAM	ActFB|Neuron	0.264	Gallbladder
CPI-SS04829AC68	GJA1_GJA1	simple:P17302	simple:P17302	GJA1	GJA1	FALSE	FALSE	FALSE	curated	FALSE	Gap-Gap	Adhesion by GAP junction	ActFB|Neuron	0.271	Pleura
CPI-SS04829AC68	GJA1_GJA1	simple:P17302	simple:P17302	GJA1	GJA1	FALSE	FALSE	FALSE	curated	FALSE	Gap-Gap	Adhesion by GAP junction	ActFB|Neuron	1.146	Eye
CPI-SS04829AC68	GJA1_GJA1	simple:P17302	simple:P17302	GJA1	GJA1	FALSE	FALSE	FALSE	curated	FALSE	Gap-Gap	Adhesion by GAP junction	ActFB|Neuron	0.143	Fetal_Adrenal_Gland
CPI-SS036B08188	PLAU_PLAUR	simple:P00749	simple:Q03405	PLAU	PLAUR	TRUE	FALSE	TRUE	curated	FALSE	Ligand-Receptor	Signaling by Plasminogen Activator	ActFB|Neuron	0.329	Gallbladder
CPI-SS0D0235DCE	SLIT2_ROBO2	simple:O94813	simple:Q9HCK4	SLIT2	ROBO2	TRUE	FALSE	TRUE	curated	FALSE	Ligand-Receptor	Signaling by SLIT and NTRK-like protein	ActFB|Neuron	0.466	Heart
CPI-SS036B08188	PLAU_PLAUR	simple:P00749	simple:Q03405	PLAU	PLAUR	TRUE	FALSE	TRUE	curated	FALSE	Ligand-Receptor	Signaling by Plasminogen Activator	ActFB|Neuron	0.835	Bladder
CPI-SS0914C7C85	THBS2_CD36	simple:P35442	simple:P16671	THBS2	CD36	FALSE	FALSE	TRUE	curated	FALSE	Ligand-Receptor	Signaling by Thrombospondin precursor	ActFB|Neuron	0.55	Fetal_Heart
CPI-SS0C93E48D7	THBS1_CD36	simple:P07996	simple:P16671	THBS1	CD36	FALSE	FALSE	TRUE	curated	FALSE	Ligand-Receptor	Signaling by Thrombospondin precursor	ActFB|Neuron	0.189	Placenta
CPI-SS04829AC68	GJA1_GJA1	simple:P17302	simple:P17302	GJA1	GJA1	FALSE	FALSE	FALSE	curated	FALSE	Gap-Gap	Adhesion by GAP junction	ActFB|Neuron	0.363	Artery
CPI-SS06C0074BD	CCL21_CCR7	simple:O00585	simple:P32248	CCL21	CCR7	TRUE	FALSE	TRUE	curated	FALSE	Ligand-Receptor	Signaling by Chemokines	ActFB|Neuron	0.414	Fetal_Pancreas
CPI-SS0CDAC688B	CXCL2_DPP4	simple:P19875	simple:P27487	CXCL2	DPP4	TRUE	FALSE	TRUE	curated	FALSE	Ligand-Receptor	Signaling by Chemokines	ActFB|Neuron	0.086	Chorionic_Villus
CPI-SS0B1B18F2D	CXCL12_DPP4	simple:P48061	simple:P27487	CXCL12	DPP4	TRUE	FALSE	TRUE	curated	FALSE	Ligand-Receptor	Signaling by Chemokines	ActFB|Neuron	1.477	Gallbladder
CPI-SS0CDAC688B	CXCL2_DPP4	simple:P19875	simple:P27487	CXCL2	DPP4	TRUE	FALSE	TRUE	curated	FALSE	Ligand-Receptor	Signaling by Chemokines	ActFB|Neuron	1.741	Kidney
CPI-SS09239FB26	CCL19_CCR7	simple:Q99731	simple:P32248	CCL19	CCR7	TRUE	FALSE	TRUE	curated	FALSE	Ligand-Receptor	Signaling by Chemokines	ActFB|Neuron	0.551	Nasopharyngeal
CPI-SS0E928B8C8	FGF7_FGFR2	simple:P21781	simple:P21802	FGF7	FGFR2	TRUE	FALSE	TRUE	curated	FALSE	Ligand-Receptor	Signaling by Fibroblast growth factor	ActFB|Neuron	1.29	Trachea
CPI-SS0A932EB77	SLIT2_ROBO1	simple:O94813	simple:Q9Y6N7	SLIT2	ROBO1	TRUE	FALSE	TRUE	curated	FALSE	Ligand-Receptor	Signaling by SLIT and NTRK-like protein	ActFB|Neuron	0.852	Muscle
CPI-SS04829AC68	GJA1_GJA1	simple:P17302	simple:P17302	GJA1	GJA1	FALSE	FALSE	FALSE	curated	FALSE	Gap-Gap	Adhesion by GAP junction	ActFB|Neuron	0.747	Placenta
CPI-SC06C75F978	APOE_TREM2_receptor	simple:P02649	complex:TREM2_receptor	APOE		TRUE	FALSE	TRUE	curated	FALSE	Ligand-Receptor	Signaling by Apolipoprotein	ActFB|Neuron	0.134	Placenta
CPI-SS0889E281D	CADM1_CADM1	simple:Q9BY67	simple:Q9BY67	CADM1	CADM1	FALSE	FALSE	FALSE	curated	FALSE	Adhesion-Adhesion	Adhesion by CADM	ActFB|Neuron	0.367	Fetal_Male_Gonad
CPI-SC046AFCFE9	CLU_TREM2_receptor	simple:P10909	complex:TREM2_receptor	CLU		TRUE	FALSE	TRUE	curated	FALSE	Ligand-Receptor		ActFB|Neuron	0.582	Placenta
CPI-SS0E928B8C8	FGF7_FGFR2	simple:P21781	simple:P21802	FGF7	FGFR2	TRUE	FALSE	TRUE	curated	FALSE	Ligand-Receptor	Signaling by Fibroblast growth factor	ActFB|Neuron	0.576	Heart
CPI-SS0A932EB77	SLIT2_ROBO1	simple:O94813	simple:Q9Y6N7	SLIT2	ROBO1	TRUE	FALSE	TRUE	curated	FALSE	Ligand-Receptor	Signaling by SLIT and NTRK-like protein	ActFB|Neuron	0.418	Bladder
CPI-SS034083FFA	SEMA3A_NRP1	simple:Q14563	simple:O14786	SEMA3A	NRP1	TRUE	FALSE	TRUE	curated	FALSE	Ligand-Receptor	Signaling by Semaphorin	ActFB|Neuron	0.439	Heart
CPI-SS04829AC68	GJA1_GJA1	simple:P17302	simple:P17302	GJA1	GJA1	FALSE	FALSE	FALSE	curated	FALSE	Gap-Gap	Adhesion by GAP junction	ActFB|Neuron	0.264	Fetal_Kidney
CPI-SS0B1B18F2D	CXCL12_DPP4	simple:P48061	simple:P27487	CXCL12	DPP4	TRUE	FALSE	TRUE	curated	FALSE	Ligand-Receptor	Signaling by Chemokines	ActFB|Neuron	1.274	Pleura
CPI-SS0914C7C85	THBS2_CD36	simple:P35442	simple:P16671	THBS2	CD36	FALSE	FALSE	TRUE	curated	FALSE	Ligand-Receptor	Signaling by Thrombospondin precursor	ActFB|Neuron	3.424	Artery
CPI-SS036B08188	PLAU_PLAUR	simple:P00749	simple:Q03405	PLAU	PLAUR	TRUE	FALSE	TRUE	curated	FALSE	Ligand-Receptor	Signaling by Plasminogen Activator	ActFB|Neuron	0.601	Uterus
CPI-SS052BBD9F9	CXCL1_ACKR1	simple:P09341	simple:Q16570	CXCL1	ACKR1	TRUE	FALSE	TRUE	curated	FALSE	Ligand-Receptor	Signaling by Chemokines	ActFB|Neuron	0.25	Artery
CPI-SS0C93E48D7	THBS1_CD36	simple:P07996	simple:P16671	THBS1	CD36	FALSE	FALSE	TRUE	curated	FALSE	Ligand-Receptor	Signaling by Thrombospondin precursor	ActFB|Neuron	2.272	Artery
CPI-SS0D0235DCE	SLIT2_ROBO2	simple:O94813	simple:Q9HCK4	SLIT2	ROBO2	TRUE	FALSE	TRUE	curated	FALSE	Ligand-Receptor	Signaling by SLIT and NTRK-like protein	ActFB|Neuron	0.145	Fetal_Calvaria
CPI-SS034083FFA	SEMA3A_NRP1	simple:Q14563	simple:O14786	SEMA3A	NRP1	TRUE	FALSE	TRUE	curated	FALSE	Ligand-Receptor	Signaling by Semaphorin	ActFB|Neuron	0.336	Uterus
CPI-SS04829AC68	GJA1_GJA1	simple:P17302	simple:P17302	GJA1	GJA1	FALSE	FALSE	FALSE	curated	FALSE	Gap-Gap	Adhesion by GAP junction	ActFB|Neuron	0.623	Bladder
CPI-SS068BC31E4	CXCL9_DPP4	simple:Q07325	simple:P27487	CXCL9	DPP4	TRUE	FALSE	TRUE	curated	FALSE	Ligand-Receptor	Signaling by Chemokines	ActFB|Neuron	0.102	Lung
CPI-SS0D0235DCE	SLIT2_ROBO2	simple:O94813	simple:Q9HCK4	SLIT2	ROBO2	TRUE	FALSE	TRUE	curated	FALSE	Ligand-Receptor	Signaling by SLIT and NTRK-like protein	ActFB|Neuron	0.164	Placenta
CPI-SC06C75F978	APOE_TREM2_receptor	simple:P02649	complex:TREM2_receptor	APOE		TRUE	FALSE	TRUE	curated	FALSE	Ligand-Receptor	Signaling by Apolipoprotein	ActFB|Neuron	0.956	Lung
CPI-SS0A932EB77	SLIT2_ROBO1	simple:O94813	simple:Q9Y6N7	SLIT2	ROBO1	TRUE	FALSE	TRUE	curated	FALSE	Ligand-Receptor	Signaling by SLIT and NTRK-like protein	ActFB|Neuron	0.576	Heart
CPI-SS0A932EB77	SLIT2_ROBO1	simple:O94813	simple:Q9Y6N7	SLIT2	ROBO1	TRUE	FALSE	TRUE	curated	FALSE	Ligand-Receptor	Signaling by SLIT and NTRK-like protein	ActFB|Neuron	0.108	Fetal_Calvaria
CPI-SS007AA9FDE	DLK1_NOTCH3	simple:P80370	simple:Q9UM47	DLK1	NOTCH3	FALSE	FALSE	TRUE	curated	FALSE	Ligand-Receptor	Signaling by Notch	ActFB|Neuron	0.502	Fetal_Pancreas
CPI-SS0E928B8C8	FGF7_FGFR2	simple:P21781	simple:P21802	FGF7	FGFR2	TRUE	FALSE	TRUE	curated	FALSE	Ligand-Receptor	Signaling by Fibroblast growth factor	ActFB|Neuron	1.556	Lung
CPI-SS04829AC68	GJA1_GJA1	simple:P17302	simple:P17302	GJA1	GJA1	FALSE	FALSE	FALSE	curated	FALSE	Gap-Gap	Adhesion by GAP junction	ActFB|Neuron	1.075	Uterus
CPI-SS0914C7C85	THBS2_CD36	simple:P35442	simple:P16671	THBS2	CD36	FALSE	FALSE	TRUE	curated	FALSE	Ligand-Receptor	Signaling by Thrombospondin precursor	ActFB|Neuron	0.838	Adipose
CPI-SS0B537DD3F	CEACAM5_CEACAM1	simple:P06731	simple:P13688	CEACAM5	CEACAM1	TRUE	FALSE	FALSE	curated	FALSE	Adhesion-Adhesion	Adhesion by CEAM	ActFB|Neuron	0.047	Intestinal
CPI-SS00D1CB372	CD34_SELL	simple:P28906	simple:P14151	CD34	SELL	FALSE	FALSE	FALSE	curated	FALSE	Ligand-Receptor		ActFB|Neuron	0.194	Fetal_Pancreas
CPI-SS007AA9FDE	DLK1_NOTCH3	simple:P80370	simple:Q9UM47	DLK1	NOTCH3	FALSE	FALSE	TRUE	curated	FALSE	Ligand-Receptor	Signaling by Notch	ActFB|Neuron	1.981	Fetal_Muscle
CPI-SS04829AC68	GJA1_GJA1	simple:P17302	simple:P17302	GJA1	GJA1	FALSE	FALSE	FALSE	curated	FALSE	Gap-Gap	Adhesion by GAP junction	ActFB|Neuron	0.757	Fetal_Calvaria
CPI-SS0D0235DCE	SLIT2_ROBO2	simple:O94813	simple:Q9HCK4	SLIT2	ROBO2	TRUE	FALSE	TRUE	curated	FALSE	Ligand-Receptor	Signaling by SLIT and NTRK-like protein	ActFB|Neuron	0.329	Fetal_Skin
CPI-SS0889E281D	CADM1_CADM1	simple:Q9BY67	simple:Q9BY67	CADM1	CADM1	FALSE	FALSE	FALSE	curated	FALSE	Adhesion-Adhesion	Adhesion by CADM	ActFB|Neuron	0.064	Fetal_Brain
CPI-SS001BF66E8	CEACAM6_CEACAM6	simple:P40199	simple:P40199	CEACAM6	CEACAM6	FALSE	FALSE	FALSE	curated	FALSE	Adhesion-Adhesion	Adhesion by CEAM	ActFB|Neuron	0.114	Intestinal
CPI-SS04C672963	ESAM_ESAM	simple:Q96AP7	simple:Q96AP7	ESAM	ESAM	FALSE	FALSE	FALSE	curated	FALSE	Adhesion-Adhesion		ActFB|Neuron	0.886	Vasculature
CPI-SS0322747C2	CEACAM5_CEACAM6	simple:P06731	simple:P40199	CEACAM5	CEACAM6	FALSE	FALSE	FALSE	curated	FALSE	Adhesion-Adhesion	Adhesion by CEAM	ActFB|Neuron	0.106	Intestinal
CPI-SS0491EECEA	CCL11_DPP4	simple:P51671	simple:P27487	CCL11	DPP4	TRUE	FALSE	TRUE	curated	FALSE	Ligand-Receptor	Signaling by Chemokines	ActFB|Neuron	0.634	Intestinal
CPI-SS034083FFA	SEMA3A_NRP1	simple:Q14563	simple:O14786	SEMA3A	NRP1	TRUE	FALSE	TRUE	curated	FALSE	Ligand-Receptor	Signaling by Semaphorin	ActFB|Neuron	0.663	Adipose
CPI-SS036B08188	PLAU_PLAUR	simple:P00749	simple:Q03405	PLAU	PLAUR	TRUE	FALSE	TRUE	curated	FALSE	Ligand-Receptor	Signaling by Plasminogen Activator	ActFB|Plasma	0.992	Gallbladder
CPI-SS00C24ED50	CDH5_CDH5	simple:P33151	simple:P33151	CDH5	CDH5	FALSE	FALSE	FALSE	curated	FALSE	Adhesion-Adhesion	Adhesion by Cadherin	ActFB|Plasma	0.29	Fetal_Heart
CPI-SS034083FFA	SEMA3A_NRP1	simple:Q14563	simple:O14786	SEMA3A	NRP1	TRUE	FALSE	TRUE	curated	FALSE	Ligand-Receptor	Signaling by Semaphorin	ActFB|Plasma	0.229	Heart
CPI-SS0B537DD3F	CEACAM5_CEACAM1	simple:P06731	simple:P13688	CEACAM5	CEACAM1	TRUE	FALSE	FALSE	curated	FALSE	Adhesion-Adhesion	Adhesion by CEAM	ActFB|Plasma	0.011	Intestinal
CPI-SS052BBD9F9	CXCL1_ACKR1	simple:P09341	simple:Q16570	CXCL1	ACKR1	TRUE	FALSE	TRUE	curated	FALSE	Ligand-Receptor	Signaling by Chemokines	ActFB|Plasma	0.26	Trachea
CPI-SS0911EECCC	CXCL8_ACKR1	simple:P10145	simple:Q16570	CXCL8	ACKR1	TRUE	FALSE	TRUE	curated	FALSE	Ligand-Receptor	Signaling by Chemokines	ActFB|Plasma	0.527	Uterus
CPI-SS09239FB26	CCL19_CCR7	simple:Q99731	simple:P32248	CCL19	CCR7	TRUE	FALSE	TRUE	curated	FALSE	Ligand-Receptor	Signaling by Chemokines	ActFB|Plasma	0.5	Nasopharyngeal
CPI-SS0C93E48D7	THBS1_CD36	simple:P07996	simple:P16671	THBS1	CD36	FALSE	FALSE	TRUE	curated	FALSE	Ligand-Receptor	Signaling by Thrombospondin precursor	ActFB|Plasma	0.979	Muscle
CPI-SS0B1B18F2D	CXCL12_DPP4	simple:P48061	simple:P27487	CXCL12	DPP4	TRUE	FALSE	TRUE	curated	FALSE	Ligand-Receptor	Signaling by Chemokines	ActFB|Plasma	1.234	Pleura
CPI-SS052BBD9F9	CXCL1_ACKR1	simple:P09341	simple:Q16570	CXCL1	ACKR1	TRUE	FALSE	TRUE	curated	FALSE	Ligand-Receptor	Signaling by Chemokines	ActFB|Plasma	0.14	Artery
CPI-SS0889E281D	CADM1_CADM1	simple:Q9BY67	simple:Q9BY67	CADM1	CADM1	FALSE	FALSE	FALSE	curated	FALSE	Adhesion-Adhesion	Adhesion by CADM	ActFB|Plasma	0.256	Fetal_Brain
CPI-SS036B08188	PLAU_PLAUR	simple:P00749	simple:Q03405	PLAU	PLAUR	TRUE	FALSE	TRUE	curated	FALSE	Ligand-Receptor	Signaling by Plasminogen Activator	ActFB|Plasma	0.607	Uterus
CPI-SS04829AC68	GJA1_GJA1	simple:P17302	simple:P17302	GJA1	GJA1	FALSE	FALSE	FALSE	curated	FALSE	Gap-Gap	Adhesion by GAP junction	ActFB|Plasma	0.289	Fetal_Adrenal_Gland
CPI-SS06C0074BD	CCL21_CCR7	simple:O00585	simple:P32248	CCL21	CCR7	TRUE	FALSE	TRUE	curated	FALSE	Ligand-Receptor	Signaling by Chemokines	ActFB|Plasma	0.352	Fetal_Pancreas
CPI-SS0889E281D	CADM1_CADM1	simple:Q9BY67	simple:Q9BY67	CADM1	CADM1	FALSE	FALSE	FALSE	curated	FALSE	Adhesion-Adhesion	Adhesion by CADM	ActFB|Plasma	0.69	Fetal_Male_Gonad
CPI-SS04829AC68	GJA1_GJA1	simple:P17302	simple:P17302	GJA1	GJA1	FALSE	FALSE	FALSE	curated	FALSE	Gap-Gap	Adhesion by GAP junction	ActFB|Plasma	0.108	Pleura
CPI-SS0D0235DCE	SLIT2_ROBO2	simple:O94813	simple:Q9HCK4	SLIT2	ROBO2	TRUE	FALSE	TRUE	curated	FALSE	Ligand-Receptor	Signaling by SLIT and NTRK-like protein	ActFB|Plasma	0.353	Heart
CPI-SS04829AC68	GJA1_GJA1	simple:P17302	simple:P17302	GJA1	GJA1	FALSE	FALSE	FALSE	curated	FALSE	Gap-Gap	Adhesion by GAP junction	ActFB|Plasma	1.082	Placenta
CPI-SS00D1CB372	CD34_SELL	simple:P28906	simple:P14151	CD34	SELL	FALSE	FALSE	FALSE	curated	FALSE	Ligand-Receptor		ActFB|Plasma	0.392	Fetal_Pancreas
CPI-SS04829AC68	GJA1_GJA1	simple:P17302	simple:P17302	GJA1	GJA1	FALSE	FALSE	FALSE	curated	FALSE	Gap-Gap	Adhesion by GAP junction	ActFB|Plasma	1.411	Uterus
CPI-SS0C93E48D7	THBS1_CD36	simple:P07996	simple:P16671	THBS1	CD36	FALSE	FALSE	TRUE	curated	FALSE	Ligand-Receptor	Signaling by Thrombospondin precursor	ActFB|Plasma	0.296	Placenta
CPI-SS0DBFB8BEA	CCL2_ACKR1	simple:P13500	simple:Q16570	CCL2	ACKR1	TRUE	FALSE	TRUE	curated	FALSE	Ligand-Receptor	Signaling by Chemokines	ActFB|Plasma	0.414	Artery
CPI-SS0A932EB77	SLIT2_ROBO1	simple:O94813	simple:Q9Y6N7	SLIT2	ROBO1	TRUE	FALSE	TRUE	curated	FALSE	Ligand-Receptor	Signaling by SLIT and NTRK-like protein	ActFB|Plasma	0.528	Fetal_Muscle
CPI-SS0DBFB8BEA	CCL2_ACKR1	simple:P13500	simple:Q16570	CCL2	ACKR1	TRUE	FALSE	TRUE	curated	FALSE	Ligand-Receptor	Signaling by Chemokines	ActFB|Plasma	0.363	Uterus
CPI-SS04829AC68	GJA1_GJA1	simple:P17302	simple:P17302	GJA1	GJA1	FALSE	FALSE	FALSE	curated	FALSE	Gap-Gap	Adhesion by GAP junction	ActFB|Plasma	0.356	Artery
CPI-SS007AA9FDE	DLK1_NOTCH3	simple:P80370	simple:Q9UM47	DLK1	NOTCH3	FALSE	FALSE	TRUE	curated	FALSE	Ligand-Receptor	Signaling by Notch	ActFB|Plasma	2.048	Fetal_Muscle
CPI-SS0914C7C85	THBS2_CD36	simple:P35442	simple:P16671	THBS2	CD36	FALSE	FALSE	TRUE	curated	FALSE	Ligand-Receptor	Signaling by Thrombospondin precursor	ActFB|Plasma	0.383	Muscle
CPI-SS052BBD9F9	CXCL1_ACKR1	simple:P09341	simple:Q16570	CXCL1	ACKR1	TRUE	FALSE	TRUE	curated	FALSE	Ligand-Receptor	Signaling by Chemokines	ActFB|Plasma	0.654	Uterus
CPI-SS0B20A1B18	GCG_GLP1R	simple:P01275	simple:P43220	GCG	GLP1R	TRUE	FALSE	TRUE	curated	FALSE	Ligand-Receptor	Signaling by Pro-glucagon precursor	ActFB|Plasma	0.549	Pancreas
CPI-SS0DBFB8BEA	CCL2_ACKR1	simple:P13500	simple:Q16570	CCL2	ACKR1	TRUE	FALSE	TRUE	curated	FALSE	Ligand-Receptor	Signaling by Chemokines	ActFB|Plasma	0.963	Trachea
CPI-SS0889E281D	CADM1_CADM1	simple:Q9BY67	simple:Q9BY67	CADM1	CADM1	FALSE	FALSE	FALSE	curated	FALSE	Adhesion-Adhesion	Adhesion by CADM	ActFB|Smooth Muscle	0.459	Fetal_Male_Gonad
CPI-SS034083FFA	SEMA3A_NRP1	simple:Q14563	simple:O14786	SEMA3A	NRP1	TRUE	FALSE	TRUE	curated	FALSE	Ligand-Receptor	Signaling by Semaphorin	ActFB|Smooth Muscle	0.095	Heart
CPI-SS036B08188	PLAU_PLAUR	simple:P00749	simple:Q03405	PLAU	PLAUR	TRUE	FALSE	TRUE	curated	FALSE	Ligand-Receptor	Signaling by Plasminogen Activator	ActFB|Smooth Muscle	0.367	Gallbladder
CPI-SS0914C7C85	THBS2_CD36	simple:P35442	simple:P16671	THBS2	CD36	FALSE	FALSE	TRUE	curated	FALSE	Ligand-Receptor	Signaling by Thrombospondin precursor	ActFB|Smooth Muscle	0.614	Muscle
CPI-SS007AA9FDE	DLK1_NOTCH3	simple:P80370	simple:Q9UM47	DLK1	NOTCH3	FALSE	FALSE	TRUE	curated	FALSE	Ligand-Receptor	Signaling by Notch	ActFB|Smooth Muscle	0.481	Fetal_Pancreas
CPI-SS001BF66E8	CEACAM6_CEACAM6	simple:P40199	simple:P40199	CEACAM6	CEACAM6	FALSE	FALSE	FALSE	curated	FALSE	Adhesion-Adhesion	Adhesion by CEAM	ActFB|Smooth Muscle	0.738	Gallbladder
CPI-SS0E928B8C8	FGF7_FGFR2	simple:P21781	simple:P21802	FGF7	FGFR2	TRUE	FALSE	TRUE	curated	FALSE	Ligand-Receptor	Signaling by Fibroblast growth factor	ActFB|Smooth Muscle	0.317	Heart
CPI-SS04829AC68	GJA1_GJA1	simple:P17302	simple:P17302	GJA1	GJA1	FALSE	FALSE	FALSE	curated	FALSE	Gap-Gap	Adhesion by GAP junction	ActFB|Smooth Muscle	0.192	Fetal_Adrenal_Gland
CPI-SS0DBFB8BEA	CCL2_ACKR1	simple:P13500	simple:Q16570	CCL2	ACKR1	TRUE	FALSE	TRUE	curated	FALSE	Ligand-Receptor	Signaling by Chemokines	ActFB|Smooth Muscle	0.295	Vasculature
CPI-SS0D0235DCE	SLIT2_ROBO2	simple:O94813	simple:Q9HCK4	SLIT2	ROBO2	TRUE	FALSE	TRUE	curated	FALSE	Ligand-Receptor	Signaling by SLIT and NTRK-like protein	ActFB|Smooth Muscle	0.445	Heart
CPI-SS0491EECEA	CCL11_DPP4	simple:P51671	simple:P27487	CCL11	DPP4	TRUE	FALSE	TRUE	curated	FALSE	Ligand-Receptor	Signaling by Chemokines	ActFB|Smooth Muscle	0.646	Intestinal
CPI-SS0B20A1B18	GCG_GLP1R	simple:P01275	simple:P43220	GCG	GLP1R	TRUE	FALSE	TRUE	curated	FALSE	Ligand-Receptor	Signaling by Pro-glucagon precursor	ActFB|Smooth Muscle	0.639	Pancreas
CPI-SS068BC31E4	CXCL9_DPP4	simple:Q07325	simple:P27487	CXCL9	DPP4	TRUE	FALSE	TRUE	curated	FALSE	Ligand-Receptor	Signaling by Chemokines	ActFB|Smooth Muscle	0.069	Lung
CPI-SS0D2FABC4A	ADM_RAMP3	simple:P35318	simple:O60896	ADM	RAMP3	TRUE	FALSE	TRUE	curated	FALSE	Ligand-Receptor	Signaling by Adrenomedullin	ActFB|Smooth Muscle	0.395	Vasculature
CPI-SS04829AC68	GJA1_GJA1	simple:P17302	simple:P17302	GJA1	GJA1	FALSE	FALSE	FALSE	curated	FALSE	Gap-Gap	Adhesion by GAP junction	ActFB|Smooth Muscle	0.11	Trachea
CPI-SS001BF66E8	CEACAM6_CEACAM6	simple:P40199	simple:P40199	CEACAM6	CEACAM6	FALSE	FALSE	FALSE	curated	FALSE	Adhesion-Adhesion	Adhesion by CEAM	ActFB|Smooth Muscle	0.035	Intestinal
CPI-SS0914C7C85	THBS2_CD36	simple:P35442	simple:P16671	THBS2	CD36	FALSE	FALSE	TRUE	curated	FALSE	Ligand-Receptor	Signaling by Thrombospondin precursor	ActFB|Smooth Muscle	1.862	Lung
CPI-SS0C93E48D7	THBS1_CD36	simple:P07996	simple:P16671	THBS1	CD36	FALSE	FALSE	TRUE	curated	FALSE	Ligand-Receptor	Signaling by Thrombospondin precursor	ActFB|Smooth Muscle	0.902	Lung
CPI-SC06C75F978	APOE_TREM2_receptor	simple:P02649	complex:TREM2_receptor	APOE		TRUE	FALSE	TRUE	curated	FALSE	Ligand-Receptor	Signaling by Apolipoprotein	ActFB|Smooth Muscle	0.027	Placenta
CPI-SS052BBD9F9	CXCL1_ACKR1	simple:P09341	simple:Q16570	CXCL1	ACKR1	TRUE	FALSE	TRUE	curated	FALSE	Ligand-Receptor	Signaling by Chemokines	ActFB|Smooth Muscle	0.393	Trachea
CPI-SS0B537DD3F	CEACAM5_CEACAM1	simple:P06731	simple:P13688	CEACAM5	CEACAM1	TRUE	FALSE	FALSE	curated	FALSE	Adhesion-Adhesion	Adhesion by CEAM	ActFB|Smooth Muscle	0.345	Intestinal
CPI-SS0914C7C85	THBS2_CD36	simple:P35442	simple:P16671	THBS2	CD36	FALSE	FALSE	TRUE	curated	FALSE	Ligand-Receptor	Signaling by Thrombospondin precursor	ActFB|Smooth Muscle	0.509	Adipose
CPI-SS06C0074BD	CCL21_CCR7	simple:O00585	simple:P32248	CCL21	CCR7	TRUE	FALSE	TRUE	curated	FALSE	Ligand-Receptor	Signaling by Chemokines	ActFB|Smooth Muscle	0.302	Fetal_Pancreas
CPI-SS04829AC68	GJA1_GJA1	simple:P17302	simple:P17302	GJA1	GJA1	FALSE	FALSE	FALSE	curated	FALSE	Gap-Gap	Adhesion by GAP junction	ActFB|Smooth Muscle	1.616	Chorionic_Villus
CPI-SS0E928B8C8	FGF7_FGFR2	simple:P21781	simple:P21802	FGF7	FGFR2	TRUE	FALSE	TRUE	curated	FALSE	Ligand-Receptor	Signaling by Fibroblast growth factor	ActFB|Smooth Muscle	1.206	Trachea
CPI-SS0CDAC688B	CXCL2_DPP4	simple:P19875	simple:P27487	CXCL2	DPP4	TRUE	FALSE	TRUE	curated	FALSE	Ligand-Receptor	Signaling by Chemokines	ActFB|Smooth Muscle	0.106	Chorionic_Villus
CPI-SS0322747C2	CEACAM5_CEACAM6	simple:P06731	simple:P40199	CEACAM5	CEACAM6	FALSE	FALSE	FALSE	curated	FALSE	Adhesion-Adhesion	Adhesion by CEAM	ActFB|Smooth Muscle	0.026	Intestinal
CPI-SS04C672963	ESAM_ESAM	simple:Q96AP7	simple:Q96AP7	ESAM	ESAM	FALSE	FALSE	FALSE	curated	FALSE	Adhesion-Adhesion		ActFB|Smooth Muscle	0.061	Fetal_Pancreas
CPI-SS04829AC68	GJA1_GJA1	simple:P17302	simple:P17302	GJA1	GJA1	FALSE	FALSE	FALSE	curated	FALSE	Gap-Gap	Adhesion by GAP junction	ActFB|Smooth Muscle	0.733	Placenta
CPI-SS0914C7C85	THBS2_CD36	simple:P35442	simple:P16671	THBS2	CD36	FALSE	FALSE	TRUE	curated	FALSE	Ligand-Receptor	Signaling by Thrombospondin precursor	ActFB|Smooth Muscle	0.614	Fetal_Heart
CPI-SS00C24ED50	CDH5_CDH5	simple:P33151	simple:P33151	CDH5	CDH5	FALSE	FALSE	FALSE	curated	FALSE	Adhesion-Adhesion	Adhesion by Cadherin	ActFB|Smooth Muscle	0.442	Fetal_Heart
CPI-SS0C93E48D7	THBS1_CD36	simple:P07996	simple:P16671	THBS1	CD36	FALSE	FALSE	TRUE	curated	FALSE	Ligand-Receptor	Signaling by Thrombospondin precursor	ActFB|Smooth Muscle	1.21	Muscle
CPI-SS007AA9FDE	DLK1_NOTCH3	simple:P80370	simple:Q9UM47	DLK1	NOTCH3	FALSE	FALSE	TRUE	curated	FALSE	Ligand-Receptor	Signaling by Notch	ActFB|Smooth Muscle	1.958	Fetal_Muscle
CPI-SS0A932EB77	SLIT2_ROBO1	simple:O94813	simple:Q9Y6N7	SLIT2	ROBO1	TRUE	FALSE	TRUE	curated	FALSE	Ligand-Receptor	Signaling by SLIT and NTRK-like protein	ActFB|Smooth Muscle	0.808	Bladder
CPI-SS0CDAC688B	CXCL2_DPP4	simple:P19875	simple:P27487	CXCL2	DPP4	TRUE	FALSE	TRUE	curated	FALSE	Ligand-Receptor	Signaling by Chemokines	ActFB|Smooth Muscle	1.657	Kidney
CPI-SS0B1B18F2D	CXCL12_DPP4	simple:P48061	simple:P27487	CXCL12	DPP4	TRUE	FALSE	TRUE	curated	FALSE	Ligand-Receptor	Signaling by Chemokines	ActFB|Smooth Muscle	1.539	Pleura
CPI-SS0C93E48D7	THBS1_CD36	simple:P07996	simple:P16671	THBS1	CD36	FALSE	FALSE	TRUE	curated	FALSE	Ligand-Receptor	Signaling by Thrombospondin precursor	ActFB|Smooth Muscle	0.252	Placenta
CPI-SS0914C7C85	THBS2_CD36	simple:P35442	simple:P16671	THBS2	CD36	FALSE	FALSE	TRUE	curated	FALSE	Ligand-Receptor	Signaling by Thrombospondin precursor	ActFB|Smooth Muscle	2.079	Thymus
CPI-SS04829AC68	GJA1_GJA1	simple:P17302	simple:P17302	GJA1	GJA1	FALSE	FALSE	FALSE	curated	FALSE	Gap-Gap	Adhesion by GAP junction	ActFB|Smooth Muscle	0.767	Fetal_Calvaria
CPI-SC046AFCFE9	CLU_TREM2_receptor	simple:P10909	complex:TREM2_receptor	CLU		TRUE	FALSE	TRUE	curated	FALSE	Ligand-Receptor		ActFB|Smooth Muscle	0.475	Placenta
CPI-SS00C24ED50	CDH5_CDH5	simple:P33151	simple:P33151	CDH5	CDH5	FALSE	FALSE	FALSE	curated	FALSE	Adhesion-Adhesion	Adhesion by Cadherin	ActFB|Smooth Muscle	0.095	Fetal_Kidney
CPI-SS0DBFB8BEA	CCL2_ACKR1	simple:P13500	simple:Q16570	CCL2	ACKR1	TRUE	FALSE	TRUE	curated	FALSE	Ligand-Receptor	Signaling by Chemokines	ActFB|Smooth Muscle	1.097	Trachea
CPI-SS0D0235DCE	SLIT2_ROBO2	simple:O94813	simple:Q9HCK4	SLIT2	ROBO2	TRUE	FALSE	TRUE	curated	FALSE	Ligand-Receptor	Signaling by SLIT and NTRK-like protein	ActFB|Smooth Muscle	0.203	Fetal_Calvaria
CPI-SS04829AC68	GJA1_GJA1	simple:P17302	simple:P17302	GJA1	GJA1	FALSE	FALSE	FALSE	curated	FALSE	Gap-Gap	Adhesion by GAP junction	ActFB|Smooth Muscle	0.256	Fetal_Kidney
CPI-SS0491EECEA	CCL11_DPP4	simple:P51671	simple:P27487	CCL11	DPP4	TRUE	FALSE	TRUE	curated	FALSE	Ligand-Receptor	Signaling by Chemokines	ActFB|T cells	0.631	Intestinal
CPI-SS0B20A1B18	GCG_GLP1R	simple:P01275	simple:P43220	GCG	GLP1R	TRUE	FALSE	TRUE	curated	FALSE	Ligand-Receptor	Signaling by Pro-glucagon precursor	ActFB|T cells	0.389	Pancreas
CPI-SS068BC31E4	CXCL9_DPP4	simple:Q07325	simple:P27487	CXCL9	DPP4	TRUE	FALSE	TRUE	curated	FALSE	Ligand-Receptor	Signaling by Chemokines	ActFB|T cells	0.071	Lung
CPI-SS06C0074BD	CCL21_CCR7	simple:O00585	simple:P32248	CCL21	CCR7	TRUE	FALSE	TRUE	curated	FALSE	Ligand-Receptor	Signaling by Chemokines	ActFB|T cells	0.792	Fetal_Pancreas
CPI-SS04829AC68	GJA1_GJA1	simple:P17302	simple:P17302	GJA1	GJA1	FALSE	FALSE	FALSE	curated	FALSE	Gap-Gap	Adhesion by GAP junction	ActFB|T cells	0.963	Placenta
CPI-SS04829AC68	GJA1_GJA1	simple:P17302	simple:P17302	GJA1	GJA1	FALSE	FALSE	FALSE	curated	FALSE	Gap-Gap	Adhesion by GAP junction	ActFB|T cells	0.334	Artery
CPI-SS0914C7C85	THBS2_CD36	simple:P35442	simple:P16671	THBS2	CD36	FALSE	FALSE	TRUE	curated	FALSE	Ligand-Receptor	Signaling by Thrombospondin precursor	ActFB|T cells	0.565	Fetal_Heart
CPI-SS04829AC68	GJA1_GJA1	simple:P17302	simple:P17302	GJA1	GJA1	FALSE	FALSE	FALSE	curated	FALSE	Gap-Gap	Adhesion by GAP junction	ActFB|T cells	0.165	Fetal_Adrenal_Gland
CPI-SS0DBFB8BEA	CCL2_ACKR1	simple:P13500	simple:Q16570	CCL2	ACKR1	TRUE	FALSE	TRUE	curated	FALSE	Ligand-Receptor	Signaling by Chemokines	ActFB|T cells	0.625	Artery
CPI-SS001BF66E8	CEACAM6_CEACAM6	simple:P40199	simple:P40199	CEACAM6	CEACAM6	FALSE	FALSE	FALSE	curated	FALSE	Adhesion-Adhesion	Adhesion by CEAM	ActFB|T cells	0.115	Gallbladder
CPI-SS0CDAC688B	CXCL2_DPP4	simple:P19875	simple:P27487	CXCL2	DPP4	TRUE	FALSE	TRUE	curated	FALSE	Ligand-Receptor	Signaling by Chemokines	ActFB|T cells	0.076	Chorionic_Villus
CPI-SS00D1CB372	CD34_SELL	simple:P28906	simple:P14151	CD34	SELL	FALSE	FALSE	FALSE	curated	FALSE	Ligand-Receptor		ActFB|T cells	0.602	Fetal_Pancreas
CPI-SS036B08188	PLAU_PLAUR	simple:P00749	simple:Q03405	PLAU	PLAUR	TRUE	FALSE	TRUE	curated	FALSE	Ligand-Receptor	Signaling by Plasminogen Activator	ActFB|T cells	0.481	Gallbladder
CPI-SS09239FB26	CCL19_CCR7	simple:Q99731	simple:P32248	CCL19	CCR7	TRUE	FALSE	TRUE	curated	FALSE	Ligand-Receptor	Signaling by Chemokines	ActFB|T cells	1.026	Nasopharyngeal
CPI-SS04829AC68	GJA1_GJA1	simple:P17302	simple:P17302	GJA1	GJA1	FALSE	FALSE	FALSE	curated	FALSE	Gap-Gap	Adhesion by GAP junction	ActFB|T cells	0.205	Pleura
CPI-SS0CDAC688B	CXCL2_DPP4	simple:P19875	simple:P27487	CXCL2	DPP4	TRUE	FALSE	TRUE	curated	FALSE	Ligand-Receptor	Signaling by Chemokines	ActFB|T cells	0.202	Muscle
CPI-SS09239FB26	CCL19_CCR7	simple:Q99731	simple:P32248	CCL19	CCR7	TRUE	FALSE	TRUE	curated	FALSE	Ligand-Receptor	Signaling by Chemokines	ActFB|T cells	0.673	Esophageal
CPI-SS00D1CB372	CD34_SELL	simple:P28906	simple:P14151	CD34	SELL	FALSE	FALSE	FALSE	curated	FALSE	Ligand-Receptor		ActFB|T cells	1.276	Thymus
CPI-SS0B1B18F2D	CXCL12_DPP4	simple:P48061	simple:P27487	CXCL12	DPP4	TRUE	FALSE	TRUE	curated	FALSE	Ligand-Receptor	Signaling by Chemokines	ActFB|T cells	1.34	Adipose
CPI-SS052BBD9F9	CXCL1_ACKR1	simple:P09341	simple:Q16570	CXCL1	ACKR1	TRUE	FALSE	TRUE	curated	FALSE	Ligand-Receptor	Signaling by Chemokines	ActFB|T cells	0.351	Artery
CPI-SS04B37190C	CEACAM5_CD8A	simple:P06731	simple:P01732	CEACAM5	CD8A	TRUE	FALSE	TRUE	curated	FALSE	Adhesion-Adhesion	Adhesion by CEAM	ActFB|T cells	0.41	Intestinal
CPI-SS0D0235DCE	SLIT2_ROBO2	simple:O94813	simple:Q9HCK4	SLIT2	ROBO2	TRUE	FALSE	TRUE	curated	FALSE	Ligand-Receptor	Signaling by SLIT and NTRK-like protein	ActFB|T cells	0.332	Fetal_Skin
CPI-SS0E928B8C8	FGF7_FGFR2	simple:P21781	simple:P21802	FGF7	FGFR2	TRUE	FALSE	TRUE	curated	FALSE	Ligand-Receptor	Signaling by Fibroblast growth factor	ActFB|T cells	0.259	Heart
CPI-SS0B1B18F2D	CXCL12_DPP4	simple:P48061	simple:P27487	CXCL12	DPP4	TRUE	FALSE	TRUE	curated	FALSE	Ligand-Receptor	Signaling by Chemokines	ActFB|T cells	1.225	Pleura
CPI-SS0889E281D	CADM1_CADM1	simple:Q9BY67	simple:Q9BY67	CADM1	CADM1	FALSE	FALSE	FALSE	curated	FALSE	Adhesion-Adhesion	Adhesion by CADM	ActFB|T cells	0.437	Fetal_Male_Gonad
CPI-SS0B1B18F2D	CXCL12_DPP4	simple:P48061	simple:P27487	CXCL12	DPP4	TRUE	FALSE	TRUE	curated	FALSE	Ligand-Receptor	Signaling by Chemokines	ActFB|T cells	1.816	Muscle
CPI-SS04829AC68	GJA1_GJA1	simple:P17302	simple:P17302	GJA1	GJA1	FALSE	FALSE	FALSE	curated	FALSE	Gap-Gap	Adhesion by GAP junction	ActFB|T cells	0.62	Fetal_Calvaria
CPI-SS0D0235DCE	SLIT2_ROBO2	simple:O94813	simple:Q9HCK4	SLIT2	ROBO2	TRUE	FALSE	TRUE	curated	FALSE	Ligand-Receptor	Signaling by SLIT and NTRK-like protein	ActFB|T cells	0.088	Fetal_Calvaria
CPI-SS00C24ED50	CDH5_CDH5	simple:P33151	simple:P33151	CDH5	CDH5	FALSE	FALSE	FALSE	curated	FALSE	Adhesion-Adhesion	Adhesion by Cadherin	ActFB|T cells	0.356	Fetal_Heart
CPI-SS007AA9FDE	DLK1_NOTCH3	simple:P80370	simple:Q9UM47	DLK1	NOTCH3	FALSE	FALSE	TRUE	curated	FALSE	Ligand-Receptor	Signaling by Notch	ActFB|T cells	1.91	Fetal_Muscle
CPI-SS0B1B18F2D	CXCL12_DPP4	simple:P48061	simple:P27487	CXCL12	DPP4	TRUE	FALSE	TRUE	curated	FALSE	Ligand-Receptor	Signaling by Chemokines	ActFB|T cells	1.265	Thymus
CPI-SS09239FB26	CCL19_CCR7	simple:Q99731	simple:P32248	CCL19	CCR7	TRUE	FALSE	TRUE	curated	FALSE	Ligand-Receptor	Signaling by Chemokines	ActFB|T cells	2.173	Thymus
CPI-SS0D0235DCE	SLIT2_ROBO2	simple:O94813	simple:Q9HCK4	SLIT2	ROBO2	TRUE	FALSE	TRUE	curated	FALSE	Ligand-Receptor	Signaling by SLIT and NTRK-like protein	apCAF|B cells	0.621	Fetal_Calvaria
CPI-SS0DBFB8BEA	CCL2_ACKR1	simple:P13500	simple:Q16570	CCL2	ACKR1	TRUE	FALSE	TRUE	curated	FALSE	Ligand-Receptor	Signaling by Chemokines	apCAF|B cells	0.178	Uterus
CPI-SS0E928B8C8	FGF7_FGFR2	simple:P21781	simple:P21802	FGF7	FGFR2	TRUE	FALSE	TRUE	curated	FALSE	Ligand-Receptor	Signaling by Fibroblast growth factor	apCAF|B cells	1.417	Salivary_Gland
CPI-SS0D0235DCE	SLIT2_ROBO2	simple:O94813	simple:Q9HCK4	SLIT2	ROBO2	TRUE	FALSE	TRUE	curated	FALSE	Ligand-Receptor	Signaling by SLIT and NTRK-like protein	apCAF|B cells	3.778	Fetal_Lung
CPI-SS06C0074BD	CCL21_CCR7	simple:O00585	simple:P32248	CCL21	CCR7	TRUE	FALSE	TRUE	curated	FALSE	Ligand-Receptor	Signaling by Chemokines	apCAF|B cells	0.577	Thymus
CPI-SS0DBFB8BEA	CCL2_ACKR1	simple:P13500	simple:Q16570	CCL2	ACKR1	TRUE	FALSE	TRUE	curated	FALSE	Ligand-Receptor	Signaling by Chemokines	apCAF|B cells	0.329	Trachea
CPI-SS0D0235DCE	SLIT2_ROBO2	simple:O94813	simple:Q9HCK4	SLIT2	ROBO2	TRUE	FALSE	TRUE	curated	FALSE	Ligand-Receptor	Signaling by SLIT and NTRK-like protein	apCAF|B cells	1.761	Fetal_Skin
CPI-SS007AA9FDE	DLK1_NOTCH3	simple:P80370	simple:Q9UM47	DLK1	NOTCH3	FALSE	FALSE	TRUE	curated	FALSE	Ligand-Receptor	Signaling by Notch	apCAF|B cells	2.462	Fetal_Muscle
CPI-SS0E928B8C8	FGF7_FGFR2	simple:P21781	simple:P21802	FGF7	FGFR2	TRUE	FALSE	TRUE	curated	FALSE	Ligand-Receptor	Signaling by Fibroblast growth factor	apCAF|B cells	1.093	Heart
CPI-SS0D0235DCE	SLIT2_ROBO2	simple:O94813	simple:Q9HCK4	SLIT2	ROBO2	TRUE	FALSE	TRUE	curated	FALSE	Ligand-Receptor	Signaling by SLIT and NTRK-like protein	apCAF|B cells	0.547	Heart
CPI-SS09239FB26	CCL19_CCR7	simple:Q99731	simple:P32248	CCL19	CCR7	TRUE	FALSE	TRUE	curated	FALSE	Ligand-Receptor	Signaling by Chemokines	apCAF|B cells	1.571	Thymus
CPI-SS04829AC68	GJA1_GJA1	simple:P17302	simple:P17302	GJA1	GJA1	FALSE	FALSE	FALSE	curated	FALSE	Gap-Gap	Adhesion by GAP junction	apCAF|B cells	0.377	Tongue
CPI-SS04829AC68	GJA1_GJA1	simple:P17302	simple:P17302	GJA1	GJA1	FALSE	FALSE	FALSE	curated	FALSE	Gap-Gap	Adhesion by GAP junction	apCAF|B cells	1.269	Uterus
CPI-SS0491EECEA	CCL11_DPP4	simple:P51671	simple:P27487	CCL11	DPP4	TRUE	FALSE	TRUE	curated	FALSE	Ligand-Receptor	Signaling by Chemokines	apCAF|B cells	1.25	Adipose
CPI-SS0911EECCC	CXCL8_ACKR1	simple:P10145	simple:Q16570	CXCL8	ACKR1	TRUE	FALSE	TRUE	curated	FALSE	Ligand-Receptor	Signaling by Chemokines	apCAF|B cells	0.132	Uterus
CPI-SS0B1B18F2D	CXCL12_DPP4	simple:P48061	simple:P27487	CXCL12	DPP4	TRUE	FALSE	TRUE	curated	FALSE	Ligand-Receptor	Signaling by Chemokines	apCAF|B cells	1.025	Adipose
CPI-SS052BBD9F9	CXCL1_ACKR1	simple:P09341	simple:Q16570	CXCL1	ACKR1	TRUE	FALSE	TRUE	curated	FALSE	Ligand-Receptor	Signaling by Chemokines	apCAF|B cells	0.051	Uterus
CPI-SS034083FFA	SEMA3A_NRP1	simple:Q14563	simple:O14786	SEMA3A	NRP1	TRUE	FALSE	TRUE	curated	FALSE	Ligand-Receptor	Signaling by Semaphorin	apCAF|B cells	0.153	Vasculature
CPI-SS0B1B18F2D	CXCL12_DPP4	simple:P48061	simple:P27487	CXCL12	DPP4	TRUE	FALSE	TRUE	curated	FALSE	Ligand-Receptor	Signaling by Chemokines	apCAF|B cells	2.625	Pleura
CPI-SS0914C7C85	THBS2_CD36	simple:P35442	simple:P16671	THBS2	CD36	FALSE	FALSE	TRUE	curated	FALSE	Ligand-Receptor	Signaling by Thrombospondin precursor	apCAF|B cells	1.13	Fetal_Heart
CPI-SS08376F0E6	CSF3_CSF3R	simple:P09919	simple:Q99062	CSF3	CSF3R	TRUE	FALSE	TRUE	curated	FALSE	Ligand-Receptor	Signaling by Colony-Stimulating factor	apCAF|B cells	0.179	Trachea
CPI-SS052BBD9F9	CXCL1_ACKR1	simple:P09341	simple:Q16570	CXCL1	ACKR1	TRUE	FALSE	TRUE	curated	FALSE	Ligand-Receptor	Signaling by Chemokines	apCAF|B cells	0.085	Trachea
CPI-SS00D1CB372	CD34_SELL	simple:P28906	simple:P14151	CD34	SELL	FALSE	FALSE	FALSE	curated	FALSE	Ligand-Receptor		apCAF|B cells	1.111	Thymus
CPI-SS04829AC68	GJA1_GJA1	simple:P17302	simple:P17302	GJA1	GJA1	FALSE	FALSE	FALSE	curated	FALSE	Gap-Gap	Adhesion by GAP junction	apCAF|B cells	1.406	Fetal_Calvaria
CPI-SS04829AC68	GJA1_GJA1	simple:P17302	simple:P17302	GJA1	GJA1	FALSE	FALSE	FALSE	curated	FALSE	Gap-Gap	Adhesion by GAP junction	apCAF|Endothelial	1.46	Trachea
CPI-SS052BBD9F9	CXCL1_ACKR1	simple:P09341	simple:Q16570	CXCL1	ACKR1	TRUE	FALSE	TRUE	curated	FALSE	Ligand-Receptor	Signaling by Chemokines	apCAF|Endothelial	2.435	Trachea
CPI-SS034083FFA	SEMA3A_NRP1	simple:Q14563	simple:O14786	SEMA3A	NRP1	TRUE	FALSE	TRUE	curated	FALSE	Ligand-Receptor	Signaling by Semaphorin	apCAF|Endothelial	1.059	Trachea
CPI-SS0D0235DCE	SLIT2_ROBO2	simple:O94813	simple:Q9HCK4	SLIT2	ROBO2	TRUE	FALSE	TRUE	curated	FALSE	Ligand-Receptor	Signaling by SLIT and NTRK-like protein	apCAF|Endothelial	1.748	Fetal_Skin
CPI-SS0C93E48D7	THBS1_CD36	simple:P07996	simple:P16671	THBS1	CD36	FALSE	FALSE	TRUE	curated	FALSE	Ligand-Receptor	Signaling by Thrombospondin precursor	apCAF|Endothelial	1.313	Muscle
CPI-SS034083FFA	SEMA3A_NRP1	simple:Q14563	simple:O14786	SEMA3A	NRP1	TRUE	FALSE	TRUE	curated	FALSE	Ligand-Receptor	Signaling by Semaphorin	apCAF|Endothelial	0.765	Bladder
CPI-SS04829AC68	GJA1_GJA1	simple:P17302	simple:P17302	GJA1	GJA1	FALSE	FALSE	FALSE	curated	FALSE	Gap-Gap	Adhesion by GAP junction	apCAF|Endothelial	0.706	Fetal_Muscle
CPI-SS034083FFA	SEMA3A_NRP1	simple:Q14563	simple:O14786	SEMA3A	NRP1	TRUE	FALSE	TRUE	curated	FALSE	Ligand-Receptor	Signaling by Semaphorin	apCAF|Endothelial	0.616	Lung
CPI-SS0D2FABC4A	ADM_RAMP3	simple:P35318	simple:O60896	ADM	RAMP3	TRUE	FALSE	TRUE	curated	FALSE	Ligand-Receptor	Signaling by Adrenomedullin	apCAF|Endothelial	1.793	Muscle
CPI-SS0D2FABC4A	ADM_RAMP3	simple:P35318	simple:O60896	ADM	RAMP3	TRUE	FALSE	TRUE	curated	FALSE	Ligand-Receptor	Signaling by Adrenomedullin	apCAF|Endothelial	2.071	Eye
CPI-SS034083FFA	SEMA3A_NRP1	simple:Q14563	simple:O14786	SEMA3A	NRP1	TRUE	FALSE	TRUE	curated	FALSE	Ligand-Receptor	Signaling by Semaphorin	apCAF|Endothelial	1.041	Adipose
CPI-SS04829AC68	GJA1_GJA1	simple:P17302	simple:P17302	GJA1	GJA1	FALSE	FALSE	FALSE	curated	FALSE	Gap-Gap	Adhesion by GAP junction	apCAF|Endothelial	1.681	Muscle
CPI-SS0C93E48D7	THBS1_CD36	simple:P07996	simple:P16671	THBS1	CD36	FALSE	FALSE	TRUE	curated	FALSE	Ligand-Receptor	Signaling by Thrombospondin precursor	apCAF|Endothelial	1.889	Adipose
CPI-SS0914C7C85	THBS2_CD36	simple:P35442	simple:P16671	THBS2	CD36	FALSE	FALSE	TRUE	curated	FALSE	Ligand-Receptor	Signaling by Thrombospondin precursor	apCAF|Endothelial	0.67	Bladder
CPI-SS0914C7C85	THBS2_CD36	simple:P35442	simple:P16671	THBS2	CD36	FALSE	FALSE	TRUE	curated	FALSE	Ligand-Receptor	Signaling by Thrombospondin precursor	apCAF|Endothelial	1.473	Heart
CPI-SS0DBFB8BEA	CCL2_ACKR1	simple:P13500	simple:Q16570	CCL2	ACKR1	TRUE	FALSE	TRUE	curated	FALSE	Ligand-Receptor	Signaling by Chemokines	apCAF|Endothelial	2.68	Trachea
CPI-SS04829AC68	GJA1_GJA1	simple:P17302	simple:P17302	GJA1	GJA1	FALSE	FALSE	FALSE	curated	FALSE	Gap-Gap	Adhesion by GAP junction	apCAF|Endothelial	0.902	Adipose
CPI-SS0914C7C85	THBS2_CD36	simple:P35442	simple:P16671	THBS2	CD36	FALSE	FALSE	TRUE	curated	FALSE	Ligand-Receptor	Signaling by Thrombospondin precursor	apCAF|Endothelial	1.617	Lung
CPI-SS0914C7C85	THBS2_CD36	simple:P35442	simple:P16671	THBS2	CD36	FALSE	FALSE	TRUE	curated	FALSE	Ligand-Receptor	Signaling by Thrombospondin precursor	apCAF|Endothelial	1.522	Vasculature
CPI-SS0DBFB8BEA	CCL2_ACKR1	simple:P13500	simple:Q16570	CCL2	ACKR1	TRUE	FALSE	TRUE	curated	FALSE	Ligand-Receptor	Signaling by Chemokines	apCAF|Endothelial	2.572	Bladder
CPI-SS0DBFB8BEA	CCL2_ACKR1	simple:P13500	simple:Q16570	CCL2	ACKR1	TRUE	FALSE	TRUE	curated	FALSE	Ligand-Receptor	Signaling by Chemokines	apCAF|Endothelial	1.091	Uterus
CPI-SS0D0235DCE	SLIT2_ROBO2	simple:O94813	simple:Q9HCK4	SLIT2	ROBO2	TRUE	FALSE	TRUE	curated	FALSE	Ligand-Receptor	Signaling by SLIT and NTRK-like protein	apCAF|Endothelial	0.485	Fetal_Calvaria
CPI-SS04829AC68	GJA1_GJA1	simple:P17302	simple:P17302	GJA1	GJA1	FALSE	FALSE	FALSE	curated	FALSE	Gap-Gap	Adhesion by GAP junction	apCAF|Endothelial	1.505	Fetal_Calvaria
CPI-SS00C24ED50	CDH5_CDH5	simple:P33151	simple:P33151	CDH5	CDH5	FALSE	FALSE	FALSE	curated	FALSE	Adhesion-Adhesion	Adhesion by Cadherin	apCAF|Endothelial	1.804	Fetal_Pancreas
CPI-SS0C93E48D7	THBS1_CD36	simple:P07996	simple:P16671	THBS1	CD36	FALSE	FALSE	TRUE	curated	FALSE	Ligand-Receptor	Signaling by Thrombospondin precursor	apCAF|Endothelial	0.306	Vasculature
CPI-SS0D2FABC4A	ADM_RAMP3	simple:P35318	simple:O60896	ADM	RAMP3	TRUE	FALSE	TRUE	curated	FALSE	Ligand-Receptor	Signaling by Adrenomedullin	apCAF|Endothelial	1.368	Trachea
CPI-SS04829AC68	GJA1_GJA1	simple:P17302	simple:P17302	GJA1	GJA1	FALSE	FALSE	FALSE	curated	FALSE	Gap-Gap	Adhesion by GAP junction	apCAF|Endothelial	1.51	Fetal_Skin
CPI-SS0BDC04683	CEACAM1_SELE	simple:P13688	simple:P16581	CEACAM1	SELE	TRUE	FALSE	FALSE	curated	FALSE	Adhesion-Adhesion	Adhesion by CEAM	apCAF|Endothelial	1.582	Eye
CPI-SS0A932EB77	SLIT2_ROBO1	simple:O94813	simple:Q9Y6N7	SLIT2	ROBO1	TRUE	FALSE	TRUE	curated	FALSE	Ligand-Receptor	Signaling by SLIT and NTRK-like protein	apCAF|Endothelial	2.088	Prostate
CPI-SS04829AC68	GJA1_GJA1	simple:P17302	simple:P17302	GJA1	GJA1	FALSE	FALSE	FALSE	curated	FALSE	Gap-Gap	Adhesion by GAP junction	apCAF|Endothelial	1.022	Tongue
CPI-SS0DBFB8BEA	CCL2_ACKR1	simple:P13500	simple:Q16570	CCL2	ACKR1	TRUE	FALSE	TRUE	curated	FALSE	Ligand-Receptor	Signaling by Chemokines	apCAF|Endothelial	1.986	Vasculature
CPI-SS0911EECCC	CXCL8_ACKR1	simple:P10145	simple:Q16570	CXCL8	ACKR1	TRUE	FALSE	TRUE	curated	FALSE	Ligand-Receptor	Signaling by Chemokines	apCAF|Endothelial	1.045	Uterus
CPI-SS0C93E48D7	THBS1_CD36	simple:P07996	simple:P16671	THBS1	CD36	FALSE	FALSE	TRUE	curated	FALSE	Ligand-Receptor	Signaling by Thrombospondin precursor	apCAF|Endothelial	0.972	Lung
CPI-SS007AA9FDE	DLK1_NOTCH3	simple:P80370	simple:Q9UM47	DLK1	NOTCH3	FALSE	FALSE	TRUE	curated	FALSE	Ligand-Receptor	Signaling by Notch	apCAF|Endothelial	0.337	Fetal_Pancreas
CPI-SS04829AC68	GJA1_GJA1	simple:P17302	simple:P17302	GJA1	GJA1	FALSE	FALSE	FALSE	curated	FALSE	Gap-Gap	Adhesion by GAP junction	apCAF|Endothelial	0.658	Vasculature
CPI-SS09B92F236	EDN1_EDNRB	simple:P05305	simple:P24530	EDN1	EDNRB	TRUE	FALSE	TRUE	curated	FALSE	Ligand-Receptor	Signaling by Endothelin	apCAF|Endothelial	0.587	Eye
CPI-SS0B1B18F2D	CXCL12_DPP4	simple:P48061	simple:P27487	CXCL12	DPP4	TRUE	FALSE	TRUE	curated	FALSE	Ligand-Receptor	Signaling by Chemokines	apCAF|Endothelial	2.835	Pleura
CPI-SS04829AC68	GJA1_GJA1	simple:P17302	simple:P17302	GJA1	GJA1	FALSE	FALSE	FALSE	curated	FALSE	Gap-Gap	Adhesion by GAP junction	apCAF|Endothelial	1.356	Bladder
CPI-CS0D81115C8	Cholesterol_byDHCR24_RORA	complex:Cholesterol_byDHCR24	simple:P35398		RORA	TRUE	FALSE	TRUE	curated	FALSE	Ligand-Receptor	Signaling by Cholesterol/Desmosterol	apCAF|Endothelial	0.369	Salivary_Gland
CPI-SS0E928B8C8	FGF7_FGFR2	simple:P21781	simple:P21802	FGF7	FGFR2	TRUE	FALSE	TRUE	curated	FALSE	Ligand-Receptor	Signaling by Fibroblast growth factor	apCAF|Endothelial	1.166	Salivary_Gland
CPI-SS0914C7C85	THBS2_CD36	simple:P35442	simple:P16671	THBS2	CD36	FALSE	FALSE	TRUE	curated	FALSE	Ligand-Receptor	Signaling by Thrombospondin precursor	apCAF|Endothelial	1.935	Thymus
CPI-SS0DBFB8BEA	CCL2_ACKR1	simple:P13500	simple:Q16570	CCL2	ACKR1	TRUE	FALSE	TRUE	curated	FALSE	Ligand-Receptor	Signaling by Chemokines	apCAF|Endothelial	1.423	Heart
CPI-SS0914C7C85	THBS2_CD36	simple:P35442	simple:P16671	THBS2	CD36	FALSE	FALSE	TRUE	curated	FALSE	Ligand-Receptor	Signaling by Thrombospondin precursor	apCAF|Endothelial	2.462	Adipose
CPI-SS036B08188	PLAU_PLAUR	simple:P00749	simple:Q03405	PLAU	PLAUR	TRUE	FALSE	TRUE	curated	FALSE	Ligand-Receptor	Signaling by Plasminogen Activator	apCAF|Endothelial	0.441	Uterus
CPI-SS04829AC68	GJA1_GJA1	simple:P17302	simple:P17302	GJA1	GJA1	FALSE	FALSE	FALSE	curated	FALSE	Gap-Gap	Adhesion by GAP junction	apCAF|Endothelial	2.185	Uterus
CPI-CS0D81115C8	Cholesterol_byDHCR24_RORA	complex:Cholesterol_byDHCR24	simple:P35398		RORA	TRUE	FALSE	TRUE	curated	FALSE	Ligand-Receptor	Signaling by Cholesterol/Desmosterol	apCAF|Endothelial	0.153	Prostate
CPI-SS0A932EB77	SLIT2_ROBO1	simple:O94813	simple:Q9Y6N7	SLIT2	ROBO1	TRUE	FALSE	TRUE	curated	FALSE	Ligand-Receptor	Signaling by SLIT and NTRK-like protein	apCAF|Endothelial	1.193	Eye
CPI-SS0D2FABC4A	ADM_RAMP3	simple:P35318	simple:O60896	ADM	RAMP3	TRUE	FALSE	TRUE	curated	FALSE	Ligand-Receptor	Signaling by Adrenomedullin	apCAF|Endothelial	0.608	Uterus
CPI-SS052BBD9F9	CXCL1_ACKR1	simple:P09341	simple:Q16570	CXCL1	ACKR1	TRUE	FALSE	TRUE	curated	FALSE	Ligand-Receptor	Signaling by Chemokines	apCAF|Endothelial	1.424	Muscle
CPI-SS0D2FABC4A	ADM_RAMP3	simple:P35318	simple:O60896	ADM	RAMP3	TRUE	FALSE	TRUE	curated	FALSE	Ligand-Receptor	Signaling by Adrenomedullin	apCAF|Endothelial	1.651	Tongue
CPI-SS00C24ED50	CDH5_CDH5	simple:P33151	simple:P33151	CDH5	CDH5	FALSE	FALSE	FALSE	curated	FALSE	Adhesion-Adhesion	Adhesion by Cadherin	apCAF|Endothelial	1.711	Eye
CPI-CS0D81115C8	Cholesterol_byDHCR24_RORA	complex:Cholesterol_byDHCR24	simple:P35398		RORA	TRUE	FALSE	TRUE	curated	FALSE	Ligand-Receptor	Signaling by Cholesterol/Desmosterol	apCAF|Endothelial	0.341	Eye
CPI-SS0914C7C85	THBS2_CD36	simple:P35442	simple:P16671	THBS2	CD36	FALSE	FALSE	TRUE	curated	FALSE	Ligand-Receptor	Signaling by Thrombospondin precursor	apCAF|Endothelial	3.813	Artery
CPI-SS04C672963	ESAM_ESAM	simple:Q96AP7	simple:Q96AP7	ESAM	ESAM	FALSE	FALSE	FALSE	curated	FALSE	Adhesion-Adhesion		apCAF|Endothelial	0.901	Liver
CPI-SS0C93E48D7	THBS1_CD36	simple:P07996	simple:P16671	THBS1	CD36	FALSE	FALSE	TRUE	curated	FALSE	Ligand-Receptor	Signaling by Thrombospondin precursor	apCAF|Endothelial	0.715	Bladder
CPI-SS034083FFA	SEMA3A_NRP1	simple:Q14563	simple:O14786	SEMA3A	NRP1	TRUE	FALSE	TRUE	curated	FALSE	Ligand-Receptor	Signaling by Semaphorin	apCAF|Endothelial	0.766	Vasculature
CPI-SS04829AC68	GJA1_GJA1	simple:P17302	simple:P17302	GJA1	GJA1	FALSE	FALSE	FALSE	curated	FALSE	Gap-Gap	Adhesion by GAP junction	apCAF|Endothelial	1.835	Eye
CPI-SS0D2FABC4A	ADM_RAMP3	simple:P35318	simple:O60896	ADM	RAMP3	TRUE	FALSE	TRUE	curated	FALSE	Ligand-Receptor	Signaling by Adrenomedullin	apCAF|Endothelial	1.586	Adipose
CPI-SS0A932EB77	SLIT2_ROBO1	simple:O94813	simple:Q9Y6N7	SLIT2	ROBO1	TRUE	FALSE	TRUE	curated	FALSE	Ligand-Receptor	Signaling by SLIT and NTRK-like protein	apCAF|Endothelial	1.764	Bladder
CPI-SS0DBFB8BEA	CCL2_ACKR1	simple:P13500	simple:Q16570	CCL2	ACKR1	TRUE	FALSE	TRUE	curated	FALSE	Ligand-Receptor	Signaling by Chemokines	apCAF|Endothelial	1.145	Adipose
CPI-SS0DBFB8BEA	CCL2_ACKR1	simple:P13500	simple:Q16570	CCL2	ACKR1	TRUE	FALSE	TRUE	curated	FALSE	Ligand-Receptor	Signaling by Chemokines	apCAF|Endothelial	1.928	Muscle
CPI-SS0914C7C85	THBS2_CD36	simple:P35442	simple:P16671	THBS2	CD36	FALSE	FALSE	TRUE	curated	FALSE	Ligand-Receptor	Signaling by Thrombospondin precursor	apCAF|Endothelial	1.542	Fetal_Heart
CPI-SS052BBD9F9	CXCL1_ACKR1	simple:P09341	simple:Q16570	CXCL1	ACKR1	TRUE	FALSE	TRUE	curated	FALSE	Ligand-Receptor	Signaling by Chemokines	apCAF|Endothelial	0.963	Uterus
CPI-SS0A932EB77	SLIT2_ROBO1	simple:O94813	simple:Q9Y6N7	SLIT2	ROBO1	TRUE	FALSE	TRUE	curated	FALSE	Ligand-Receptor	Signaling by SLIT and NTRK-like protein	apCAF|Endothelial	2.53	Lung
CPI-SS0A932EB77	SLIT2_ROBO1	simple:O94813	simple:Q9Y6N7	SLIT2	ROBO1	TRUE	FALSE	TRUE	curated	FALSE	Ligand-Receptor	Signaling by SLIT and NTRK-like protein	apCAF|Endothelial	0.208	Tongue
CPI-SS052BBD9F9	CXCL1_ACKR1	simple:P09341	simple:Q16570	CXCL1	ACKR1	TRUE	FALSE	TRUE	curated	FALSE	Ligand-Receptor	Signaling by Chemokines	apCAF|Endothelial	1.956	Eye
CPI-SS036B08188	PLAU_PLAUR	simple:P00749	simple:Q03405	PLAU	PLAUR	TRUE	FALSE	TRUE	curated	FALSE	Ligand-Receptor	Signaling by Plasminogen Activator	apCAF|Endothelial	0.107	Tongue
CPI-SS0914C7C85	THBS2_CD36	simple:P35442	simple:P16671	THBS2	CD36	FALSE	FALSE	TRUE	curated	FALSE	Ligand-Receptor	Signaling by Thrombospondin precursor	apCAF|Endothelial	1.604	Muscle
CPI-CS0D81115C8	Cholesterol_byDHCR24_RORA	complex:Cholesterol_byDHCR24	simple:P35398		RORA	TRUE	FALSE	TRUE	curated	FALSE	Ligand-Receptor	Signaling by Cholesterol/Desmosterol	apCAF|Epithelial	0.258	Salivary_Gland
CPI-SS0D0235DCE	SLIT2_ROBO2	simple:O94813	simple:Q9HCK4	SLIT2	ROBO2	TRUE	FALSE	TRUE	curated	FALSE	Ligand-Receptor	Signaling by SLIT and NTRK-like protein	apCAF|Epithelial	1.75	Fetal_Skin
CPI-SS0D0235DCE	SLIT2_ROBO2	simple:O94813	simple:Q9HCK4	SLIT2	ROBO2	TRUE	FALSE	TRUE	curated	FALSE	Ligand-Receptor	Signaling by SLIT and NTRK-like protein	apCAF|Epithelial	0.513	Fetal_Calvaria
CPI-SS0A932EB77	SLIT2_ROBO1	simple:O94813	simple:Q9Y6N7	SLIT2	ROBO1	TRUE	FALSE	TRUE	curated	FALSE	Ligand-Receptor	Signaling by SLIT and NTRK-like protein	apCAF|Epithelial	1.044	Muscle
CPI-SS04829AC68	GJA1_GJA1	simple:P17302	simple:P17302	GJA1	GJA1	FALSE	FALSE	FALSE	curated	FALSE	Gap-Gap	Adhesion by GAP junction	apCAF|Epithelial	1.108	Uterus
CPI-SS0D0235DCE	SLIT2_ROBO2	simple:O94813	simple:Q9HCK4	SLIT2	ROBO2	TRUE	FALSE	TRUE	curated	FALSE	Ligand-Receptor	Signaling by SLIT and NTRK-like protein	apCAF|Epithelial	1.092	Heart
CPI-SS0D0235DCE	SLIT2_ROBO2	simple:O94813	simple:Q9HCK4	SLIT2	ROBO2	TRUE	FALSE	TRUE	curated	FALSE	Ligand-Receptor	Signaling by SLIT and NTRK-like protein	apCAF|Epithelial	3.73	Fetal_Lung
CPI-SS0A932EB77	SLIT2_ROBO1	simple:O94813	simple:Q9Y6N7	SLIT2	ROBO1	TRUE	FALSE	TRUE	curated	FALSE	Ligand-Receptor	Signaling by SLIT and NTRK-like protein	apCAF|Epithelial	1.931	Bladder
CPI-SS0D5E30C6C	NRG3_ERBB4	simple:P56975	simple:Q15303	NRG3	ERBB4	TRUE	FALSE	TRUE	curated	FALSE	Ligand-Receptor	Signaling by Neuregulin	apCAF|Epithelial	0.255	Vasculature
CPI-SS0914C7C85	THBS2_CD36	simple:P35442	simple:P16671	THBS2	CD36	FALSE	FALSE	TRUE	curated	FALSE	Ligand-Receptor	Signaling by Thrombospondin precursor	apCAF|Epithelial	1.281	Lung
CPI-SS0B1B18F2D	CXCL12_DPP4	simple:P48061	simple:P27487	CXCL12	DPP4	TRUE	FALSE	TRUE	curated	FALSE	Ligand-Receptor	Signaling by Chemokines	apCAF|Epithelial	1.119	Thymus
CPI-SS007AA9FDE	DLK1_NOTCH3	simple:P80370	simple:Q9UM47	DLK1	NOTCH3	FALSE	FALSE	TRUE	curated	FALSE	Ligand-Receptor	Signaling by Notch	apCAF|Epithelial	2.501	Fetal_Muscle
CPI-CS0D81115C8	Cholesterol_byDHCR24_RORA	complex:Cholesterol_byDHCR24	simple:P35398		RORA	TRUE	FALSE	TRUE	curated	FALSE	Ligand-Receptor	Signaling by Cholesterol/Desmosterol	apCAF|Epithelial	0.597	Eye
CPI-SS04829AC68	GJA1_GJA1	simple:P17302	simple:P17302	GJA1	GJA1	FALSE	FALSE	FALSE	curated	FALSE	Gap-Gap	Adhesion by GAP junction	apCAF|Epithelial	1.526	Fetal_Calvaria
CPI-CS0D81115C8	Cholesterol_byDHCR24_RORA	complex:Cholesterol_byDHCR24	simple:P35398		RORA	TRUE	FALSE	TRUE	curated	FALSE	Ligand-Receptor	Signaling by Cholesterol/Desmosterol	apCAF|Epithelial	0.558	Tongue
CPI-SS0CCDBBBC0	CEACAM1_CEACAM8	simple:P13688	simple:P31997	CEACAM1	CEACAM8	TRUE	FALSE	FALSE	curated	FALSE	Adhesion-Adhesion	Adhesion by CEAM	apCAF|Epithelial	0.761	Spleen
CPI-SS04829AC68	GJA1_GJA1	simple:P17302	simple:P17302	GJA1	GJA1	FALSE	FALSE	FALSE	curated	FALSE	Gap-Gap	Adhesion by GAP junction	apCAF|Epithelial	1.005	Bladder
CPI-SS015B29D3F	APOA1_ABCA1	simple:P02647	simple:O95477	APOA1	ABCA1	TRUE	FALSE	FALSE	curated	FALSE	Ligand-Receptor	Signaling by Apolipoprotein	apCAF|Epithelial	1.255	Liver
CPI-SS036B08188	PLAU_PLAUR	simple:P00749	simple:Q03405	PLAU	PLAUR	TRUE	FALSE	TRUE	curated	FALSE	Ligand-Receptor	Signaling by Plasminogen Activator	apCAF|Epithelial	0.214	Trachea
CPI-SS04829AC68	GJA1_GJA1	simple:P17302	simple:P17302	GJA1	GJA1	FALSE	FALSE	FALSE	curated	FALSE	Gap-Gap	Adhesion by GAP junction	apCAF|Epithelial	0.884	Tongue
CPI-SS036B08188	PLAU_PLAUR	simple:P00749	simple:Q03405	PLAU	PLAUR	TRUE	FALSE	TRUE	curated	FALSE	Ligand-Receptor	Signaling by Plasminogen Activator	apCAF|Epithelial	0.537	Eye
CPI-SS034083FFA	SEMA3A_NRP1	simple:Q14563	simple:O14786	SEMA3A	NRP1	TRUE	FALSE	TRUE	curated	FALSE	Ligand-Receptor	Signaling by Semaphorin	apCAF|Epithelial	0.222	Adipose
CPI-SS04829AC68	GJA1_GJA1	simple:P17302	simple:P17302	GJA1	GJA1	FALSE	FALSE	FALSE	curated	FALSE	Gap-Gap	Adhesion by GAP junction	apCAF|Epithelial	0.441	Vasculature
CPI-SS036B08188	PLAU_PLAUR	simple:P00749	simple:Q03405	PLAU	PLAUR	TRUE	FALSE	TRUE	curated	FALSE	Ligand-Receptor	Signaling by Plasminogen Activator	apCAF|Epithelial	0.893	Uterus
CPI-SS04829AC68	GJA1_GJA1	simple:P17302	simple:P17302	GJA1	GJA1	FALSE	FALSE	FALSE	curated	FALSE	Gap-Gap	Adhesion by GAP junction	apCAF|Epithelial	1.215	Eye
CPI-SS0A2D7895C	CEACAM1_CEACAM6	simple:P13688	simple:P40199	CEACAM1	CEACAM6	TRUE	FALSE	FALSE	curated	FALSE	Adhesion-Adhesion	Adhesion by CEAM	apCAF|Epithelial	0.567	Eye
CPI-SS0914C7C85	THBS2_CD36	simple:P35442	simple:P16671	THBS2	CD36	FALSE	FALSE	TRUE	curated	FALSE	Ligand-Receptor	Signaling by Thrombospondin precursor	apCAF|Epithelial	1.175	Fetal_Heart
CPI-SS034083FFA	SEMA3A_NRP1	simple:Q14563	simple:O14786	SEMA3A	NRP1	TRUE	FALSE	TRUE	curated	FALSE	Ligand-Receptor	Signaling by Semaphorin	apCAF|Epithelial	0.174	Vasculature
CPI-SS0E928B8C8	FGF7_FGFR2	simple:P21781	simple:P21802	FGF7	FGFR2	TRUE	FALSE	TRUE	curated	FALSE	Ligand-Receptor	Signaling by Fibroblast growth factor	apCAF|Epithelial	1.911	Trachea
CPI-SS0B1B18F2D	CXCL12_DPP4	simple:P48061	simple:P27487	CXCL12	DPP4	TRUE	FALSE	TRUE	curated	FALSE	Ligand-Receptor	Signaling by Chemokines	apCAF|Epithelial	2.828	Pleura
CPI-SS0D0235DCE	SLIT2_ROBO2	simple:O94813	simple:Q9HCK4	SLIT2	ROBO2	TRUE	FALSE	TRUE	curated	FALSE	Ligand-Receptor	Signaling by SLIT and NTRK-like protein	apCAF|Epithelial	0.975	Eye
CPI-SS0C93E48D7	THBS1_CD36	simple:P07996	simple:P16671	THBS1	CD36	FALSE	FALSE	TRUE	curated	FALSE	Ligand-Receptor	Signaling by Thrombospondin precursor	apCAF|Epithelial	0.636	Lung
CPI-SS068BC31E4	CXCL9_DPP4	simple:Q07325	simple:P27487	CXCL9	DPP4	TRUE	FALSE	TRUE	curated	FALSE	Ligand-Receptor	Signaling by Chemokines	apCAF|Epithelial	0.225	Lung
CPI-SS0D0235DCE	SLIT2_ROBO2	simple:O94813	simple:Q9HCK4	SLIT2	ROBO2	TRUE	FALSE	TRUE	curated	FALSE	Ligand-Receptor	Signaling by SLIT and NTRK-like protein	apCAF|Epithelial	0.427	Tongue
CPI-SS0A932EB77	SLIT2_ROBO1	simple:O94813	simple:Q9Y6N7	SLIT2	ROBO1	TRUE	FALSE	TRUE	curated	FALSE	Ligand-Receptor	Signaling by SLIT and NTRK-like protein	apCAF|Epithelial	0.885	Heart
CPI-SS0889E281D	CADM1_CADM1	simple:Q9BY67	simple:Q9BY67	CADM1	CADM1	FALSE	FALSE	FALSE	curated	FALSE	Adhesion-Adhesion	Adhesion by CADM	apCAF|Epithelial	0.311	Eye
CPI-SS0DBFB8BEA	CCL2_ACKR1	simple:P13500	simple:Q16570	CCL2	ACKR1	TRUE	FALSE	TRUE	curated	FALSE	Ligand-Receptor	Signaling by Chemokines	apCAF|Epithelial	0.329	Trachea
CPI-SS0E928B8C8	FGF7_FGFR2	simple:P21781	simple:P21802	FGF7	FGFR2	TRUE	FALSE	TRUE	curated	FALSE	Ligand-Receptor	Signaling by Fibroblast growth factor	apCAF|Epithelial	1.238	Heart
CPI-SS0E928B8C8	FGF7_FGFR2	simple:P21781	simple:P21802	FGF7	FGFR2	TRUE	FALSE	TRUE	curated	FALSE	Ligand-Receptor	Signaling by Fibroblast growth factor	apCAF|Epithelial	2.097	Lung
CPI-SS0A932EB77	SLIT2_ROBO1	simple:O94813	simple:Q9Y6N7	SLIT2	ROBO1	TRUE	FALSE	TRUE	curated	FALSE	Ligand-Receptor	Signaling by SLIT and NTRK-like protein	apCAF|Epithelial	1.129	Eye
CPI-SS0491EECEA	CCL11_DPP4	simple:P51671	simple:P27487	CCL11	DPP4	TRUE	FALSE	TRUE	curated	FALSE	Ligand-Receptor	Signaling by Chemokines	apCAF|Epithelial	2.918	Intestinal
CPI-SS0A932EB77	SLIT2_ROBO1	simple:O94813	simple:Q9Y6N7	SLIT2	ROBO1	TRUE	FALSE	TRUE	curated	FALSE	Ligand-Receptor	Signaling by SLIT and NTRK-like protein	apCAF|Epithelial	0.506	Adipose
CPI-SS0E928B8C8	FGF7_FGFR2	simple:P21781	simple:P21802	FGF7	FGFR2	TRUE	FALSE	TRUE	curated	FALSE	Ligand-Receptor	Signaling by Fibroblast growth factor	apCAF|Epithelial	1.682	Salivary_Gland
CPI-SS0914C7C85	THBS2_CD36	simple:P35442	simple:P16671	THBS2	CD36	FALSE	FALSE	TRUE	curated	FALSE	Ligand-Receptor	Signaling by Thrombospondin precursor	apCAF|Epithelial	2.227	Adipose
CPI-SS0A932EB77	SLIT2_ROBO1	simple:O94813	simple:Q9Y6N7	SLIT2	ROBO1	TRUE	FALSE	TRUE	curated	FALSE	Ligand-Receptor	Signaling by SLIT and NTRK-like protein	apCAF|Epithelial	1.028	Vasculature
CPI-SS0A932EB77	SLIT2_ROBO1	simple:O94813	simple:Q9Y6N7	SLIT2	ROBO1	TRUE	FALSE	TRUE	curated	FALSE	Ligand-Receptor	Signaling by SLIT and NTRK-like protein	apCAF|Epithelial	1.854	Prostate
CPI-SS036B08188	PLAU_PLAUR	simple:P00749	simple:Q03405	PLAU	PLAUR	TRUE	FALSE	TRUE	curated	FALSE	Ligand-Receptor	Signaling by Plasminogen Activator	apCAF|Epithelial	0.299	Bladder
CPI-SS036B08188	PLAU_PLAUR	simple:P00749	simple:Q03405	PLAU	PLAUR	TRUE	FALSE	TRUE	curated	FALSE	Ligand-Receptor	Signaling by Plasminogen Activator	apCAF|Epithelial	0.3	Tongue
CPI-SS007AA9FDE	DLK1_NOTCH3	simple:P80370	simple:Q9UM47	DLK1	NOTCH3	FALSE	FALSE	TRUE	curated	FALSE	Ligand-Receptor	Signaling by Notch	apCAF|Epithelial	0.435	Fetal_Pancreas
CPI-SS052BBD9F9	CXCL1_ACKR1	simple:P09341	simple:Q16570	CXCL1	ACKR1	TRUE	FALSE	TRUE	curated	FALSE	Ligand-Receptor	Signaling by Chemokines	apCAF|Epithelial	0.084	Trachea
CPI-SS0889E281D	CADM1_CADM1	simple:Q9BY67	simple:Q9BY67	CADM1	CADM1	FALSE	FALSE	FALSE	curated	FALSE	Adhesion-Adhesion	Adhesion by CADM	apCAF|Epithelial	0.582	Lung
CPI-SS0A932EB77	SLIT2_ROBO1	simple:O94813	simple:Q9Y6N7	SLIT2	ROBO1	TRUE	FALSE	TRUE	curated	FALSE	Ligand-Receptor	Signaling by SLIT and NTRK-like protein	apCAF|Epithelial	0.572	Tongue
CPI-SS0C93E48D7	THBS1_CD36	simple:P07996	simple:P16671	THBS1	CD36	FALSE	FALSE	TRUE	curated	FALSE	Ligand-Receptor	Signaling by Thrombospondin precursor	apCAF|Epithelial	1.654	Adipose
CPI-SS0A932EB77	SLIT2_ROBO1	simple:O94813	simple:Q9Y6N7	SLIT2	ROBO1	TRUE	FALSE	TRUE	curated	FALSE	Ligand-Receptor	Signaling by SLIT and NTRK-like protein	apCAF|Epithelial	1.124	Salivary_Gland
CPI-SS0D0235DCE	SLIT2_ROBO2	simple:O94813	simple:Q9HCK4	SLIT2	ROBO2	TRUE	FALSE	TRUE	curated	FALSE	Ligand-Receptor	Signaling by SLIT and NTRK-like protein	apCAF|Epithelial	0.894	Vasculature
CPI-SS0E0098222	TF_TFRC	simple:P02787	simple:P02786	TF	TFRC	TRUE	FALSE	TRUE	curated	FALSE	Ligand-Receptor	Signaling by Transferrin	apCAF|Epithelial	0.227	Tongue
CPI-SS0A932EB77	SLIT2_ROBO1	simple:O94813	simple:Q9Y6N7	SLIT2	ROBO1	TRUE	FALSE	TRUE	curated	FALSE	Ligand-Receptor	Signaling by SLIT and NTRK-like protein	apCAF|Epithelial	2.557	Lung
CPI-SS036B08188	PLAU_PLAUR	simple:P00749	simple:Q03405	PLAU	PLAUR	TRUE	FALSE	TRUE	curated	FALSE	Ligand-Receptor	Signaling by Plasminogen Activator	apCAF|Myeloid	0.381	Eye
CPI-SS00D1CB372	CD34_SELL	simple:P28906	simple:P14151	CD34	SELL	FALSE	FALSE	FALSE	curated	FALSE	Ligand-Receptor		apCAF|Myeloid	0.701	Thymus
CPI-SS0914C7C85	THBS2_CD36	simple:P35442	simple:P16671	THBS2	CD36	FALSE	FALSE	TRUE	curated	FALSE	Ligand-Receptor	Signaling by Thrombospondin precursor	apCAF|Myeloid	1.976	Fetal_Heart
CPI-SS007AA9FDE	DLK1_NOTCH3	simple:P80370	simple:Q9UM47	DLK1	NOTCH3	FALSE	FALSE	TRUE	curated	FALSE	Ligand-Receptor	Signaling by Notch	apCAF|Myeloid	2.331	Fetal_Muscle
CPI-SS0C93E48D7	THBS1_CD36	simple:P07996	simple:P16671	THBS1	CD36	FALSE	FALSE	TRUE	curated	FALSE	Ligand-Receptor	Signaling by Thrombospondin precursor	apCAF|Myeloid	0.793	Adipose
CPI-SS0CCDBBBC0	CEACAM1_CEACAM8	simple:P13688	simple:P31997	CEACAM1	CEACAM8	TRUE	FALSE	FALSE	curated	FALSE	Adhesion-Adhesion	Adhesion by CEAM	apCAF|Myeloid	0.274	Spleen
CPI-SS0914C7C85	THBS2_CD36	simple:P35442	simple:P16671	THBS2	CD36	FALSE	FALSE	TRUE	curated	FALSE	Ligand-Receptor	Signaling by Thrombospondin precursor	apCAF|Myeloid	0.792	Heart
CPI-SS0914C7C85	THBS2_CD36	simple:P35442	simple:P16671	THBS2	CD36	FALSE	FALSE	TRUE	curated	FALSE	Ligand-Receptor	Signaling by Thrombospondin precursor	apCAF|Myeloid	1.053	Bladder
CPI-SS0D0235DCE	SLIT2_ROBO2	simple:O94813	simple:Q9HCK4	SLIT2	ROBO2	TRUE	FALSE	TRUE	curated	FALSE	Ligand-Receptor	Signaling by SLIT and NTRK-like protein	apCAF|Myeloid	1.785	Fetal_Skin
CPI-SS034083FFA	SEMA3A_NRP1	simple:Q14563	simple:O14786	SEMA3A	NRP1	TRUE	FALSE	TRUE	curated	FALSE	Ligand-Receptor	Signaling by Semaphorin	apCAF|Myeloid	0.558	Adipose
CPI-SS09B92F236	EDN1_EDNRB	simple:P05305	simple:P24530	EDN1	EDNRB	TRUE	FALSE	TRUE	curated	FALSE	Ligand-Receptor	Signaling by Endothelin	apCAF|Myeloid	0.071	Eye
CPI-SS034083FFA	SEMA3A_NRP1	simple:Q14563	simple:O14786	SEMA3A	NRP1	TRUE	FALSE	TRUE	curated	FALSE	Ligand-Receptor	Signaling by Semaphorin	apCAF|Myeloid	0.49	Bladder
CPI-SS0914C7C85	THBS2_CD36	simple:P35442	simple:P16671	THBS2	CD36	FALSE	FALSE	TRUE	curated	FALSE	Ligand-Receptor	Signaling by Thrombospondin precursor	apCAF|Myeloid	1.5	Lung
CPI-SS08376F0E6	CSF3_CSF3R	simple:P09919	simple:Q99062	CSF3	CSF3R	TRUE	FALSE	TRUE	curated	FALSE	Ligand-Receptor	Signaling by Colony-Stimulating factor	apCAF|Myeloid	1.187	Trachea
CPI-SS0914C7C85	THBS2_CD36	simple:P35442	simple:P16671	THBS2	CD36	FALSE	FALSE	TRUE	curated	FALSE	Ligand-Receptor	Signaling by Thrombospondin precursor	apCAF|Myeloid	1.366	Adipose
CPI-SS0C93E48D7	THBS1_CD36	simple:P07996	simple:P16671	THBS1	CD36	FALSE	FALSE	TRUE	curated	FALSE	Ligand-Receptor	Signaling by Thrombospondin precursor	apCAF|Myeloid	1.098	Bladder
CPI-SS036B08188	PLAU_PLAUR	simple:P00749	simple:Q03405	PLAU	PLAUR	TRUE	FALSE	TRUE	curated	FALSE	Ligand-Receptor	Signaling by Plasminogen Activator	apCAF|Myeloid	0.997	Trachea
CPI-SS0C93E48D7	THBS1_CD36	simple:P07996	simple:P16671	THBS1	CD36	FALSE	FALSE	TRUE	curated	FALSE	Ligand-Receptor	Signaling by Thrombospondin precursor	apCAF|Myeloid	0.423	Vasculature
CPI-SS034083FFA	SEMA3A_NRP1	simple:Q14563	simple:O14786	SEMA3A	NRP1	TRUE	FALSE	TRUE	curated	FALSE	Ligand-Receptor	Signaling by Semaphorin	apCAF|Myeloid	0.408	Lung
CPI-SS034083FFA	SEMA3A_NRP1	simple:Q14563	simple:O14786	SEMA3A	NRP1	TRUE	FALSE	TRUE	curated	FALSE	Ligand-Receptor	Signaling by Semaphorin	apCAF|Myeloid	0.664	Trachea
CPI-SS036B08188	PLAU_PLAUR	simple:P00749	simple:Q03405	PLAU	PLAUR	TRUE	FALSE	TRUE	curated	FALSE	Ligand-Receptor	Signaling by Plasminogen Activator	apCAF|Myeloid	1.31	Uterus
CPI-SS0E0098222	TF_TFRC	simple:P02787	simple:P02786	TF	TFRC	TRUE	FALSE	TRUE	curated	FALSE	Ligand-Receptor	Signaling by Transferrin	apCAF|Myeloid	0.333	Tongue
CPI-SS036B08188	PLAU_PLAUR	simple:P00749	simple:Q03405	PLAU	PLAUR	TRUE	FALSE	TRUE	curated	FALSE	Ligand-Receptor	Signaling by Plasminogen Activator	apCAF|Myeloid	0.843	Bladder
CPI-SS0914C7C85	THBS2_CD36	simple:P35442	simple:P16671	THBS2	CD36	FALSE	FALSE	TRUE	curated	FALSE	Ligand-Receptor	Signaling by Thrombospondin precursor	apCAF|Myeloid	1.639	Vasculature
CPI-SS0914C7C85	THBS2_CD36	simple:P35442	simple:P16671	THBS2	CD36	FALSE	FALSE	TRUE	curated	FALSE	Ligand-Receptor	Signaling by Thrombospondin precursor	apCAF|Myeloid	0.951	Muscle
CPI-SS0C93E48D7	THBS1_CD36	simple:P07996	simple:P16671	THBS1	CD36	FALSE	FALSE	TRUE	curated	FALSE	Ligand-Receptor	Signaling by Thrombospondin precursor	apCAF|Myeloid	0.854	Lung
CPI-SS034083FFA	SEMA3A_NRP1	simple:Q14563	simple:O14786	SEMA3A	NRP1	TRUE	FALSE	TRUE	curated	FALSE	Ligand-Receptor	Signaling by Semaphorin	apCAF|Myeloid	0.985	Vasculature
CPI-SS015B29D3F	APOA1_ABCA1	simple:P02647	simple:O95477	APOA1	ABCA1	TRUE	FALSE	FALSE	curated	FALSE	Ligand-Receptor	Signaling by Apolipoprotein	apCAF|Myeloid	1.181	Liver
CPI-SS0914C7C85	THBS2_CD36	simple:P35442	simple:P16671	THBS2	CD36	FALSE	FALSE	TRUE	curated	FALSE	Ligand-Receptor	Signaling by Thrombospondin precursor	apCAF|Myeloid	1.763	Thymus
CPI-SS0C93E48D7	THBS1_CD36	simple:P07996	simple:P16671	THBS1	CD36	FALSE	FALSE	TRUE	curated	FALSE	Ligand-Receptor	Signaling by Thrombospondin precursor	apCAF|Myeloid	0.661	Muscle
CPI-SS036B08188	PLAU_PLAUR	simple:P00749	simple:Q03405	PLAU	PLAUR	TRUE	FALSE	TRUE	curated	FALSE	Ligand-Receptor	Signaling by Plasminogen Activator	apCAF|Myeloid	0.751	Tongue
CPI-SS0914C7C85	THBS2_CD36	simple:P35442	simple:P16671	THBS2	CD36	FALSE	FALSE	TRUE	curated	FALSE	Ligand-Receptor	Signaling by Thrombospondin precursor	apCAF|Myeloid	3.574	Artery
CPI-SS034083FFA	SEMA3A_NRP1	simple:Q14563	simple:O14786	SEMA3A	NRP1	TRUE	FALSE	TRUE	curated	FALSE	Ligand-Receptor	Signaling by Semaphorin	apCAF|Neuron	0.249	Vasculature
CPI-SS0914C7C85	THBS2_CD36	simple:P35442	simple:P16671	THBS2	CD36	FALSE	FALSE	TRUE	curated	FALSE	Ligand-Receptor	Signaling by Thrombospondin precursor	apCAF|Neuron	1.332	Adipose
CPI-SS04829AC68	GJA1_GJA1	simple:P17302	simple:P17302	GJA1	GJA1	FALSE	FALSE	FALSE	curated	FALSE	Gap-Gap	Adhesion by GAP junction	apCAF|Neuron	1.126	Eye
CPI-SS0A932EB77	SLIT2_ROBO1	simple:O94813	simple:Q9Y6N7	SLIT2	ROBO1	TRUE	FALSE	TRUE	curated	FALSE	Ligand-Receptor	Signaling by SLIT and NTRK-like protein	apCAF|Neuron	1.443	Eye
CPI-SS0914C7C85	THBS2_CD36	simple:P35442	simple:P16671	THBS2	CD36	FALSE	FALSE	TRUE	curated	FALSE	Ligand-Receptor	Signaling by Thrombospondin precursor	apCAF|Neuron	1.153	Fetal_Heart
CPI-SS0D0235DCE	SLIT2_ROBO2	simple:O94813	simple:Q9HCK4	SLIT2	ROBO2	TRUE	FALSE	TRUE	curated	FALSE	Ligand-Receptor	Signaling by SLIT and NTRK-like protein	apCAF|Neuron	1.746	Fetal_Skin
CPI-SS0E928B8C8	FGF7_FGFR2	simple:P21781	simple:P21802	FGF7	FGFR2	TRUE	FALSE	TRUE	curated	FALSE	Ligand-Receptor	Signaling by Fibroblast growth factor	apCAF|Neuron	1.215	Heart
CPI-SS0A932EB77	SLIT2_ROBO1	simple:O94813	simple:Q9Y6N7	SLIT2	ROBO1	TRUE	FALSE	TRUE	curated	FALSE	Ligand-Receptor	Signaling by SLIT and NTRK-like protein	apCAF|Neuron	0.826	Heart
CPI-SS036B08188	PLAU_PLAUR	simple:P00749	simple:Q03405	PLAU	PLAUR	TRUE	FALSE	TRUE	curated	FALSE	Ligand-Receptor	Signaling by Plasminogen Activator	apCAF|Neuron	0.538	Uterus
CPI-SS04829AC68	GJA1_GJA1	simple:P17302	simple:P17302	GJA1	GJA1	FALSE	FALSE	FALSE	curated	FALSE	Gap-Gap	Adhesion by GAP junction	apCAF|Neuron	0.208	Vasculature
CPI-SS0E0098222	TF_TFRC	simple:P02787	simple:P02786	TF	TFRC	TRUE	FALSE	TRUE	curated	FALSE	Ligand-Receptor	Signaling by Transferrin	apCAF|Neuron	0.41	Tongue
CPI-SS036B08188	PLAU_PLAUR	simple:P00749	simple:Q03405	PLAU	PLAUR	TRUE	FALSE	TRUE	curated	FALSE	Ligand-Receptor	Signaling by Plasminogen Activator	apCAF|Neuron	0.235	Eye
CPI-SS0D0235DCE	SLIT2_ROBO2	simple:O94813	simple:Q9HCK4	SLIT2	ROBO2	TRUE	FALSE	TRUE	curated	FALSE	Ligand-Receptor	Signaling by SLIT and NTRK-like protein	apCAF|Neuron	1.588	Tongue
CPI-SS0E928B8C8	FGF7_FGFR2	simple:P21781	simple:P21802	FGF7	FGFR2	TRUE	FALSE	TRUE	curated	FALSE	Ligand-Receptor	Signaling by Fibroblast growth factor	apCAF|Neuron	1.684	Lung
CPI-SS0CCDBBBC0	CEACAM1_CEACAM8	simple:P13688	simple:P31997	CEACAM1	CEACAM8	TRUE	FALSE	FALSE	curated	FALSE	Adhesion-Adhesion	Adhesion by CEAM	apCAF|Neuron	0.235	Spleen
CPI-SS04829AC68	GJA1_GJA1	simple:P17302	simple:P17302	GJA1	GJA1	FALSE	FALSE	FALSE	curated	FALSE	Gap-Gap	Adhesion by GAP junction	apCAF|Neuron	1.085	Uterus
CPI-SS0A2D7895C	CEACAM1_CEACAM6	simple:P13688	simple:P40199	CEACAM1	CEACAM6	TRUE	FALSE	FALSE	curated	FALSE	Adhesion-Adhesion	Adhesion by CEAM	apCAF|Neuron	0.189	Eye
CPI-SS007AA9FDE	DLK1_NOTCH3	simple:P80370	simple:Q9UM47	DLK1	NOTCH3	FALSE	FALSE	TRUE	curated	FALSE	Ligand-Receptor	Signaling by Notch	apCAF|Neuron	0.401	Fetal_Pancreas
CPI-SS0491EECEA	CCL11_DPP4	simple:P51671	simple:P27487	CCL11	DPP4	TRUE	FALSE	TRUE	curated	FALSE	Ligand-Receptor	Signaling by Chemokines	apCAF|Neuron	2.82	Intestinal
CPI-SS0889E281D	CADM1_CADM1	simple:Q9BY67	simple:Q9BY67	CADM1	CADM1	FALSE	FALSE	FALSE	curated	FALSE	Adhesion-Adhesion	Adhesion by CADM	apCAF|Neuron	0.201	Eye
CPI-SS068BC31E4	CXCL9_DPP4	simple:Q07325	simple:P27487	CXCL9	DPP4	TRUE	FALSE	TRUE	curated	FALSE	Ligand-Receptor	Signaling by Chemokines	apCAF|Neuron	0.078	Lung
CPI-SS0D0235DCE	SLIT2_ROBO2	simple:O94813	simple:Q9HCK4	SLIT2	ROBO2	TRUE	FALSE	TRUE	curated	FALSE	Ligand-Receptor	Signaling by SLIT and NTRK-like protein	apCAF|Neuron	0.931	Eye
CPI-SS0B1B18F2D	CXCL12_DPP4	simple:P48061	simple:P27487	CXCL12	DPP4	TRUE	FALSE	TRUE	curated	FALSE	Ligand-Receptor	Signaling by Chemokines	apCAF|Neuron	2.659	Pleura
CPI-CS0D81115C8	Cholesterol_byDHCR24_RORA	complex:Cholesterol_byDHCR24	simple:P35398		RORA	TRUE	FALSE	TRUE	curated	FALSE	Ligand-Receptor	Signaling by Cholesterol/Desmosterol	apCAF|Neuron	0.494	Eye
CPI-CS0D81115C8	Cholesterol_byDHCR24_RORA	complex:Cholesterol_byDHCR24	simple:P35398		RORA	TRUE	FALSE	TRUE	curated	FALSE	Ligand-Receptor	Signaling by Cholesterol/Desmosterol	apCAF|Neuron	0.637	Tongue
CPI-SS09B92F236	EDN1_EDNRB	simple:P05305	simple:P24530	EDN1	EDNRB	TRUE	FALSE	TRUE	curated	FALSE	Ligand-Receptor	Signaling by Endothelin	apCAF|Neuron	0.06	Eye
CPI-SS04829AC68	GJA1_GJA1	simple:P17302	simple:P17302	GJA1	GJA1	FALSE	FALSE	FALSE	curated	FALSE	Gap-Gap	Adhesion by GAP junction	apCAF|Neuron	1.462	Fetal_Calvaria
CPI-SS036B08188	PLAU_PLAUR	simple:P00749	simple:Q03405	PLAU	PLAUR	TRUE	FALSE	TRUE	curated	FALSE	Ligand-Receptor	Signaling by Plasminogen Activator	apCAF|Neuron	0.29	Bladder
CPI-SS0A932EB77	SLIT2_ROBO1	simple:O94813	simple:Q9Y6N7	SLIT2	ROBO1	TRUE	FALSE	TRUE	curated	FALSE	Ligand-Receptor	Signaling by SLIT and NTRK-like protein	apCAF|Neuron	1.122	Vasculature
CPI-SS007AA9FDE	DLK1_NOTCH3	simple:P80370	simple:Q9UM47	DLK1	NOTCH3	FALSE	FALSE	TRUE	curated	FALSE	Ligand-Receptor	Signaling by Notch	apCAF|Neuron	2.465	Fetal_Muscle
CPI-SS036B08188	PLAU_PLAUR	simple:P00749	simple:Q03405	PLAU	PLAUR	TRUE	FALSE	TRUE	curated	FALSE	Ligand-Receptor	Signaling by Plasminogen Activator	apCAF|Neuron	0.17	Tongue
CPI-SS0A932EB77	SLIT2_ROBO1	simple:O94813	simple:Q9Y6N7	SLIT2	ROBO1	TRUE	FALSE	TRUE	curated	FALSE	Ligand-Receptor	Signaling by SLIT and NTRK-like protein	apCAF|Neuron	1.011	Muscle
CPI-SS0889E281D	CADM1_CADM1	simple:Q9BY67	simple:Q9BY67	CADM1	CADM1	FALSE	FALSE	FALSE	curated	FALSE	Adhesion-Adhesion	Adhesion by CADM	apCAF|Neuron	0.124	Lung
CPI-SS0D0235DCE	SLIT2_ROBO2	simple:O94813	simple:Q9HCK4	SLIT2	ROBO2	TRUE	FALSE	TRUE	curated	FALSE	Ligand-Receptor	Signaling by SLIT and NTRK-like protein	apCAF|Neuron	3.773	Fetal_Lung
CPI-SS04829AC68	GJA1_GJA1	simple:P17302	simple:P17302	GJA1	GJA1	FALSE	FALSE	FALSE	curated	FALSE	Gap-Gap	Adhesion by GAP junction	apCAF|Neuron	0.518	Tongue
CPI-SS0C93E48D7	THBS1_CD36	simple:P07996	simple:P16671	THBS1	CD36	FALSE	FALSE	TRUE	curated	FALSE	Ligand-Receptor	Signaling by Thrombospondin precursor	apCAF|Neuron	0.759	Adipose
CPI-SS0E928B8C8	FGF7_FGFR2	simple:P21781	simple:P21802	FGF7	FGFR2	TRUE	FALSE	TRUE	curated	FALSE	Ligand-Receptor	Signaling by Fibroblast growth factor	apCAF|Neuron	1.832	Trachea
CPI-SS0A932EB77	SLIT2_ROBO1	simple:O94813	simple:Q9Y6N7	SLIT2	ROBO1	TRUE	FALSE	TRUE	curated	FALSE	Ligand-Receptor	Signaling by SLIT and NTRK-like protein	apCAF|Neuron	0.506	Fetal_Calvaria
CPI-SS0914C7C85	THBS2_CD36	simple:P35442	simple:P16671	THBS2	CD36	FALSE	FALSE	TRUE	curated	FALSE	Ligand-Receptor	Signaling by Thrombospondin precursor	apCAF|Neuron	4.712	Artery
CPI-SS0D0235DCE	SLIT2_ROBO2	simple:O94813	simple:Q9HCK4	SLIT2	ROBO2	TRUE	FALSE	TRUE	curated	FALSE	Ligand-Receptor	Signaling by SLIT and NTRK-like protein	apCAF|Neuron	0.543	Fetal_Calvaria
CPI-SS034083FFA	SEMA3A_NRP1	simple:Q14563	simple:O14786	SEMA3A	NRP1	TRUE	FALSE	TRUE	curated	FALSE	Ligand-Receptor	Signaling by Semaphorin	apCAF|Neuron	0.771	Adipose
CPI-SS04829AC68	GJA1_GJA1	simple:P17302	simple:P17302	GJA1	GJA1	FALSE	FALSE	FALSE	curated	FALSE	Gap-Gap	Adhesion by GAP junction	apCAF|Neuron	0.784	Bladder
CPI-SS0A932EB77	SLIT2_ROBO1	simple:O94813	simple:Q9Y6N7	SLIT2	ROBO1	TRUE	FALSE	TRUE	curated	FALSE	Ligand-Receptor	Signaling by SLIT and NTRK-like protein	apCAF|Neuron	1.153	Tongue
CPI-SS007AA9FDE	DLK1_NOTCH3	simple:P80370	simple:Q9UM47	DLK1	NOTCH3	FALSE	FALSE	TRUE	curated	FALSE	Ligand-Receptor	Signaling by Notch	apCAF|Neuron	2.009	Fetal_Heart
CPI-SS0D0235DCE	SLIT2_ROBO2	simple:O94813	simple:Q9HCK4	SLIT2	ROBO2	TRUE	FALSE	TRUE	curated	FALSE	Ligand-Receptor	Signaling by SLIT and NTRK-like protein	apCAF|Neuron	0.715	Heart
CPI-SS0A932EB77	SLIT2_ROBO1	simple:O94813	simple:Q9Y6N7	SLIT2	ROBO1	TRUE	FALSE	TRUE	curated	FALSE	Ligand-Receptor	Signaling by SLIT and NTRK-like protein	apCAF|Neuron	1.724	Bladder
CPI-SS052BBD9F9	CXCL1_ACKR1	simple:P09341	simple:Q16570	CXCL1	ACKR1	TRUE	FALSE	TRUE	curated	FALSE	Ligand-Receptor	Signaling by Chemokines	apCAF|Plasma	0.088	Trachea
CPI-SS052BBD9F9	CXCL1_ACKR1	simple:P09341	simple:Q16570	CXCL1	ACKR1	TRUE	FALSE	TRUE	curated	FALSE	Ligand-Receptor	Signaling by Chemokines	apCAF|Plasma	0.35	Uterus
CPI-SS036B08188	PLAU_PLAUR	simple:P00749	simple:Q03405	PLAU	PLAUR	TRUE	FALSE	TRUE	curated	FALSE	Ligand-Receptor	Signaling by Plasminogen Activator	apCAF|Plasma	0.543	Uterus
CPI-SS0DBFB8BEA	CCL2_ACKR1	simple:P13500	simple:Q16570	CCL2	ACKR1	TRUE	FALSE	TRUE	curated	FALSE	Ligand-Receptor	Signaling by Chemokines	apCAF|Plasma	0.478	Uterus
CPI-SS0D0235DCE	SLIT2_ROBO2	simple:O94813	simple:Q9HCK4	SLIT2	ROBO2	TRUE	FALSE	TRUE	curated	FALSE	Ligand-Receptor	Signaling by SLIT and NTRK-like protein	apCAF|Plasma	0.905	Vasculature
CPI-SS0A932EB77	SLIT2_ROBO1	simple:O94813	simple:Q9Y6N7	SLIT2	ROBO1	TRUE	FALSE	TRUE	curated	FALSE	Ligand-Receptor	Signaling by SLIT and NTRK-like protein	apCAF|Plasma	0.821	Fetal_Muscle
CPI-SS007AA9FDE	DLK1_NOTCH3	simple:P80370	simple:Q9UM47	DLK1	NOTCH3	FALSE	FALSE	TRUE	curated	FALSE	Ligand-Receptor	Signaling by Notch	apCAF|Plasma	2.532	Fetal_Muscle
CPI-SS0DBFB8BEA	CCL2_ACKR1	simple:P13500	simple:Q16570	CCL2	ACKR1	TRUE	FALSE	TRUE	curated	FALSE	Ligand-Receptor	Signaling by Chemokines	apCAF|Plasma	0.333	Trachea
CPI-SS0911EECCC	CXCL8_ACKR1	simple:P10145	simple:Q16570	CXCL8	ACKR1	TRUE	FALSE	TRUE	curated	FALSE	Ligand-Receptor	Signaling by Chemokines	apCAF|Plasma	0.432	Uterus
CPI-SS0E0098222	TF_TFRC	simple:P02787	simple:P02786	TF	TFRC	TRUE	FALSE	TRUE	curated	FALSE	Ligand-Receptor	Signaling by Transferrin	apCAF|Plasma	0.232	Tongue
CPI-SS0B1B18F2D	CXCL12_DPP4	simple:P48061	simple:P27487	CXCL12	DPP4	TRUE	FALSE	TRUE	curated	FALSE	Ligand-Receptor	Signaling by Chemokines	apCAF|Plasma	2.618	Pleura
CPI-SS0A932EB77	SLIT2_ROBO1	simple:O94813	simple:Q9Y6N7	SLIT2	ROBO1	TRUE	FALSE	TRUE	curated	FALSE	Ligand-Receptor	Signaling by SLIT and NTRK-like protein	apCAF|Plasma	0.539	Tongue
CPI-SS08376F0E6	CSF3_CSF3R	simple:P09919	simple:Q99062	CSF3	CSF3R	TRUE	FALSE	TRUE	curated	FALSE	Ligand-Receptor	Signaling by Colony-Stimulating factor	apCAF|Plasma	0.096	Trachea
CPI-SS0914C7C85	THBS2_CD36	simple:P35442	simple:P16671	THBS2	CD36	FALSE	FALSE	TRUE	curated	FALSE	Ligand-Receptor	Signaling by Thrombospondin precursor	apCAF|Plasma	0.681	Muscle
CPI-SS0C93E48D7	THBS1_CD36	simple:P07996	simple:P16671	THBS1	CD36	FALSE	FALSE	TRUE	curated	FALSE	Ligand-Receptor	Signaling by Thrombospondin precursor	apCAF|Plasma	0.391	Muscle
CPI-CS0D81115C8	Cholesterol_byDHCR24_RORA	complex:Cholesterol_byDHCR24	simple:P35398		RORA	TRUE	FALSE	TRUE	curated	FALSE	Ligand-Receptor	Signaling by Cholesterol/Desmosterol	apCAF|Plasma	0.528	Tongue
CPI-SS0889E281D	CADM1_CADM1	simple:Q9BY67	simple:Q9BY67	CADM1	CADM1	FALSE	FALSE	FALSE	curated	FALSE	Adhesion-Adhesion	Adhesion by CADM	apCAF|Plasma	0.434	Lung
CPI-SS04829AC68	GJA1_GJA1	simple:P17302	simple:P17302	GJA1	GJA1	FALSE	FALSE	FALSE	curated	FALSE	Gap-Gap	Adhesion by GAP junction	apCAF|Plasma	0.432	Tongue
CPI-SS0D0235DCE	SLIT2_ROBO2	simple:O94813	simple:Q9HCK4	SLIT2	ROBO2	TRUE	FALSE	TRUE	curated	FALSE	Ligand-Receptor	Signaling by SLIT and NTRK-like protein	apCAF|Plasma	1.234	Tongue
CPI-CS0D81115C8	Cholesterol_byDHCR24_RORA	complex:Cholesterol_byDHCR24	simple:P35398		RORA	TRUE	FALSE	TRUE	curated	FALSE	Ligand-Receptor	Signaling by Cholesterol/Desmosterol	apCAF|Plasma	0.322	Salivary_Gland
CPI-SS0D2FABC4A	ADM_RAMP3	simple:P35318	simple:O60896	ADM	RAMP3	TRUE	FALSE	TRUE	curated	FALSE	Ligand-Receptor	Signaling by Adrenomedullin	apCAF|Plasma	0.165	Eye
CPI-SS0889E281D	CADM1_CADM1	simple:Q9BY67	simple:Q9BY67	CADM1	CADM1	FALSE	FALSE	FALSE	curated	FALSE	Adhesion-Adhesion	Adhesion by CADM	apCAF|Plasma	0.644	Eye
CPI-SS0D0235DCE	SLIT2_ROBO2	simple:O94813	simple:Q9HCK4	SLIT2	ROBO2	TRUE	FALSE	TRUE	curated	FALSE	Ligand-Receptor	Signaling by SLIT and NTRK-like protein	apCAF|Plasma	0.602	Heart
CPI-SS04829AC68	GJA1_GJA1	simple:P17302	simple:P17302	GJA1	GJA1	FALSE	FALSE	FALSE	curated	FALSE	Gap-Gap	Adhesion by GAP junction	apCAF|Plasma	1.422	Uterus
CPI-SS0BDC04683	CEACAM1_SELE	simple:P13688	simple:P16581	CEACAM1	SELE	TRUE	FALSE	FALSE	curated	FALSE	Adhesion-Adhesion	Adhesion by CEAM	apCAF|Plasma	0.315	Eye
CPI-SS0D0235DCE	SLIT2_ROBO2	simple:O94813	simple:Q9HCK4	SLIT2	ROBO2	TRUE	FALSE	TRUE	curated	FALSE	Ligand-Receptor	Signaling by SLIT and NTRK-like protein	apCAF|Plasma	4.002	Fetal_Lung
CPI-SS052BBD9F9	CXCL1_ACKR1	simple:P09341	simple:Q16570	CXCL1	ACKR1	TRUE	FALSE	TRUE	curated	FALSE	Ligand-Receptor	Signaling by Chemokines	apCAF|Plasma	0.281	Eye
CPI-SS0914C7C85	THBS2_CD36	simple:P35442	simple:P16671	THBS2	CD36	FALSE	FALSE	TRUE	curated	FALSE	Ligand-Receptor	Signaling by Thrombospondin precursor	apCAF|Smooth Muscle	1.685	Thymus
CPI-SS0D0235DCE	SLIT2_ROBO2	simple:O94813	simple:Q9HCK4	SLIT2	ROBO2	TRUE	FALSE	TRUE	curated	FALSE	Ligand-Receptor	Signaling by SLIT and NTRK-like protein	apCAF|Smooth Muscle	0.369	Tongue
CPI-SS0C93E48D7	THBS1_CD36	simple:P07996	simple:P16671	THBS1	CD36	FALSE	FALSE	TRUE	curated	FALSE	Ligand-Receptor	Signaling by Thrombospondin precursor	apCAF|Smooth Muscle	0.622	Muscle
CPI-SS04829AC68	GJA1_GJA1	simple:P17302	simple:P17302	GJA1	GJA1	FALSE	FALSE	FALSE	curated	FALSE	Gap-Gap	Adhesion by GAP junction	apCAF|Smooth Muscle	1.473	Fetal_Calvaria
CPI-SS0DBFB8BEA	CCL2_ACKR1	simple:P13500	simple:Q16570	CCL2	ACKR1	TRUE	FALSE	TRUE	curated	FALSE	Ligand-Receptor	Signaling by Chemokines	apCAF|Smooth Muscle	0.284	Vasculature
CPI-SS0D0235DCE	SLIT2_ROBO2	simple:O94813	simple:Q9HCK4	SLIT2	ROBO2	TRUE	FALSE	TRUE	curated	FALSE	Ligand-Receptor	Signaling by SLIT and NTRK-like protein	apCAF|Smooth Muscle	0.601	Fetal_Calvaria
CPI-SS052BBD9F9	CXCL1_ACKR1	simple:P09341	simple:Q16570	CXCL1	ACKR1	TRUE	FALSE	TRUE	curated	FALSE	Ligand-Receptor	Signaling by Chemokines	apCAF|Smooth Muscle	0.671	Eye
CPI-SS0A932EB77	SLIT2_ROBO1	simple:O94813	simple:Q9Y6N7	SLIT2	ROBO1	TRUE	FALSE	TRUE	curated	FALSE	Ligand-Receptor	Signaling by SLIT and NTRK-like protein	apCAF|Smooth Muscle	2.114	Bladder
CPI-SS0A932EB77	SLIT2_ROBO1	simple:O94813	simple:Q9Y6N7	SLIT2	ROBO1	TRUE	FALSE	TRUE	curated	FALSE	Ligand-Receptor	Signaling by SLIT and NTRK-like protein	apCAF|Smooth Muscle	0.263	Tongue
CPI-SS0DBFB8BEA	CCL2_ACKR1	simple:P13500	simple:Q16570	CCL2	ACKR1	TRUE	FALSE	TRUE	curated	FALSE	Ligand-Receptor	Signaling by Chemokines	apCAF|Smooth Muscle	0.466	Trachea
CPI-SS0E928B8C8	FGF7_FGFR2	simple:P21781	simple:P21802	FGF7	FGFR2	TRUE	FALSE	TRUE	curated	FALSE	Ligand-Receptor	Signaling by Fibroblast growth factor	apCAF|Smooth Muscle	1.363	Salivary_Gland
CPI-SS04829AC68	GJA1_GJA1	simple:P17302	simple:P17302	GJA1	GJA1	FALSE	FALSE	FALSE	curated	FALSE	Gap-Gap	Adhesion by GAP junction	apCAF|Smooth Muscle	0.222	Trachea
CPI-SS0B1B18F2D	CXCL12_DPP4	simple:P48061	simple:P27487	CXCL12	DPP4	TRUE	FALSE	TRUE	curated	FALSE	Ligand-Receptor	Signaling by Chemokines	apCAF|Smooth Muscle	2.923	Pleura
CPI-SS0491EECEA	CCL11_DPP4	simple:P51671	simple:P27487	CCL11	DPP4	TRUE	FALSE	TRUE	curated	FALSE	Ligand-Receptor	Signaling by Chemokines	apCAF|Smooth Muscle	2.831	Intestinal
CPI-SS007AA9FDE	DLK1_NOTCH3	simple:P80370	simple:Q9UM47	DLK1	NOTCH3	FALSE	FALSE	TRUE	curated	FALSE	Ligand-Receptor	Signaling by Notch	apCAF|Smooth Muscle	2.441	Fetal_Muscle
CPI-SS0C93E48D7	THBS1_CD36	simple:P07996	simple:P16671	THBS1	CD36	FALSE	FALSE	TRUE	curated	FALSE	Ligand-Receptor	Signaling by Thrombospondin precursor	apCAF|Smooth Muscle	0.991	Lung
CPI-SS0D2FABC4A	ADM_RAMP3	simple:P35318	simple:O60896	ADM	RAMP3	TRUE	FALSE	TRUE	curated	FALSE	Ligand-Receptor	Signaling by Adrenomedullin	apCAF|Smooth Muscle	0.209	Eye
CPI-SS007AA9FDE	DLK1_NOTCH3	simple:P80370	simple:Q9UM47	DLK1	NOTCH3	FALSE	FALSE	TRUE	curated	FALSE	Ligand-Receptor	Signaling by Notch	apCAF|Smooth Muscle	0.381	Fetal_Pancreas
CPI-SS0914C7C85	THBS2_CD36	simple:P35442	simple:P16671	THBS2	CD36	FALSE	FALSE	TRUE	curated	FALSE	Ligand-Receptor	Signaling by Thrombospondin precursor	apCAF|Smooth Muscle	0.913	Muscle
CPI-SS0BDC04683	CEACAM1_SELE	simple:P13688	simple:P16581	CEACAM1	SELE	TRUE	FALSE	FALSE	curated	FALSE	Adhesion-Adhesion	Adhesion by CEAM	apCAF|Smooth Muscle	0.059	Eye
CPI-SS068BC31E4	CXCL9_DPP4	simple:Q07325	simple:P27487	CXCL9	DPP4	TRUE	FALSE	TRUE	curated	FALSE	Ligand-Receptor	Signaling by Chemokines	apCAF|Smooth Muscle	0.045	Lung
CPI-SS0D0235DCE	SLIT2_ROBO2	simple:O94813	simple:Q9HCK4	SLIT2	ROBO2	TRUE	FALSE	TRUE	curated	FALSE	Ligand-Receptor	Signaling by SLIT and NTRK-like protein	apCAF|Smooth Muscle	3.91	Fetal_Lung
CPI-SS0E928B8C8	FGF7_FGFR2	simple:P21781	simple:P21802	FGF7	FGFR2	TRUE	FALSE	TRUE	curated	FALSE	Ligand-Receptor	Signaling by Fibroblast growth factor	apCAF|Smooth Muscle	1.749	Trachea
CPI-SS0C93E48D7	THBS1_CD36	simple:P07996	simple:P16671	THBS1	CD36	FALSE	FALSE	TRUE	curated	FALSE	Ligand-Receptor	Signaling by Thrombospondin precursor	apCAF|Smooth Muscle	0.43	Adipose
CPI-SS0889E281D	CADM1_CADM1	simple:Q9BY67	simple:Q9BY67	CADM1	CADM1	FALSE	FALSE	FALSE	curated	FALSE	Adhesion-Adhesion	Adhesion by CADM	apCAF|Smooth Muscle	0.229	Eye
CPI-SS0914C7C85	THBS2_CD36	simple:P35442	simple:P16671	THBS2	CD36	FALSE	FALSE	TRUE	curated	FALSE	Ligand-Receptor	Signaling by Thrombospondin precursor	apCAF|Smooth Muscle	1.216	Fetal_Heart
CPI-SS052BBD9F9	CXCL1_ACKR1	simple:P09341	simple:Q16570	CXCL1	ACKR1	TRUE	FALSE	TRUE	curated	FALSE	Ligand-Receptor	Signaling by Chemokines	apCAF|Smooth Muscle	0.222	Trachea
CPI-SS0D0235DCE	SLIT2_ROBO2	simple:O94813	simple:Q9HCK4	SLIT2	ROBO2	TRUE	FALSE	TRUE	curated	FALSE	Ligand-Receptor	Signaling by SLIT and NTRK-like protein	apCAF|Smooth Muscle	0.695	Heart
CPI-SS0914C7C85	THBS2_CD36	simple:P35442	simple:P16671	THBS2	CD36	FALSE	FALSE	TRUE	curated	FALSE	Ligand-Receptor	Signaling by Thrombospondin precursor	apCAF|Smooth Muscle	1.636	Lung
CPI-SS0914C7C85	THBS2_CD36	simple:P35442	simple:P16671	THBS2	CD36	FALSE	FALSE	TRUE	curated	FALSE	Ligand-Receptor	Signaling by Thrombospondin precursor	apCAF|Smooth Muscle	1.003	Adipose
CPI-SS0E928B8C8	FGF7_FGFR2	simple:P21781	simple:P21802	FGF7	FGFR2	TRUE	FALSE	TRUE	curated	FALSE	Ligand-Receptor	Signaling by Fibroblast growth factor	apCAF|Smooth Muscle	0.956	Heart
CPI-SS0B1B18F2D	CXCL12_DPP4	simple:P48061	simple:P27487	CXCL12	DPP4	TRUE	FALSE	TRUE	curated	FALSE	Ligand-Receptor	Signaling by Chemokines	apCAF|T cells	0.896	Muscle
CPI-SS0491EECEA	CCL11_DPP4	simple:P51671	simple:P27487	CCL11	DPP4	TRUE	FALSE	TRUE	curated	FALSE	Ligand-Receptor	Signaling by Chemokines	apCAF|T cells	1.429	Adipose
CPI-SS09B92F236	EDN1_EDNRB	simple:P05305	simple:P24530	EDN1	EDNRB	TRUE	FALSE	TRUE	curated	FALSE	Ligand-Receptor	Signaling by Endothelin	apCAF|T cells	0.046	Eye
CPI-SS0B1B18F2D	CXCL12_DPP4	simple:P48061	simple:P27487	CXCL12	DPP4	TRUE	FALSE	TRUE	curated	FALSE	Ligand-Receptor	Signaling by Chemokines	apCAF|T cells	2.609	Pleura
CPI-SS0491EECEA	CCL11_DPP4	simple:P51671	simple:P27487	CCL11	DPP4	TRUE	FALSE	TRUE	curated	FALSE	Ligand-Receptor	Signaling by Chemokines	apCAF|T cells	0.358	Muscle
CPI-SS007AA9FDE	DLK1_NOTCH3	simple:P80370	simple:Q9UM47	DLK1	NOTCH3	FALSE	FALSE	TRUE	curated	FALSE	Ligand-Receptor	Signaling by Notch	apCAF|T cells	2.394	Fetal_Muscle
CPI-SS09239FB26	CCL19_CCR7	simple:Q99731	simple:P32248	CCL19	CCR7	TRUE	FALSE	TRUE	curated	FALSE	Ligand-Receptor	Signaling by Chemokines	apCAF|T cells	1.817	Thymus
CPI-SS0889E281D	CADM1_CADM1	simple:Q9BY67	simple:Q9BY67	CADM1	CADM1	FALSE	FALSE	FALSE	curated	FALSE	Adhesion-Adhesion	Adhesion by CADM	apCAF|T cells	0.856	Eye
CPI-SS0B1B18F2D	CXCL12_DPP4	simple:P48061	simple:P27487	CXCL12	DPP4	TRUE	FALSE	TRUE	curated	FALSE	Ligand-Receptor	Signaling by Chemokines	apCAF|T cells	1.057	Thymus
CPI-CS0D81115C8	Cholesterol_byDHCR24_RORA	complex:Cholesterol_byDHCR24	simple:P35398		RORA	TRUE	FALSE	TRUE	curated	FALSE	Ligand-Receptor	Signaling by Cholesterol/Desmosterol	apCAF|T cells	0.327	Prostate
CPI-SS0E928B8C8	FGF7_FGFR2	simple:P21781	simple:P21802	FGF7	FGFR2	TRUE	FALSE	TRUE	curated	FALSE	Ligand-Receptor	Signaling by Fibroblast growth factor	apCAF|T cells	0.898	Heart
CPI-SS0CDAC688B	CXCL2_DPP4	simple:P19875	simple:P27487	CXCL2	DPP4	TRUE	FALSE	TRUE	curated	FALSE	Ligand-Receptor	Signaling by Chemokines	apCAF|T cells	0.272	Muscle
CPI-SS00D1CB372	CD34_SELL	simple:P28906	simple:P14151	CD34	SELL	FALSE	FALSE	FALSE	curated	FALSE	Ligand-Receptor		apCAF|T cells	1.15	Thymus
CPI-CS0D81115C8	Cholesterol_byDHCR24_RORA	complex:Cholesterol_byDHCR24	simple:P35398		RORA	TRUE	FALSE	TRUE	curated	FALSE	Ligand-Receptor	Signaling by Cholesterol/Desmosterol	apCAF|T cells	0.427	Eye
CPI-CS0D81115C8	Cholesterol_byDHCR24_RORA	complex:Cholesterol_byDHCR24	simple:P35398		RORA	TRUE	FALSE	TRUE	curated	FALSE	Ligand-Receptor	Signaling by Cholesterol/Desmosterol	apCAF|T cells	0.947	Tongue
CPI-SS0491EECEA	CCL11_DPP4	simple:P51671	simple:P27487	CCL11	DPP4	TRUE	FALSE	TRUE	curated	FALSE	Ligand-Receptor	Signaling by Chemokines	apCAF|T cells	2.817	Intestinal
CPI-SS0E0098222	TF_TFRC	simple:P02787	simple:P02786	TF	TFRC	TRUE	FALSE	TRUE	curated	FALSE	Ligand-Receptor	Signaling by Transferrin	apCAF|T cells	0.219	Tongue
CPI-SS06C0074BD	CCL21_CCR7	simple:O00585	simple:P32248	CCL21	CCR7	TRUE	FALSE	TRUE	curated	FALSE	Ligand-Receptor	Signaling by Chemokines	apCAF|T cells	0.823	Thymus
CPI-SS0B1B18F2D	CXCL12_DPP4	simple:P48061	simple:P27487	CXCL12	DPP4	TRUE	FALSE	TRUE	curated	FALSE	Ligand-Receptor	Signaling by Chemokines	apCAF|T cells	1.204	Adipose
CPI-CS0D81115C8	Cholesterol_byDHCR24_RORA	complex:Cholesterol_byDHCR24	simple:P35398		RORA	TRUE	FALSE	TRUE	curated	FALSE	Ligand-Receptor	Signaling by Cholesterol/Desmosterol	apCAF|T cells	0.647	Salivary_Gland
CPI-SS068BC31E4	CXCL9_DPP4	simple:Q07325	simple:P27487	CXCL9	DPP4	TRUE	FALSE	TRUE	curated	FALSE	Ligand-Receptor	Signaling by Chemokines	apCAF|T cells	0.047	Lung
CPI-SS04829AC68	GJA1_GJA1	simple:P17302	simple:P17302	GJA1	GJA1	FALSE	FALSE	FALSE	curated	FALSE	Gap-Gap	Adhesion by GAP junction	apCAF|T cells	1.325	Fetal_Calvaria
CPI-SS0D0235DCE	SLIT2_ROBO2	simple:O94813	simple:Q9HCK4	SLIT2	ROBO2	TRUE	FALSE	TRUE	curated	FALSE	Ligand-Receptor	Signaling by SLIT and NTRK-like protein	apCAF|T cells	0.486	Fetal_Calvaria
CPI-SS0D0235DCE	SLIT2_ROBO2	simple:O94813	simple:Q9HCK4	SLIT2	ROBO2	TRUE	FALSE	TRUE	curated	FALSE	Ligand-Receptor	Signaling by SLIT and NTRK-like protein	apCAF|T cells	1.749	Fetal_Skin
CPI-SS0D0235DCE	SLIT2_ROBO2	simple:O94813	simple:Q9HCK4	SLIT2	ROBO2	TRUE	FALSE	TRUE	curated	FALSE	Ligand-Receptor	Signaling by SLIT and NTRK-like protein	apCAF|T cells	3.785	Fetal_Lung
CPI-SS0914C7C85	THBS2_CD36	simple:P35442	simple:P16671	THBS2	CD36	FALSE	FALSE	TRUE	curated	FALSE	Ligand-Receptor	Signaling by Thrombospondin precursor	apCAF|T cells	1.168	Fetal_Heart
CPI-SS007AA9FDE	DLK1_NOTCH3	simple:P80370	simple:Q9UM47	DLK1	NOTCH3	FALSE	FALSE	TRUE	curated	FALSE	Ligand-Receptor	Signaling by Notch	CycFB|B cells	1.141	Muscle
CPI-SS04829AC68	GJA1_GJA1	simple:P17302	simple:P17302	GJA1	GJA1	FALSE	FALSE	FALSE	curated	FALSE	Gap-Gap	Adhesion by GAP junction	CycFB|B cells	0.817	Placenta
CPI-SC046AFCFE9	CLU_TREM2_receptor	simple:P10909	complex:TREM2_receptor	CLU		TRUE	FALSE	TRUE	curated	FALSE	Ligand-Receptor		CycFB|B cells	0.643	Placenta
CPI-SS00D1CB372	CD34_SELL	simple:P28906	simple:P14151	CD34	SELL	FALSE	FALSE	FALSE	curated	FALSE	Ligand-Receptor		CycFB|B cells	0.41	Fetal_Pancreas
CPI-CS0D81115C8	Cholesterol_byDHCR24_RORA	complex:Cholesterol_byDHCR24	simple:P35398		RORA	TRUE	FALSE	TRUE	curated	FALSE	Ligand-Receptor	Signaling by Cholesterol/Desmosterol	CycFB|B cells	0.197	Common_Bile_Duct
CPI-SS04829AC68	GJA1_GJA1	simple:P17302	simple:P17302	GJA1	GJA1	FALSE	FALSE	FALSE	curated	FALSE	Gap-Gap	Adhesion by GAP junction	CycFB|B cells	0.201	Fetal_Rib
CPI-SS09239FB26	CCL19_CCR7	simple:Q99731	simple:P32248	CCL19	CCR7	TRUE	FALSE	TRUE	curated	FALSE	Ligand-Receptor	Signaling by Chemokines	CycFB|B cells	0.808	Fetal_Pancreas
CPI-SS0DBFB8BEA	CCL2_ACKR1	simple:P13500	simple:Q16570	CCL2	ACKR1	TRUE	FALSE	TRUE	curated	FALSE	Ligand-Receptor	Signaling by Chemokines	CycFB|B cells	0.06	Trachea
CPI-SS0889E281D	CADM1_CADM1	simple:Q9BY67	simple:Q9BY67	CADM1	CADM1	FALSE	FALSE	FALSE	curated	FALSE	Adhesion-Adhesion	Adhesion by CADM	CycFB|B cells	0.315	Fetal_Male_Gonad
CPI-SS04829AC68	GJA1_GJA1	simple:P17302	simple:P17302	GJA1	GJA1	FALSE	FALSE	FALSE	curated	FALSE	Gap-Gap	Adhesion by GAP junction	CycFB|B cells	0.412	Fetal_Calvaria
CPI-SS0B1B18F2D	CXCL12_DPP4	simple:P48061	simple:P27487	CXCL12	DPP4	TRUE	FALSE	TRUE	curated	FALSE	Ligand-Receptor	Signaling by Chemokines	CycFB|B cells	0.733	Pleura
CPI-SS0D0235DCE	SLIT2_ROBO2	simple:O94813	simple:Q9HCK4	SLIT2	ROBO2	TRUE	FALSE	TRUE	curated	FALSE	Ligand-Receptor	Signaling by SLIT and NTRK-like protein	CycFB|B cells	0.148	Fetal_Skin
CPI-SS06C0074BD	CCL21_CCR7	simple:O00585	simple:P32248	CCL21	CCR7	TRUE	FALSE	TRUE	curated	FALSE	Ligand-Receptor	Signaling by Chemokines	CycFB|B cells	0.813	Fetal_Pancreas
CPI-SS0D0235DCE	SLIT2_ROBO2	simple:O94813	simple:Q9HCK4	SLIT2	ROBO2	TRUE	FALSE	TRUE	curated	FALSE	Ligand-Receptor	Signaling by SLIT and NTRK-like protein	CycFB|B cells	0.299	Heart
CPI-SS0E928B8C8	FGF7_FGFR2	simple:P21781	simple:P21802	FGF7	FGFR2	TRUE	FALSE	TRUE	curated	FALSE	Ligand-Receptor	Signaling by Fibroblast growth factor	CycFB|B cells	0.704	Heart
CPI-SS04829AC68	GJA1_GJA1	simple:P17302	simple:P17302	GJA1	GJA1	FALSE	FALSE	FALSE	curated	FALSE	Gap-Gap	Adhesion by GAP junction	CycFB|B cells	0.163	Tongue
CPI-SS0D0235DCE	SLIT2_ROBO2	simple:O94813	simple:Q9HCK4	SLIT2	ROBO2	TRUE	FALSE	TRUE	curated	FALSE	Ligand-Receptor	Signaling by SLIT and NTRK-like protein	CycFB|B cells	0.282	Fetal_Calvaria
CPI-SS0B1B18F2D	CXCL12_DPP4	simple:P48061	simple:P27487	CXCL12	DPP4	TRUE	FALSE	TRUE	curated	FALSE	Ligand-Receptor	Signaling by Chemokines	CycFB|B cells	1.781	Adipose
CPI-SS0C1332E73	CTSG_FPR1	simple:P08311	simple:P21462	CTSG	FPR1	TRUE	FALSE	TRUE	curated	FALSE	Ligand-Receptor	Signaling by Cathepsin	CycFB|B cells	0.211	Pleura
CPI-SS034083FFA	SEMA3A_NRP1	simple:Q14563	simple:O14786	SEMA3A	NRP1	TRUE	FALSE	TRUE	curated	FALSE	Ligand-Receptor	Signaling by Semaphorin	CycFB|B cells	0.182	Vasculature
CPI-SS0889E281D	CADM1_CADM1	simple:Q9BY67	simple:Q9BY67	CADM1	CADM1	FALSE	FALSE	FALSE	curated	FALSE	Adhesion-Adhesion	Adhesion by CADM	CycFB|B cells	0.16	Fetal_Adrenal_Gland
CPI-SS052BBD9F9	CXCL1_ACKR1	simple:P09341	simple:Q16570	CXCL1	ACKR1	TRUE	FALSE	TRUE	curated	FALSE	Ligand-Receptor	Signaling by Chemokines	CycFB|B cells	0.145	Uterus
CPI-SS0D0235DCE	SLIT2_ROBO2	simple:O94813	simple:Q9HCK4	SLIT2	ROBO2	TRUE	FALSE	TRUE	curated	FALSE	Ligand-Receptor	Signaling by SLIT and NTRK-like protein	CycFB|B cells	0.213	Fetal_Lung
CPI-SS09239FB26	CCL19_CCR7	simple:Q99731	simple:P32248	CCL19	CCR7	TRUE	FALSE	TRUE	curated	FALSE	Ligand-Receptor	Signaling by Chemokines	CycFB|B cells	1.014	Esophageal
CPI-SS0DBFB8BEA	CCL2_ACKR1	simple:P13500	simple:Q16570	CCL2	ACKR1	TRUE	FALSE	TRUE	curated	FALSE	Ligand-Receptor	Signaling by Chemokines	CycFB|B cells	0.964	Artery
CPI-SS0B20A1B18	GCG_GLP1R	simple:P01275	simple:P43220	GCG	GLP1R	TRUE	FALSE	TRUE	curated	FALSE	Ligand-Receptor	Signaling by Pro-glucagon precursor	CycFB|B cells	2.514	Pancreas
CPI-SC06C75F978	APOE_TREM2_receptor	simple:P02649	complex:TREM2_receptor	APOE		TRUE	FALSE	TRUE	curated	FALSE	Ligand-Receptor	Signaling by Apolipoprotein	CycFB|B cells	0.764	Temporal_Lobe
CPI-SS0914C7C85	THBS2_CD36	simple:P35442	simple:P16671	THBS2	CD36	FALSE	FALSE	TRUE	curated	FALSE	Ligand-Receptor	Signaling by Thrombospondin precursor	CycFB|B cells	0.093	Fetal_Heart
CPI-SS007AA9FDE	DLK1_NOTCH3	simple:P80370	simple:Q9UM47	DLK1	NOTCH3	FALSE	FALSE	TRUE	curated	FALSE	Ligand-Receptor	Signaling by Notch	CycFB|B cells	2.719	Fetal_Muscle
CPI-SS04829AC68	GJA1_GJA1	simple:P17302	simple:P17302	GJA1	GJA1	FALSE	FALSE	FALSE	curated	FALSE	Gap-Gap	Adhesion by GAP junction	CycFB|B cells	0.087	Fetal_Male_Gonad
CPI-SS04829AC68	GJA1_GJA1	simple:P17302	simple:P17302	GJA1	GJA1	FALSE	FALSE	FALSE	curated	FALSE	Gap-Gap	Adhesion by GAP junction	CycFB|B cells	1.278	Uterus
CPI-SS04829AC68	GJA1_GJA1	simple:P17302	simple:P17302	GJA1	GJA1	FALSE	FALSE	FALSE	curated	FALSE	Gap-Gap	Adhesion by GAP junction	CycFB|B cells	0.123	Fetal_Adrenal_Gland
CPI-SS0C93E48D7	THBS1_CD36	simple:P07996	simple:P16671	THBS1	CD36	FALSE	FALSE	TRUE	curated	FALSE	Ligand-Receptor	Signaling by Thrombospondin precursor	CycFB|Endothelial	0.994	Muscle
CPI-SS0A932EB77	SLIT2_ROBO1	simple:O94813	simple:Q9Y6N7	SLIT2	ROBO1	TRUE	FALSE	TRUE	curated	FALSE	Ligand-Receptor	Signaling by SLIT and NTRK-like protein	CycFB|Endothelial	0.319	Bladder
CPI-SS0DBFB8BEA	CCL2_ACKR1	simple:P13500	simple:Q16570	CCL2	ACKR1	TRUE	FALSE	TRUE	curated	FALSE	Ligand-Receptor	Signaling by Chemokines	CycFB|Endothelial	2.279	Bladder
CPI-SS034083FFA	SEMA3A_NRP1	simple:Q14563	simple:O14786	SEMA3A	NRP1	TRUE	FALSE	TRUE	curated	FALSE	Ligand-Receptor	Signaling by Semaphorin	CycFB|Endothelial	0.527	Bladder
CPI-SS0889E281D	CADM1_CADM1	simple:Q9BY67	simple:Q9BY67	CADM1	CADM1	FALSE	FALSE	FALSE	curated	FALSE	Adhesion-Adhesion	Adhesion by CADM	CycFB|Endothelial	0.381	Fetal_Spinal_Cord
CPI-SS0914C7C85	THBS2_CD36	simple:P35442	simple:P16671	THBS2	CD36	FALSE	FALSE	TRUE	curated	FALSE	Ligand-Receptor	Signaling by Thrombospondin precursor	CycFB|Endothelial	0.435	Bladder
CPI-SS0DBFB8BEA	CCL2_ACKR1	simple:P13500	simple:Q16570	CCL2	ACKR1	TRUE	FALSE	TRUE	curated	FALSE	Ligand-Receptor	Signaling by Chemokines	CycFB|Endothelial	1.38	Muscle
CPI-SS0914C7C85	THBS2_CD36	simple:P35442	simple:P16671	THBS2	CD36	FALSE	FALSE	TRUE	curated	FALSE	Ligand-Receptor	Signaling by Thrombospondin precursor	CycFB|Endothelial	1.316	Muscle
CPI-SS0D2FABC4A	ADM_RAMP3	simple:P35318	simple:O60896	ADM	RAMP3	TRUE	FALSE	TRUE	curated	FALSE	Ligand-Receptor	Signaling by Adrenomedullin	CycFB|Endothelial	1.673	Muscle
CPI-SS04829AC68	GJA1_GJA1	simple:P17302	simple:P17302	GJA1	GJA1	FALSE	FALSE	FALSE	curated	FALSE	Gap-Gap	Adhesion by GAP junction	CycFB|Endothelial	1.106	Muscle
CPI-SS0DBFB8BEA	CCL2_ACKR1	simple:P13500	simple:Q16570	CCL2	ACKR1	TRUE	FALSE	TRUE	curated	FALSE	Ligand-Receptor	Signaling by Chemokines	CycFB|Endothelial	2.411	Trachea
CPI-SS0D0235DCE	SLIT2_ROBO2	simple:O94813	simple:Q9HCK4	SLIT2	ROBO2	TRUE	FALSE	TRUE	curated	FALSE	Ligand-Receptor	Signaling by SLIT and NTRK-like protein	CycFB|Endothelial	0.136	Fetal_Skin
CPI-SS0C93E48D7	THBS1_CD36	simple:P07996	simple:P16671	THBS1	CD36	FALSE	FALSE	TRUE	curated	FALSE	Ligand-Receptor	Signaling by Thrombospondin precursor	CycFB|Endothelial	0.559	Lung
CPI-SS04829AC68	GJA1_GJA1	simple:P17302	simple:P17302	GJA1	GJA1	FALSE	FALSE	FALSE	curated	FALSE	Gap-Gap	Adhesion by GAP junction	CycFB|Endothelial	0.51	Fetal_Calvaria
CPI-SS0889E281D	CADM1_CADM1	simple:Q9BY67	simple:Q9BY67	CADM1	CADM1	FALSE	FALSE	FALSE	curated	FALSE	Adhesion-Adhesion	Adhesion by CADM	CycFB|Endothelial	0.116	Fetal_Male_Gonad
CPI-SS0C93E48D7	THBS1_CD36	simple:P07996	simple:P16671	THBS1	CD36	FALSE	FALSE	TRUE	curated	FALSE	Ligand-Receptor	Signaling by Thrombospondin precursor	CycFB|Endothelial	0.244	Bladder
CPI-SS0D0235DCE	SLIT2_ROBO2	simple:O94813	simple:Q9HCK4	SLIT2	ROBO2	TRUE	FALSE	TRUE	curated	FALSE	Ligand-Receptor	Signaling by SLIT and NTRK-like protein	CycFB|Endothelial	0.146	Fetal_Calvaria
CPI-SS0D2FABC4A	ADM_RAMP3	simple:P35318	simple:O60896	ADM	RAMP3	TRUE	FALSE	TRUE	curated	FALSE	Ligand-Receptor	Signaling by Adrenomedullin	CycFB|Endothelial	2.173	Eye
CPI-SS04829AC68	GJA1_GJA1	simple:P17302	simple:P17302	GJA1	GJA1	FALSE	FALSE	FALSE	curated	FALSE	Gap-Gap	Adhesion by GAP junction	CycFB|Endothelial	0.62	Adipose
CPI-SS007AA9FDE	DLK1_NOTCH3	simple:P80370	simple:Q9UM47	DLK1	NOTCH3	FALSE	FALSE	TRUE	curated	FALSE	Ligand-Receptor	Signaling by Notch	CycFB|Endothelial	1.136	Muscle
CPI-SS034083FFA	SEMA3A_NRP1	simple:Q14563	simple:O14786	SEMA3A	NRP1	TRUE	FALSE	TRUE	curated	FALSE	Ligand-Receptor	Signaling by Semaphorin	CycFB|Endothelial	0.481	Fetal_Skin
CPI-SS0A932EB77	SLIT2_ROBO1	simple:O94813	simple:Q9Y6N7	SLIT2	ROBO1	TRUE	FALSE	TRUE	curated	FALSE	Ligand-Receptor	Signaling by SLIT and NTRK-like protein	CycFB|Endothelial	0.975	Eye
CPI-SS04829AC68	GJA1_GJA1	simple:P17302	simple:P17302	GJA1	GJA1	FALSE	FALSE	FALSE	curated	FALSE	Gap-Gap	Adhesion by GAP junction	CycFB|Endothelial	0.348	Fetal_Skin
CPI-SS0DBFB8BEA	CCL2_ACKR1	simple:P13500	simple:Q16570	CCL2	ACKR1	TRUE	FALSE	TRUE	curated	FALSE	Ligand-Receptor	Signaling by Chemokines	CycFB|Endothelial	0.999	Heart
CPI-SS04829AC68	GJA1_GJA1	simple:P17302	simple:P17302	GJA1	GJA1	FALSE	FALSE	FALSE	curated	FALSE	Gap-Gap	Adhesion by GAP junction	CycFB|Endothelial	0.967	Fetal_Kidney
CPI-SS0914C7C85	THBS2_CD36	simple:P35442	simple:P16671	THBS2	CD36	FALSE	FALSE	TRUE	curated	FALSE	Ligand-Receptor	Signaling by Thrombospondin precursor	CycFB|Endothelial	0.505	Fetal_Heart
CPI-SS0914C7C85	THBS2_CD36	simple:P35442	simple:P16671	THBS2	CD36	FALSE	FALSE	TRUE	curated	FALSE	Ligand-Receptor	Signaling by Thrombospondin precursor	CycFB|Endothelial	1.331	Heart
CPI-SS0DBFB8BEA	CCL2_ACKR1	simple:P13500	simple:Q16570	CCL2	ACKR1	TRUE	FALSE	TRUE	curated	FALSE	Ligand-Receptor	Signaling by Chemokines	CycFB|Endothelial	3.204	Artery
CPI-SS04829AC68	GJA1_GJA1	simple:P17302	simple:P17302	GJA1	GJA1	FALSE	FALSE	FALSE	curated	FALSE	Gap-Gap	Adhesion by GAP junction	CycFB|Endothelial	0.797	Fetal_Muscle
CPI-SC046AFCFE9	CLU_TREM2_receptor	simple:P10909	complex:TREM2_receptor	CLU		TRUE	FALSE	TRUE	curated	FALSE	Ligand-Receptor		CycFB|Endothelial	0.625	Placenta
CPI-SS0914C7C85	THBS2_CD36	simple:P35442	simple:P16671	THBS2	CD36	FALSE	FALSE	TRUE	curated	FALSE	Ligand-Receptor	Signaling by Thrombospondin precursor	CycFB|Endothelial	1.505	Lung
CPI-SS034083FFA	SEMA3A_NRP1	simple:Q14563	simple:O14786	SEMA3A	NRP1	TRUE	FALSE	TRUE	curated	FALSE	Ligand-Receptor	Signaling by Semaphorin	CycFB|Endothelial	0.481	Lung
CPI-SS0D2FABC4A	ADM_RAMP3	simple:P35318	simple:O60896	ADM	RAMP3	TRUE	FALSE	TRUE	curated	FALSE	Ligand-Receptor	Signaling by Adrenomedullin	CycFB|Endothelial	1.738	Tongue
CPI-SS04829AC68	GJA1_GJA1	simple:P17302	simple:P17302	GJA1	GJA1	FALSE	FALSE	FALSE	curated	FALSE	Gap-Gap	Adhesion by GAP junction	CycFB|Endothelial	2.193	Uterus
CPI-SS04829AC68	GJA1_GJA1	simple:P17302	simple:P17302	GJA1	GJA1	FALSE	FALSE	FALSE	curated	FALSE	Gap-Gap	Adhesion by GAP junction	CycFB|Endothelial	1.492	Trachea
CPI-SS0B1B18F2D	CXCL12_DPP4	simple:P48061	simple:P27487	CXCL12	DPP4	TRUE	FALSE	TRUE	curated	FALSE	Ligand-Receptor	Signaling by Chemokines	CycFB|Endothelial	1.245	Omentum
CPI-SS0D0235DCE	SLIT2_ROBO2	simple:O94813	simple:Q9HCK4	SLIT2	ROBO2	TRUE	FALSE	TRUE	curated	FALSE	Ligand-Receptor	Signaling by SLIT and NTRK-like protein	CycFB|Endothelial	0.114	Placenta
CPI-SS04829AC68	GJA1_GJA1	simple:P17302	simple:P17302	GJA1	GJA1	FALSE	FALSE	FALSE	curated	FALSE	Gap-Gap	Adhesion by GAP junction	CycFB|Endothelial	1.636	Pleura
CPI-SS0D2FABC4A	ADM_RAMP3	simple:P35318	simple:O60896	ADM	RAMP3	TRUE	FALSE	TRUE	curated	FALSE	Ligand-Receptor	Signaling by Adrenomedullin	CycFB|Endothelial	1.465	Adipose
CPI-SS0A932EB77	SLIT2_ROBO1	simple:O94813	simple:Q9Y6N7	SLIT2	ROBO1	TRUE	FALSE	TRUE	curated	FALSE	Ligand-Receptor	Signaling by SLIT and NTRK-like protein	CycFB|Endothelial	1.663	Prostate
CPI-SS04829AC68	GJA1_GJA1	simple:P17302	simple:P17302	GJA1	GJA1	FALSE	FALSE	FALSE	curated	FALSE	Gap-Gap	Adhesion by GAP junction	CycFB|Endothelial	0.813	Bladder
CPI-SS04829AC68	GJA1_GJA1	simple:P17302	simple:P17302	GJA1	GJA1	FALSE	FALSE	FALSE	curated	FALSE	Gap-Gap	Adhesion by GAP junction	CycFB|Endothelial	0.4	Fetal_Rib
CPI-SS0914C7C85	THBS2_CD36	simple:P35442	simple:P16671	THBS2	CD36	FALSE	FALSE	TRUE	curated	FALSE	Ligand-Receptor	Signaling by Thrombospondin precursor	CycFB|Endothelial	1.84	Adipose
CPI-SS04829AC68	GJA1_GJA1	simple:P17302	simple:P17302	GJA1	GJA1	FALSE	FALSE	FALSE	curated	FALSE	Gap-Gap	Adhesion by GAP junction	CycFB|Endothelial	1.007	Placenta
CPI-SS04829AC68	GJA1_GJA1	simple:P17302	simple:P17302	GJA1	GJA1	FALSE	FALSE	FALSE	curated	FALSE	Gap-Gap	Adhesion by GAP junction	CycFB|Endothelial	0.809	Tongue
CPI-SS007AA9FDE	DLK1_NOTCH3	simple:P80370	simple:Q9UM47	DLK1	NOTCH3	FALSE	FALSE	TRUE	curated	FALSE	Ligand-Receptor	Signaling by Notch	CycFB|Endothelial	0.697	Fetal_Pancreas
CPI-SS0D2FABC4A	ADM_RAMP3	simple:P35318	simple:O60896	ADM	RAMP3	TRUE	FALSE	TRUE	curated	FALSE	Ligand-Receptor	Signaling by Adrenomedullin	CycFB|Endothelial	0.437	Uterus
CPI-SS0C1332E73	CTSG_FPR1	simple:P08311	simple:P21462	CTSG	FPR1	TRUE	FALSE	TRUE	curated	FALSE	Ligand-Receptor	Signaling by Cathepsin	CycFB|Endothelial	0.154	Pleura
CPI-SS0A932EB77	SLIT2_ROBO1	simple:O94813	simple:Q9Y6N7	SLIT2	ROBO1	TRUE	FALSE	TRUE	curated	FALSE	Ligand-Receptor	Signaling by SLIT and NTRK-like protein	CycFB|Endothelial	0.585	Lung
CPI-SS04829AC68	GJA1_GJA1	simple:P17302	simple:P17302	GJA1	GJA1	FALSE	FALSE	FALSE	curated	FALSE	Gap-Gap	Adhesion by GAP junction	CycFB|Endothelial	0.674	Vasculature
CPI-SS04829AC68	GJA1_GJA1	simple:P17302	simple:P17302	GJA1	GJA1	FALSE	FALSE	FALSE	curated	FALSE	Gap-Gap	Adhesion by GAP junction	CycFB|Endothelial	1.158	Eye
CPI-SS0889E281D	CADM1_CADM1	simple:Q9BY67	simple:Q9BY67	CADM1	CADM1	FALSE	FALSE	FALSE	curated	FALSE	Adhesion-Adhesion	Adhesion by CADM	CycFB|Endothelial	0.472	Temporal_Lobe
CPI-SS0A932EB77	SLIT2_ROBO1	simple:O94813	simple:Q9Y6N7	SLIT2	ROBO1	TRUE	FALSE	TRUE	curated	FALSE	Ligand-Receptor	Signaling by SLIT and NTRK-like protein	CycFB|Endothelial	0.662	Tongue
CPI-SS0B1B18F2D	CXCL12_DPP4	simple:P48061	simple:P27487	CXCL12	DPP4	TRUE	FALSE	TRUE	curated	FALSE	Ligand-Receptor	Signaling by Chemokines	CycFB|Endothelial	0.943	Pleura
CPI-SS034083FFA	SEMA3A_NRP1	simple:Q14563	simple:O14786	SEMA3A	NRP1	TRUE	FALSE	TRUE	curated	FALSE	Ligand-Receptor	Signaling by Semaphorin	CycFB|Endothelial	0.795	Vasculature
CPI-SS04829AC68	GJA1_GJA1	simple:P17302	simple:P17302	GJA1	GJA1	FALSE	FALSE	FALSE	curated	FALSE	Gap-Gap	Adhesion by GAP junction	CycFB|Endothelial	0.497	Fetal_Male_Gonad
CPI-SS052BBD9F9	CXCL1_ACKR1	simple:P09341	simple:Q16570	CXCL1	ACKR1	TRUE	FALSE	TRUE	curated	FALSE	Ligand-Receptor	Signaling by Chemokines	CycFB|Endothelial	1.057	Uterus
CPI-SS0C93E48D7	THBS1_CD36	simple:P07996	simple:P16671	THBS1	CD36	FALSE	FALSE	TRUE	curated	FALSE	Ligand-Receptor	Signaling by Thrombospondin precursor	CycFB|Endothelial	0.335	Vasculature
CPI-SS0914C7C85	THBS2_CD36	simple:P35442	simple:P16671	THBS2	CD36	FALSE	FALSE	TRUE	curated	FALSE	Ligand-Receptor	Signaling by Thrombospondin precursor	CycFB|Endothelial	1.429	Vasculature
CPI-SS00C24ED50	CDH5_CDH5	simple:P33151	simple:P33151	CDH5	CDH5	FALSE	FALSE	FALSE	curated	FALSE	Adhesion-Adhesion	Adhesion by Cadherin	CycFB|Endothelial	1.647	Fetal_Pancreas
CPI-SS034083FFA	SEMA3A_NRP1	simple:Q14563	simple:O14786	SEMA3A	NRP1	TRUE	FALSE	TRUE	curated	FALSE	Ligand-Receptor	Signaling by Semaphorin	CycFB|Endothelial	0.897	Adipose
CPI-SS0DBFB8BEA	CCL2_ACKR1	simple:P13500	simple:Q16570	CCL2	ACKR1	TRUE	FALSE	TRUE	curated	FALSE	Ligand-Receptor	Signaling by Chemokines	CycFB|Endothelial	1.809	Vasculature
CPI-SS04829AC68	GJA1_GJA1	simple:P17302	simple:P17302	GJA1	GJA1	FALSE	FALSE	FALSE	curated	FALSE	Gap-Gap	Adhesion by GAP junction	CycFB|Endothelial	0.84	Fetal_Adrenal_Gland
CPI-SS036B08188	PLAU_PLAUR	simple:P00749	simple:Q03405	PLAU	PLAUR	TRUE	FALSE	TRUE	curated	FALSE	Ligand-Receptor	Signaling by Plasminogen Activator	CycFB|Endothelial	0.568	Uterus
CPI-SS04C672963	ESAM_ESAM	simple:Q96AP7	simple:Q96AP7	ESAM	ESAM	FALSE	FALSE	FALSE	curated	FALSE	Adhesion-Adhesion		CycFB|Endothelial	1.286	Vasculature
CPI-SS00C24ED50	CDH5_CDH5	simple:P33151	simple:P33151	CDH5	CDH5	FALSE	FALSE	FALSE	curated	FALSE	Adhesion-Adhesion	Adhesion by Cadherin	CycFB|Endothelial	1.568	Fetal_Heart
CPI-SS034083FFA	SEMA3A_NRP1	simple:Q14563	simple:O14786	SEMA3A	NRP1	TRUE	FALSE	TRUE	curated	FALSE	Ligand-Receptor	Signaling by Semaphorin	CycFB|Endothelial	0.465	Uterus
CPI-SS0D0235DCE	SLIT2_ROBO2	simple:O94813	simple:Q9HCK4	SLIT2	ROBO2	TRUE	FALSE	TRUE	curated	FALSE	Ligand-Receptor	Signaling by SLIT and NTRK-like protein	CycFB|Epithelial	0.843	Heart
CPI-SS007AA9FDE	DLK1_NOTCH3	simple:P80370	simple:Q9UM47	DLK1	NOTCH3	FALSE	FALSE	TRUE	curated	FALSE	Ligand-Receptor	Signaling by Notch	CycFB|Epithelial	1.305	Muscle
CPI-SS0D0235DCE	SLIT2_ROBO2	simple:O94813	simple:Q9HCK4	SLIT2	ROBO2	TRUE	FALSE	TRUE	curated	FALSE	Ligand-Receptor	Signaling by SLIT and NTRK-like protein	CycFB|Epithelial	0.138	Fetal_Skin
CPI-SS04829AC68	GJA1_GJA1	simple:P17302	simple:P17302	GJA1	GJA1	FALSE	FALSE	FALSE	curated	FALSE	Gap-Gap	Adhesion by GAP junction	CycFB|Epithelial	0.537	Eye
CPI-SS0A932EB77	SLIT2_ROBO1	simple:O94813	simple:Q9Y6N7	SLIT2	ROBO1	TRUE	FALSE	TRUE	curated	FALSE	Ligand-Receptor	Signaling by SLIT and NTRK-like protein	CycFB|Epithelial	0.912	Eye
CPI-SS0A932EB77	SLIT2_ROBO1	simple:O94813	simple:Q9Y6N7	SLIT2	ROBO1	TRUE	FALSE	TRUE	curated	FALSE	Ligand-Receptor	Signaling by SLIT and NTRK-like protein	CycFB|Epithelial	0.571	Muscle
CPI-SS0491EECEA	CCL11_DPP4	simple:P51671	simple:P27487	CCL11	DPP4	TRUE	FALSE	TRUE	curated	FALSE	Ligand-Receptor	Signaling by Chemokines	CycFB|Epithelial	1.485	Intestinal
CPI-SS04C672963	ESAM_ESAM	simple:Q96AP7	simple:Q96AP7	ESAM	ESAM	FALSE	FALSE	FALSE	curated	FALSE	Adhesion-Adhesion		CycFB|Epithelial	0.16	Vasculature
CPI-SS034083FFA	SEMA3A_NRP1	simple:Q14563	simple:O14786	SEMA3A	NRP1	TRUE	FALSE	TRUE	curated	FALSE	Ligand-Receptor	Signaling by Semaphorin	CycFB|Epithelial	0.239	Uterus
CPI-SS0889E281D	CADM1_CADM1	simple:Q9BY67	simple:Q9BY67	CADM1	CADM1	FALSE	FALSE	FALSE	curated	FALSE	Adhesion-Adhesion	Adhesion by CADM	CycFB|Epithelial	0.357	Eye
CPI-SS0889E281D	CADM1_CADM1	simple:Q9BY67	simple:Q9BY67	CADM1	CADM1	FALSE	FALSE	FALSE	curated	FALSE	Adhesion-Adhesion	Adhesion by CADM	CycFB|Epithelial	0.646	Fetal_Spinal_Cord
CPI-SS001BF66E8	CEACAM6_CEACAM6	simple:P40199	simple:P40199	CEACAM6	CEACAM6	FALSE	FALSE	FALSE	curated	FALSE	Adhesion-Adhesion	Adhesion by CEAM	CycFB|Epithelial	2.849	Common_Bile_Duct
CPI-SS0E928B8C8	FGF7_FGFR2	simple:P21781	simple:P21802	FGF7	FGFR2	TRUE	FALSE	TRUE	curated	FALSE	Ligand-Receptor	Signaling by Fibroblast growth factor	CycFB|Epithelial	0.655	Trachea
CPI-SS04829AC68	GJA1_GJA1	simple:P17302	simple:P17302	GJA1	GJA1	FALSE	FALSE	FALSE	curated	FALSE	Gap-Gap	Adhesion by GAP junction	CycFB|Epithelial	0.462	Bladder
CPI-SS036B08188	PLAU_PLAUR	simple:P00749	simple:Q03405	PLAU	PLAUR	TRUE	FALSE	TRUE	curated	FALSE	Ligand-Receptor	Signaling by Plasminogen Activator	CycFB|Epithelial	1.02	Uterus
CPI-SS0A932EB77	SLIT2_ROBO1	simple:O94813	simple:Q9Y6N7	SLIT2	ROBO1	TRUE	FALSE	TRUE	curated	FALSE	Ligand-Receptor	Signaling by SLIT and NTRK-like protein	CycFB|Epithelial	0.612	Lung
CPI-SS0A932EB77	SLIT2_ROBO1	simple:O94813	simple:Q9Y6N7	SLIT2	ROBO1	TRUE	FALSE	TRUE	curated	FALSE	Ligand-Receptor	Signaling by SLIT and NTRK-like protein	CycFB|Epithelial	0.247	Adipose
CPI-SS0914C7C85	THBS2_CD36	simple:P35442	simple:P16671	THBS2	CD36	FALSE	FALSE	TRUE	curated	FALSE	Ligand-Receptor	Signaling by Thrombospondin precursor	CycFB|Epithelial	1.606	Adipose
CPI-SS0DBFB8BEA	CCL2_ACKR1	simple:P13500	simple:Q16570	CCL2	ACKR1	TRUE	FALSE	TRUE	curated	FALSE	Ligand-Receptor	Signaling by Chemokines	CycFB|Epithelial	0.06	Trachea
CPI-SS0D0235DCE	SLIT2_ROBO2	simple:O94813	simple:Q9HCK4	SLIT2	ROBO2	TRUE	FALSE	TRUE	curated	FALSE	Ligand-Receptor	Signaling by SLIT and NTRK-like protein	CycFB|Epithelial	0.757	Eye
CPI-SS001BF66E8	CEACAM6_CEACAM6	simple:P40199	simple:P40199	CEACAM6	CEACAM6	FALSE	FALSE	FALSE	curated	FALSE	Adhesion-Adhesion	Adhesion by CEAM	CycFB|Epithelial	0.781	Trachea
CPI-SS0914C7C85	THBS2_CD36	simple:P35442	simple:P16671	THBS2	CD36	FALSE	FALSE	TRUE	curated	FALSE	Ligand-Receptor	Signaling by Thrombospondin precursor	CycFB|Epithelial	0.139	Fetal_Heart
CPI-SS06DA9B4FE	PDGFC_PDGFRA	simple:Q9NRA1	simple:P16234	PDGFC	PDGFRA	TRUE	FALSE	TRUE	curated	FALSE	Ligand-Receptor	Signaling by Platelet-derived growth factor	CycFB|Epithelial	0.23	Vasculature
CPI-SS04829AC68	GJA1_GJA1	simple:P17302	simple:P17302	GJA1	GJA1	FALSE	FALSE	FALSE	curated	FALSE	Gap-Gap	Adhesion by GAP junction	CycFB|Epithelial	0.671	Tongue
CPI-CS0D81115C8	Cholesterol_byDHCR24_RORA	complex:Cholesterol_byDHCR24	simple:P35398		RORA	TRUE	FALSE	TRUE	curated	FALSE	Ligand-Receptor	Signaling by Cholesterol/Desmosterol	CycFB|Epithelial	0.455	Tongue
CPI-SS0D0235DCE	SLIT2_ROBO2	simple:O94813	simple:Q9HCK4	SLIT2	ROBO2	TRUE	FALSE	TRUE	curated	FALSE	Ligand-Receptor	Signaling by SLIT and NTRK-like protein	CycFB|Epithelial	0.881	Tongue
CPI-SS0889E281D	CADM1_CADM1	simple:Q9BY67	simple:Q9BY67	CADM1	CADM1	FALSE	FALSE	FALSE	curated	FALSE	Adhesion-Adhesion	Adhesion by CADM	CycFB|Epithelial	0.22	Tongue
CPI-SS034083FFA	SEMA3A_NRP1	simple:Q14563	simple:O14786	SEMA3A	NRP1	TRUE	FALSE	TRUE	curated	FALSE	Ligand-Receptor	Signaling by Semaphorin	CycFB|Epithelial	0.204	Vasculature
CPI-SS04829AC68	GJA1_GJA1	simple:P17302	simple:P17302	GJA1	GJA1	FALSE	FALSE	FALSE	curated	FALSE	Gap-Gap	Adhesion by GAP junction	CycFB|Epithelial	1.116	Uterus
CPI-SS06DA9B4FE	PDGFC_PDGFRA	simple:Q9NRA1	simple:P16234	PDGFC	PDGFRA	TRUE	FALSE	TRUE	curated	FALSE	Ligand-Receptor	Signaling by Platelet-derived growth factor	CycFB|Epithelial	0.26	Muscle
CPI-SS04829AC68	GJA1_GJA1	simple:P17302	simple:P17302	GJA1	GJA1	FALSE	FALSE	FALSE	curated	FALSE	Gap-Gap	Adhesion by GAP junction	CycFB|Epithelial	0.733	Placenta
CPI-SS0A932EB77	SLIT2_ROBO1	simple:O94813	simple:Q9Y6N7	SLIT2	ROBO1	TRUE	FALSE	TRUE	curated	FALSE	Ligand-Receptor	Signaling by SLIT and NTRK-like protein	CycFB|Epithelial	1.429	Prostate
CPI-SS0A932EB77	SLIT2_ROBO1	simple:O94813	simple:Q9Y6N7	SLIT2	ROBO1	TRUE	FALSE	TRUE	curated	FALSE	Ligand-Receptor	Signaling by SLIT and NTRK-like protein	CycFB|Epithelial	1.026	Tongue
CPI-SS0B20A1B18	GCG_GLP1R	simple:P01275	simple:P43220	GCG	GLP1R	TRUE	FALSE	TRUE	curated	FALSE	Ligand-Receptor	Signaling by Pro-glucagon precursor	CycFB|Epithelial	2.723	Pancreas
CPI-SS0914C7C85	THBS2_CD36	simple:P35442	simple:P16671	THBS2	CD36	FALSE	FALSE	TRUE	curated	FALSE	Ligand-Receptor	Signaling by Thrombospondin precursor	CycFB|Epithelial	1.17	Lung
CPI-SS0A932EB77	SLIT2_ROBO1	simple:O94813	simple:Q9Y6N7	SLIT2	ROBO1	TRUE	FALSE	TRUE	curated	FALSE	Ligand-Receptor	Signaling by SLIT and NTRK-like protein	CycFB|Epithelial	0.486	Bladder
CPI-SS00C24ED50	CDH5_CDH5	simple:P33151	simple:P33151	CDH5	CDH5	FALSE	FALSE	FALSE	curated	FALSE	Adhesion-Adhesion	Adhesion by Cadherin	CycFB|Epithelial	0.118	Fetal_Heart
CPI-SS007AA9FDE	DLK1_NOTCH3	simple:P80370	simple:Q9UM47	DLK1	NOTCH3	FALSE	FALSE	TRUE	curated	FALSE	Ligand-Receptor	Signaling by Notch	CycFB|Epithelial	2.758	Fetal_Muscle
CPI-SS0889E281D	CADM1_CADM1	simple:Q9BY67	simple:Q9BY67	CADM1	CADM1	FALSE	FALSE	FALSE	curated	FALSE	Adhesion-Adhesion	Adhesion by CADM	CycFB|Epithelial	0.639	Temporal_Lobe
CPI-SS0D0235DCE	SLIT2_ROBO2	simple:O94813	simple:Q9HCK4	SLIT2	ROBO2	TRUE	FALSE	TRUE	curated	FALSE	Ligand-Receptor	Signaling by SLIT and NTRK-like protein	CycFB|Epithelial	0.165	Fetal_Lung
CPI-SS04829AC68	GJA1_GJA1	simple:P17302	simple:P17302	GJA1	GJA1	FALSE	FALSE	FALSE	curated	FALSE	Gap-Gap	Adhesion by GAP junction	CycFB|Epithelial	1.625	Pleura
CPI-SS0C93E48D7	THBS1_CD36	simple:P07996	simple:P16671	THBS1	CD36	FALSE	FALSE	TRUE	curated	FALSE	Ligand-Receptor	Signaling by Thrombospondin precursor	CycFB|Epithelial	0.223	Lung
CPI-SS0889E281D	CADM1_CADM1	simple:Q9BY67	simple:Q9BY67	CADM1	CADM1	FALSE	FALSE	FALSE	curated	FALSE	Adhesion-Adhesion	Adhesion by CADM	CycFB|Epithelial	0.449	Fetal_Male_Gonad
CPI-SS04829AC68	GJA1_GJA1	simple:P17302	simple:P17302	GJA1	GJA1	FALSE	FALSE	FALSE	curated	FALSE	Gap-Gap	Adhesion by GAP junction	CycFB|Epithelial	0.457	Vasculature
CPI-SS0E928B8C8	FGF7_FGFR2	simple:P21781	simple:P21802	FGF7	FGFR2	TRUE	FALSE	TRUE	curated	FALSE	Ligand-Receptor	Signaling by Fibroblast growth factor	CycFB|Epithelial	1.833	Lung
CPI-SS0B1B18F2D	CXCL12_DPP4	simple:P48061	simple:P27487	CXCL12	DPP4	TRUE	FALSE	TRUE	curated	FALSE	Ligand-Receptor	Signaling by Chemokines	CycFB|Epithelial	0.936	Pleura
CPI-SS04829AC68	GJA1_GJA1	simple:P17302	simple:P17302	GJA1	GJA1	FALSE	FALSE	FALSE	curated	FALSE	Gap-Gap	Adhesion by GAP junction	CycFB|Epithelial	0.532	Fetal_Calvaria
CPI-SS0B1B18F2D	CXCL12_DPP4	simple:P48061	simple:P27487	CXCL12	DPP4	TRUE	FALSE	TRUE	curated	FALSE	Ligand-Receptor	Signaling by Chemokines	CycFB|Epithelial	1.187	Omentum
CPI-SS0D0235DCE	SLIT2_ROBO2	simple:O94813	simple:Q9HCK4	SLIT2	ROBO2	TRUE	FALSE	TRUE	curated	FALSE	Ligand-Receptor	Signaling by SLIT and NTRK-like protein	CycFB|Epithelial	0.43	Vasculature
CPI-SS0A932EB77	SLIT2_ROBO1	simple:O94813	simple:Q9Y6N7	SLIT2	ROBO1	TRUE	FALSE	TRUE	curated	FALSE	Ligand-Receptor	Signaling by SLIT and NTRK-like protein	CycFB|Epithelial	3.505	Salivary_Gland
CPI-SS0D0235DCE	SLIT2_ROBO2	simple:O94813	simple:Q9HCK4	SLIT2	ROBO2	TRUE	FALSE	TRUE	curated	FALSE	Ligand-Receptor	Signaling by SLIT and NTRK-like protein	CycFB|Epithelial	0.174	Fetal_Calvaria
CPI-SS0E928B8C8	FGF7_FGFR2	simple:P21781	simple:P21802	FGF7	FGFR2	TRUE	FALSE	TRUE	curated	FALSE	Ligand-Receptor	Signaling by Fibroblast growth factor	CycFB|Epithelial	0.849	Heart
CPI-SS0E0098222	TF_TFRC	simple:P02787	simple:P02786	TF	TFRC	TRUE	FALSE	TRUE	curated	FALSE	Ligand-Receptor	Signaling by Transferrin	CycFB|Epithelial	0.736	Eye
CPI-SS0A932EB77	SLIT2_ROBO1	simple:O94813	simple:Q9Y6N7	SLIT2	ROBO1	TRUE	FALSE	TRUE	curated	FALSE	Ligand-Receptor	Signaling by SLIT and NTRK-like protein	CycFB|Epithelial	0.565	Vasculature
CPI-SS0889E281D	CADM1_CADM1	simple:Q9BY67	simple:Q9BY67	CADM1	CADM1	FALSE	FALSE	FALSE	curated	FALSE	Adhesion-Adhesion	Adhesion by CADM	CycFB|Epithelial	0.1	Fetal_Adrenal_Gland
CPI-SS0A932EB77	SLIT2_ROBO1	simple:O94813	simple:Q9Y6N7	SLIT2	ROBO1	TRUE	FALSE	TRUE	curated	FALSE	Ligand-Receptor	Signaling by SLIT and NTRK-like protein	CycFB|Epithelial	0.637	Heart
CPI-SS04829AC68	GJA1_GJA1	simple:P17302	simple:P17302	GJA1	GJA1	FALSE	FALSE	FALSE	curated	FALSE	Gap-Gap	Adhesion by GAP junction	CycFB|Epithelial	0.209	Fetal_Male_Gonad
CPI-SS0B1B18F2D	CXCL12_DPP4	simple:P48061	simple:P27487	CXCL12	DPP4	TRUE	FALSE	TRUE	curated	FALSE	Ligand-Receptor	Signaling by Chemokines	CycFB|Epithelial	1.138	Gallbladder
CPI-SS034083FFA	SEMA3A_NRP1	simple:Q14563	simple:O14786	SEMA3A	NRP1	TRUE	FALSE	TRUE	curated	FALSE	Ligand-Receptor	Signaling by Semaphorin	CycFB|Epithelial	0.078	Adipose
CPI-SS04829AC68	GJA1_GJA1	simple:P17302	simple:P17302	GJA1	GJA1	FALSE	FALSE	FALSE	curated	FALSE	Gap-Gap	Adhesion by GAP junction	CycFB|Epithelial	0.199	Fetal_Adrenal_Gland
CPI-SS007AA9FDE	DLK1_NOTCH3	simple:P80370	simple:Q9UM47	DLK1	NOTCH3	FALSE	FALSE	TRUE	curated	FALSE	Ligand-Receptor	Signaling by Notch	CycFB|Epithelial	0.795	Fetal_Pancreas
CPI-SS0DBFB8BEA	CCL2_ACKR1	simple:P13500	simple:Q16570	CCL2	ACKR1	TRUE	FALSE	TRUE	curated	FALSE	Ligand-Receptor	Signaling by Chemokines	CycFB|Myeloid	0.889	Artery
CPI-SS0914C7C85	THBS2_CD36	simple:P35442	simple:P16671	THBS2	CD36	FALSE	FALSE	TRUE	curated	FALSE	Ligand-Receptor	Signaling by Thrombospondin precursor	CycFB|Myeloid	1.388	Lung
CPI-SS0E0098222	TF_TFRC	simple:P02787	simple:P02786	TF	TFRC	TRUE	FALSE	TRUE	curated	FALSE	Ligand-Receptor	Signaling by Transferrin	CycFB|Myeloid	1.019	Eye
CPI-SS034083FFA	SEMA3A_NRP1	simple:Q14563	simple:O14786	SEMA3A	NRP1	TRUE	FALSE	TRUE	curated	FALSE	Ligand-Receptor	Signaling by Semaphorin	CycFB|Myeloid	0.542	Uterus
CPI-SS007AA9FDE	DLK1_NOTCH3	simple:P80370	simple:Q9UM47	DLK1	NOTCH3	FALSE	FALSE	TRUE	curated	FALSE	Ligand-Receptor	Signaling by Notch	CycFB|Myeloid	2.588	Fetal_Muscle
CPI-SS034083FFA	SEMA3A_NRP1	simple:Q14563	simple:O14786	SEMA3A	NRP1	TRUE	FALSE	TRUE	curated	FALSE	Ligand-Receptor	Signaling by Semaphorin	CycFB|Myeloid	0.252	Bladder
CPI-SC06C75F978	APOE_TREM2_receptor	simple:P02649	complex:TREM2_receptor	APOE		TRUE	FALSE	TRUE	curated	FALSE	Ligand-Receptor	Signaling by Apolipoprotein	CycFB|Myeloid	1.444	Lung
CPI-SC046AFCFE9	CLU_TREM2_receptor	simple:P10909	complex:TREM2_receptor	CLU		TRUE	FALSE	TRUE	curated	FALSE	Ligand-Receptor		CycFB|Myeloid	2.428	Adrenal_Gland
CPI-SS0914C7C85	THBS2_CD36	simple:P35442	simple:P16671	THBS2	CD36	FALSE	FALSE	TRUE	curated	FALSE	Ligand-Receptor	Signaling by Thrombospondin precursor	CycFB|Myeloid	0.744	Adipose
CPI-SS0C93E48D7	THBS1_CD36	simple:P07996	simple:P16671	THBS1	CD36	FALSE	FALSE	TRUE	curated	FALSE	Ligand-Receptor	Signaling by Thrombospondin precursor	CycFB|Myeloid	0.628	Bladder
CPI-SS04829AC68	GJA1_GJA1	simple:P17302	simple:P17302	GJA1	GJA1	FALSE	FALSE	FALSE	curated	FALSE	Gap-Gap	Adhesion by GAP junction	CycFB|Myeloid	0.604	Placenta
CPI-SS034083FFA	SEMA3A_NRP1	simple:Q14563	simple:O14786	SEMA3A	NRP1	TRUE	FALSE	TRUE	curated	FALSE	Ligand-Receptor	Signaling by Semaphorin	CycFB|Myeloid	0.274	Lung
CPI-SS034083FFA	SEMA3A_NRP1	simple:Q14563	simple:O14786	SEMA3A	NRP1	TRUE	FALSE	TRUE	curated	FALSE	Ligand-Receptor	Signaling by Semaphorin	CycFB|Myeloid	0.414	Adipose
CPI-SS09239FB26	CCL19_CCR7	simple:Q99731	simple:P32248	CCL19	CCR7	TRUE	FALSE	TRUE	curated	FALSE	Ligand-Receptor	Signaling by Chemokines	CycFB|Myeloid	0.229	Fetal_Pancreas
CPI-SS0914C7C85	THBS2_CD36	simple:P35442	simple:P16671	THBS2	CD36	FALSE	FALSE	TRUE	curated	FALSE	Ligand-Receptor	Signaling by Thrombospondin precursor	CycFB|Myeloid	0.664	Muscle
CPI-SS06C0074BD	CCL21_CCR7	simple:O00585	simple:P32248	CCL21	CCR7	TRUE	FALSE	TRUE	curated	FALSE	Ligand-Receptor	Signaling by Chemokines	CycFB|Myeloid	0.234	Fetal_Pancreas
CPI-SS034083FFA	SEMA3A_NRP1	simple:Q14563	simple:O14786	SEMA3A	NRP1	TRUE	FALSE	TRUE	curated	FALSE	Ligand-Receptor	Signaling by Semaphorin	CycFB|Myeloid	1.015	Vasculature
CPI-SS00D1CB372	CD34_SELL	simple:P28906	simple:P14151	CD34	SELL	FALSE	FALSE	FALSE	curated	FALSE	Ligand-Receptor		CycFB|Myeloid	0.319	Fetal_Pancreas
CPI-SS06DA9B4FE	PDGFC_PDGFRA	simple:Q9NRA1	simple:P16234	PDGFC	PDGFRA	TRUE	FALSE	TRUE	curated	FALSE	Ligand-Receptor	Signaling by Platelet-derived growth factor	CycFB|Myeloid	0.109	Fetal_Male_Gonad
CPI-SS0C93E48D7	THBS1_CD36	simple:P07996	simple:P16671	THBS1	CD36	FALSE	FALSE	TRUE	curated	FALSE	Ligand-Receptor	Signaling by Thrombospondin precursor	CycFB|Myeloid	0.342	Muscle
CPI-SC046AFCFE9	CLU_TREM2_receptor	simple:P10909	complex:TREM2_receptor	CLU		TRUE	FALSE	TRUE	curated	FALSE	Ligand-Receptor		CycFB|Myeloid	1.522	Placenta
CPI-SS0914C7C85	THBS2_CD36	simple:P35442	simple:P16671	THBS2	CD36	FALSE	FALSE	TRUE	curated	FALSE	Ligand-Receptor	Signaling by Thrombospondin precursor	CycFB|Myeloid	1.547	Vasculature
CPI-SC06C75F978	APOE_TREM2_receptor	simple:P02649	complex:TREM2_receptor	APOE		TRUE	FALSE	TRUE	curated	FALSE	Ligand-Receptor	Signaling by Apolipoprotein	CycFB|Myeloid	1.046	Temporal_Lobe
CPI-SS00C24ED50	CDH5_CDH5	simple:P33151	simple:P33151	CDH5	CDH5	FALSE	FALSE	FALSE	curated	FALSE	Adhesion-Adhesion	Adhesion by Cadherin	CycFB|Myeloid	0.09	Fetal_Heart
CPI-SS0C93E48D7	THBS1_CD36	simple:P07996	simple:P16671	THBS1	CD36	FALSE	FALSE	TRUE	curated	FALSE	Ligand-Receptor	Signaling by Thrombospondin precursor	CycFB|Myeloid	0.452	Vasculature
CPI-SS0C1332E73	CTSG_FPR1	simple:P08311	simple:P21462	CTSG	FPR1	TRUE	FALSE	TRUE	curated	FALSE	Ligand-Receptor	Signaling by Cathepsin	CycFB|Myeloid	1.095	Pleura
CPI-SS0889E281D	CADM1_CADM1	simple:Q9BY67	simple:Q9BY67	CADM1	CADM1	FALSE	FALSE	FALSE	curated	FALSE	Adhesion-Adhesion	Adhesion by CADM	CycFB|Myeloid	0.231	Fetal_Male_Gonad
CPI-SS0914C7C85	THBS2_CD36	simple:P35442	simple:P16671	THBS2	CD36	FALSE	FALSE	TRUE	curated	FALSE	Ligand-Receptor	Signaling by Thrombospondin precursor	CycFB|Myeloid	0.65	Heart
CPI-SS0C93E48D7	THBS1_CD36	simple:P07996	simple:P16671	THBS1	CD36	FALSE	FALSE	TRUE	curated	FALSE	Ligand-Receptor	Signaling by Thrombospondin precursor	CycFB|Myeloid	0.442	Lung
CPI-SS0914C7C85	THBS2_CD36	simple:P35442	simple:P16671	THBS2	CD36	FALSE	FALSE	TRUE	curated	FALSE	Ligand-Receptor	Signaling by Thrombospondin precursor	CycFB|Myeloid	0.94	Fetal_Heart
CPI-SS0D0235DCE	SLIT2_ROBO2	simple:O94813	simple:Q9HCK4	SLIT2	ROBO2	TRUE	FALSE	TRUE	curated	FALSE	Ligand-Receptor	Signaling by SLIT and NTRK-like protein	CycFB|Myeloid	0.172	Fetal_Skin
CPI-SC06C75F978	APOE_TREM2_receptor	simple:P02649	complex:TREM2_receptor	APOE		TRUE	FALSE	TRUE	curated	FALSE	Ligand-Receptor	Signaling by Apolipoprotein	CycFB|Myeloid	2.169	Adrenal_Gland
CPI-SS0914C7C85	THBS2_CD36	simple:P35442	simple:P16671	THBS2	CD36	FALSE	FALSE	TRUE	curated	FALSE	Ligand-Receptor	Signaling by Thrombospondin precursor	CycFB|Myeloid	0.818	Bladder
CPI-SS036B08188	PLAU_PLAUR	simple:P00749	simple:Q03405	PLAU	PLAUR	TRUE	FALSE	TRUE	curated	FALSE	Ligand-Receptor	Signaling by Plasminogen Activator	CycFB|Myeloid	1.438	Uterus
CPI-SS034083FFA	SEMA3A_NRP1	simple:Q14563	simple:O14786	SEMA3A	NRP1	TRUE	FALSE	TRUE	curated	FALSE	Ligand-Receptor	Signaling by Semaphorin	CycFB|Myeloid	0.175	Fetal_Skin
CPI-SS09239FB26	CCL19_CCR7	simple:Q99731	simple:P32248	CCL19	CCR7	TRUE	FALSE	TRUE	curated	FALSE	Ligand-Receptor	Signaling by Chemokines	CycFB|Myeloid	0.14	Esophageal
CPI-SS0A932EB77	SLIT2_ROBO1	simple:O94813	simple:Q9Y6N7	SLIT2	ROBO1	TRUE	FALSE	TRUE	curated	FALSE	Ligand-Receptor	Signaling by SLIT and NTRK-like protein	CycFB|Neuron	0.279	Bladder
CPI-SS007AA9FDE	DLK1_NOTCH3	simple:P80370	simple:Q9UM47	DLK1	NOTCH3	FALSE	FALSE	TRUE	curated	FALSE	Ligand-Receptor	Signaling by Notch	CycFB|Neuron	2.722	Fetal_Muscle
CPI-SS0C1332E73	CTSG_FPR1	simple:P08311	simple:P21462	CTSG	FPR1	TRUE	FALSE	TRUE	curated	FALSE	Ligand-Receptor	Signaling by Cathepsin	CycFB|Neuron	0.172	Pleura
CPI-SS0889E281D	CADM1_CADM1	simple:Q9BY67	simple:Q9BY67	CADM1	CADM1	FALSE	FALSE	FALSE	curated	FALSE	Adhesion-Adhesion	Adhesion by CADM	CycFB|Neuron	0.761	Tongue
CPI-SS0889E281D	CADM1_CADM1	simple:Q9BY67	simple:Q9BY67	CADM1	CADM1	FALSE	FALSE	FALSE	curated	FALSE	Adhesion-Adhesion	Adhesion by CADM	CycFB|Neuron	0.208	Fetal_Adrenal_Gland
CPI-SS0D0235DCE	SLIT2_ROBO2	simple:O94813	simple:Q9HCK4	SLIT2	ROBO2	TRUE	FALSE	TRUE	curated	FALSE	Ligand-Receptor	Signaling by SLIT and NTRK-like protein	CycFB|Neuron	0.078	Placenta
CPI-SS0DBFB8BEA	CCL2_ACKR1	simple:P13500	simple:Q16570	CCL2	ACKR1	TRUE	FALSE	TRUE	curated	FALSE	Ligand-Receptor	Signaling by Chemokines	CycFB|Neuron	0.916	Artery
CPI-SS04829AC68	GJA1_GJA1	simple:P17302	simple:P17302	GJA1	GJA1	FALSE	FALSE	FALSE	curated	FALSE	Gap-Gap	Adhesion by GAP junction	CycFB|Neuron	0.376	Fetal_Kidney
CPI-SS0491EECEA	CCL11_DPP4	simple:P51671	simple:P27487	CCL11	DPP4	TRUE	FALSE	TRUE	curated	FALSE	Ligand-Receptor	Signaling by Chemokines	CycFB|Neuron	1.387	Intestinal
CPI-SS0E0098222	TF_TFRC	simple:P02787	simple:P02786	TF	TFRC	TRUE	FALSE	TRUE	curated	FALSE	Ligand-Receptor	Signaling by Transferrin	CycFB|Neuron	0.797	Eye
CPI-SS06C0074BD	CCL21_CCR7	simple:O00585	simple:P32248	CCL21	CCR7	TRUE	FALSE	TRUE	curated	FALSE	Ligand-Receptor	Signaling by Chemokines	CycFB|Neuron	0.276	Fetal_Pancreas
CPI-SS0D0235DCE	SLIT2_ROBO2	simple:O94813	simple:Q9HCK4	SLIT2	ROBO2	TRUE	FALSE	TRUE	curated	FALSE	Ligand-Receptor	Signaling by SLIT and NTRK-like protein	CycFB|Neuron	2.043	Tongue
CPI-SS0A932EB77	SLIT2_ROBO1	simple:O94813	simple:Q9Y6N7	SLIT2	ROBO1	TRUE	FALSE	TRUE	curated	FALSE	Ligand-Receptor	Signaling by SLIT and NTRK-like protein	CycFB|Neuron	1.225	Eye
CPI-SC06C75F978	APOE_TREM2_receptor	simple:P02649	complex:TREM2_receptor	APOE		TRUE	FALSE	TRUE	curated	FALSE	Ligand-Receptor	Signaling by Apolipoprotein	CycFB|Neuron	0.793	Lung
CPI-SS0A932EB77	SLIT2_ROBO1	simple:O94813	simple:Q9Y6N7	SLIT2	ROBO1	TRUE	FALSE	TRUE	curated	FALSE	Ligand-Receptor	Signaling by SLIT and NTRK-like protein	CycFB|Neuron	1.607	Tongue
CPI-SS00D1CB372	CD34_SELL	simple:P28906	simple:P14151	CD34	SELL	FALSE	FALSE	FALSE	curated	FALSE	Ligand-Receptor		CycFB|Neuron	0.162	Fetal_Pancreas
CPI-SS0B1B18F2D	CXCL12_DPP4	simple:P48061	simple:P27487	CXCL12	DPP4	TRUE	FALSE	TRUE	curated	FALSE	Ligand-Receptor	Signaling by Chemokines	CycFB|Neuron	1.144	Gallbladder
CPI-SS0889E281D	CADM1_CADM1	simple:Q9BY67	simple:Q9BY67	CADM1	CADM1	FALSE	FALSE	FALSE	curated	FALSE	Adhesion-Adhesion	Adhesion by CADM	CycFB|Neuron	0.354	Fetal_Spinal_Cord
CPI-SS0E928B8C8	FGF7_FGFR2	simple:P21781	simple:P21802	FGF7	FGFR2	TRUE	FALSE	TRUE	curated	FALSE	Ligand-Receptor	Signaling by Fibroblast growth factor	CycFB|Neuron	1.42	Lung
CPI-SS0E928B8C8	FGF7_FGFR2	simple:P21781	simple:P21802	FGF7	FGFR2	TRUE	FALSE	TRUE	curated	FALSE	Ligand-Receptor	Signaling by Fibroblast growth factor	CycFB|Neuron	0.575	Trachea
CPI-SS0889E281D	CADM1_CADM1	simple:Q9BY67	simple:Q9BY67	CADM1	CADM1	FALSE	FALSE	FALSE	curated	FALSE	Adhesion-Adhesion	Adhesion by CADM	CycFB|Neuron	0.247	Eye
CPI-SS04829AC68	GJA1_GJA1	simple:P17302	simple:P17302	GJA1	GJA1	FALSE	FALSE	FALSE	curated	FALSE	Gap-Gap	Adhesion by GAP junction	CycFB|Neuron	0.449	Eye
CPI-SS034083FFA	SEMA3A_NRP1	simple:Q14563	simple:O14786	SEMA3A	NRP1	TRUE	FALSE	TRUE	curated	FALSE	Ligand-Receptor	Signaling by Semaphorin	CycFB|Neuron	0.627	Adipose
CPI-SS007AA9FDE	DLK1_NOTCH3	simple:P80370	simple:Q9UM47	DLK1	NOTCH3	FALSE	FALSE	TRUE	curated	FALSE	Ligand-Receptor	Signaling by Notch	CycFB|Neuron	0.603	Fetal_Heart
CPI-SS04829AC68	GJA1_GJA1	simple:P17302	simple:P17302	GJA1	GJA1	FALSE	FALSE	FALSE	curated	FALSE	Gap-Gap	Adhesion by GAP junction	CycFB|Neuron	0.224	Vasculature
CPI-SS04829AC68	GJA1_GJA1	simple:P17302	simple:P17302	GJA1	GJA1	FALSE	FALSE	FALSE	curated	FALSE	Gap-Gap	Adhesion by GAP junction	CycFB|Neuron	0.526	Pleura
CPI-SS04829AC68	GJA1_GJA1	simple:P17302	simple:P17302	GJA1	GJA1	FALSE	FALSE	FALSE	curated	FALSE	Gap-Gap	Adhesion by GAP junction	CycFB|Neuron	0.12	Fetal_Adrenal_Gland
CPI-SS034083FFA	SEMA3A_NRP1	simple:Q14563	simple:O14786	SEMA3A	NRP1	TRUE	FALSE	TRUE	curated	FALSE	Ligand-Receptor	Signaling by Semaphorin	CycFB|Neuron	0.279	Vasculature
CPI-SS0D0235DCE	SLIT2_ROBO2	simple:O94813	simple:Q9HCK4	SLIT2	ROBO2	TRUE	FALSE	TRUE	curated	FALSE	Ligand-Receptor	Signaling by SLIT and NTRK-like protein	CycFB|Neuron	0.713	Eye
CPI-SS04C672963	ESAM_ESAM	simple:Q96AP7	simple:Q96AP7	ESAM	ESAM	FALSE	FALSE	FALSE	curated	FALSE	Adhesion-Adhesion		CycFB|Neuron	0.356	Vasculature
CPI-SS0914C7C85	THBS2_CD36	simple:P35442	simple:P16671	THBS2	CD36	FALSE	FALSE	TRUE	curated	FALSE	Ligand-Receptor	Signaling by Thrombospondin precursor	CycFB|Neuron	0.711	Adipose
CPI-SS04829AC68	GJA1_GJA1	simple:P17302	simple:P17302	GJA1	GJA1	FALSE	FALSE	FALSE	curated	FALSE	Gap-Gap	Adhesion by GAP junction	CycFB|Neuron	0.671	Placenta
CPI-SC046AFCFE9	CLU_TREM2_receptor	simple:P10909	complex:TREM2_receptor	CLU		TRUE	FALSE	TRUE	curated	FALSE	Ligand-Receptor		CycFB|Neuron	0.697	Placenta
CPI-SS0B1B18F2D	CXCL12_DPP4	simple:P48061	simple:P27487	CXCL12	DPP4	TRUE	FALSE	TRUE	curated	FALSE	Ligand-Receptor	Signaling by Chemokines	CycFB|Neuron	0.766	Pleura
CPI-SC06C75F978	APOE_TREM2_receptor	simple:P02649	complex:TREM2_receptor	APOE		TRUE	FALSE	TRUE	curated	FALSE	Ligand-Receptor	Signaling by Apolipoprotein	CycFB|Neuron	0.774	Temporal_Lobe
CPI-SS0A932EB77	SLIT2_ROBO1	simple:O94813	simple:Q9Y6N7	SLIT2	ROBO1	TRUE	FALSE	TRUE	curated	FALSE	Ligand-Receptor	Signaling by SLIT and NTRK-like protein	CycFB|Neuron	0.538	Muscle
CPI-SS0E928B8C8	FGF7_FGFR2	simple:P21781	simple:P21802	FGF7	FGFR2	TRUE	FALSE	TRUE	curated	FALSE	Ligand-Receptor	Signaling by Fibroblast growth factor	CycFB|Neuron	0.826	Heart
CPI-SS06DA9B4FE	PDGFC_PDGFRA	simple:Q9NRA1	simple:P16234	PDGFC	PDGFRA	TRUE	FALSE	TRUE	curated	FALSE	Ligand-Receptor	Signaling by Platelet-derived growth factor	CycFB|Neuron	0.105	Fetal_Male_Gonad
CPI-SS04829AC68	GJA1_GJA1	simple:P17302	simple:P17302	GJA1	GJA1	FALSE	FALSE	FALSE	curated	FALSE	Gap-Gap	Adhesion by GAP junction	CycFB|Neuron	0.241	Bladder
CPI-SS0A932EB77	SLIT2_ROBO1	simple:O94813	simple:Q9Y6N7	SLIT2	ROBO1	TRUE	FALSE	TRUE	curated	FALSE	Ligand-Receptor	Signaling by SLIT and NTRK-like protein	CycFB|Neuron	0.167	Fetal_Calvaria
CPI-SS0D0235DCE	SLIT2_ROBO2	simple:O94813	simple:Q9HCK4	SLIT2	ROBO2	TRUE	FALSE	TRUE	curated	FALSE	Ligand-Receptor	Signaling by SLIT and NTRK-like protein	CycFB|Neuron	0.467	Heart
CPI-SS0914C7C85	THBS2_CD36	simple:P35442	simple:P16671	THBS2	CD36	FALSE	FALSE	TRUE	curated	FALSE	Ligand-Receptor	Signaling by Thrombospondin precursor	CycFB|Neuron	0.117	Fetal_Heart
CPI-SS0D0235DCE	SLIT2_ROBO2	simple:O94813	simple:Q9HCK4	SLIT2	ROBO2	TRUE	FALSE	TRUE	curated	FALSE	Ligand-Receptor	Signaling by SLIT and NTRK-like protein	CycFB|Neuron	0.204	Fetal_Calvaria
CPI-SS0D0235DCE	SLIT2_ROBO2	simple:O94813	simple:Q9HCK4	SLIT2	ROBO2	TRUE	FALSE	TRUE	curated	FALSE	Ligand-Receptor	Signaling by SLIT and NTRK-like protein	CycFB|Neuron	0.208	Fetal_Lung
CPI-SS0A932EB77	SLIT2_ROBO1	simple:O94813	simple:Q9Y6N7	SLIT2	ROBO1	TRUE	FALSE	TRUE	curated	FALSE	Ligand-Receptor	Signaling by SLIT and NTRK-like protein	CycFB|Neuron	0.577	Heart
CPI-SS00C24ED50	CDH5_CDH5	simple:P33151	simple:P33151	CDH5	CDH5	FALSE	FALSE	FALSE	curated	FALSE	Adhesion-Adhesion	Adhesion by Cadherin	CycFB|Neuron	0.188	Fetal_Heart
CPI-SS06DA9B4FE	PDGFC_PDGFRA	simple:Q9NRA1	simple:P16234	PDGFC	PDGFRA	TRUE	FALSE	TRUE	curated	FALSE	Ligand-Receptor	Signaling by Platelet-derived growth factor	CycFB|Neuron	0.014	Vasculature
CPI-SS04829AC68	GJA1_GJA1	simple:P17302	simple:P17302	GJA1	GJA1	FALSE	FALSE	FALSE	curated	FALSE	Gap-Gap	Adhesion by GAP junction	CycFB|Neuron	0.468	Fetal_Calvaria
CPI-SS0B1B18F2D	CXCL12_DPP4	simple:P48061	simple:P27487	CXCL12	DPP4	TRUE	FALSE	TRUE	curated	FALSE	Ligand-Receptor	Signaling by Chemokines	CycFB|Neuron	1.422	Omentum
CPI-SS007AA9FDE	DLK1_NOTCH3	simple:P80370	simple:Q9UM47	DLK1	NOTCH3	FALSE	FALSE	TRUE	curated	FALSE	Ligand-Receptor	Signaling by Notch	CycFB|Neuron	0.762	Fetal_Pancreas
CPI-SS0889E281D	CADM1_CADM1	simple:Q9BY67	simple:Q9BY67	CADM1	CADM1	FALSE	FALSE	FALSE	curated	FALSE	Adhesion-Adhesion	Adhesion by CADM	CycFB|Neuron	0.162	Fetal_Male_Gonad
CPI-SS0D0235DCE	SLIT2_ROBO2	simple:O94813	simple:Q9HCK4	SLIT2	ROBO2	TRUE	FALSE	TRUE	curated	FALSE	Ligand-Receptor	Signaling by SLIT and NTRK-like protein	CycFB|Neuron	0.133	Fetal_Skin
CPI-SS007AA9FDE	DLK1_NOTCH3	simple:P80370	simple:Q9UM47	DLK1	NOTCH3	FALSE	FALSE	TRUE	curated	FALSE	Ligand-Receptor	Signaling by Notch	CycFB|Neuron	1.036	Muscle
CPI-SS034083FFA	SEMA3A_NRP1	simple:Q14563	simple:O14786	SEMA3A	NRP1	TRUE	FALSE	TRUE	curated	FALSE	Ligand-Receptor	Signaling by Semaphorin	CycFB|Neuron	0.264	Uterus
CPI-SS0A932EB77	SLIT2_ROBO1	simple:O94813	simple:Q9Y6N7	SLIT2	ROBO1	TRUE	FALSE	TRUE	curated	FALSE	Ligand-Receptor	Signaling by SLIT and NTRK-like protein	CycFB|Neuron	0.658	Vasculature
CPI-SS001BF66E8	CEACAM6_CEACAM6	simple:P40199	simple:P40199	CEACAM6	CEACAM6	FALSE	FALSE	FALSE	curated	FALSE	Adhesion-Adhesion	Adhesion by CEAM	CycFB|Neuron	2.332	Common_Bile_Duct
CPI-SS001BF66E8	CEACAM6_CEACAM6	simple:P40199	simple:P40199	CEACAM6	CEACAM6	FALSE	FALSE	FALSE	curated	FALSE	Adhesion-Adhesion	Adhesion by CEAM	CycFB|Neuron	0.506	Trachea
CPI-CS0D81115C8	Cholesterol_byDHCR24_RORA	complex:Cholesterol_byDHCR24	simple:P35398		RORA	TRUE	FALSE	TRUE	curated	FALSE	Ligand-Receptor	Signaling by Cholesterol/Desmosterol	CycFB|Neuron	0.534	Tongue
CPI-SS036B08188	PLAU_PLAUR	simple:P00749	simple:Q03405	PLAU	PLAUR	TRUE	FALSE	TRUE	curated	FALSE	Ligand-Receptor	Signaling by Plasminogen Activator	CycFB|Neuron	0.665	Uterus
CPI-SS04829AC68	GJA1_GJA1	simple:P17302	simple:P17302	GJA1	GJA1	FALSE	FALSE	FALSE	curated	FALSE	Gap-Gap	Adhesion by GAP junction	CycFB|Neuron	0.304	Tongue
CPI-SS09239FB26	CCL19_CCR7	simple:Q99731	simple:P32248	CCL19	CCR7	TRUE	FALSE	TRUE	curated	FALSE	Ligand-Receptor	Signaling by Chemokines	CycFB|Neuron	0.271	Fetal_Pancreas
CPI-SS04829AC68	GJA1_GJA1	simple:P17302	simple:P17302	GJA1	GJA1	FALSE	FALSE	FALSE	curated	FALSE	Gap-Gap	Adhesion by GAP junction	CycFB|Neuron	1.094	Uterus
CPI-SS04829AC68	GJA1_GJA1	simple:P17302	simple:P17302	GJA1	GJA1	FALSE	FALSE	FALSE	curated	FALSE	Gap-Gap	Adhesion by GAP junction	CycFB|Plasma	0.266	Fetal_Adrenal_Gland
CPI-SS09239FB26	CCL19_CCR7	simple:Q99731	simple:P32248	CCL19	CCR7	TRUE	FALSE	TRUE	curated	FALSE	Ligand-Receptor	Signaling by Chemokines	CycFB|Plasma	0.208	Fetal_Pancreas
CPI-SS04829AC68	GJA1_GJA1	simple:P17302	simple:P17302	GJA1	GJA1	FALSE	FALSE	FALSE	curated	FALSE	Gap-Gap	Adhesion by GAP junction	CycFB|Plasma	1.43	Uterus
CPI-SS0DBFB8BEA	CCL2_ACKR1	simple:P13500	simple:Q16570	CCL2	ACKR1	TRUE	FALSE	TRUE	curated	FALSE	Ligand-Receptor	Signaling by Chemokines	CycFB|Plasma	0.806	Artery
CPI-SS04829AC68	GJA1_GJA1	simple:P17302	simple:P17302	GJA1	GJA1	FALSE	FALSE	FALSE	curated	FALSE	Gap-Gap	Adhesion by GAP junction	CycFB|Plasma	0.091	Fetal_Male_Gonad
CPI-SS04829AC68	GJA1_GJA1	simple:P17302	simple:P17302	GJA1	GJA1	FALSE	FALSE	FALSE	curated	FALSE	Gap-Gap	Adhesion by GAP junction	CycFB|Plasma	0.218	Tongue
CPI-SS00C24ED50	CDH5_CDH5	simple:P33151	simple:P33151	CDH5	CDH5	FALSE	FALSE	FALSE	curated	FALSE	Adhesion-Adhesion	Adhesion by Cadherin	CycFB|Plasma	0.143	Fetal_Heart
CPI-SS0889E281D	CADM1_CADM1	simple:Q9BY67	simple:Q9BY67	CADM1	CADM1	FALSE	FALSE	FALSE	curated	FALSE	Adhesion-Adhesion	Adhesion by CADM	CycFB|Plasma	0.69	Eye
CPI-SS0889E281D	CADM1_CADM1	simple:Q9BY67	simple:Q9BY67	CADM1	CADM1	FALSE	FALSE	FALSE	curated	FALSE	Adhesion-Adhesion	Adhesion by CADM	CycFB|Plasma	0.951	Tongue
CPI-SS04829AC68	GJA1_GJA1	simple:P17302	simple:P17302	GJA1	GJA1	FALSE	FALSE	FALSE	curated	FALSE	Gap-Gap	Adhesion by GAP junction	CycFB|Plasma	0.363	Pleura
CPI-CS0D81115C8	Cholesterol_byDHCR24_RORA	complex:Cholesterol_byDHCR24	simple:P35398		RORA	TRUE	FALSE	TRUE	curated	FALSE	Ligand-Receptor	Signaling by Cholesterol/Desmosterol	CycFB|Plasma	0.425	Tongue
CPI-SS0C1332E73	CTSG_FPR1	simple:P08311	simple:P21462	CTSG	FPR1	TRUE	FALSE	TRUE	curated	FALSE	Ligand-Receptor	Signaling by Cathepsin	CycFB|Plasma	0.326	Pleura
CPI-SS0DBFB8BEA	CCL2_ACKR1	simple:P13500	simple:Q16570	CCL2	ACKR1	TRUE	FALSE	TRUE	curated	FALSE	Ligand-Receptor	Signaling by Chemokines	CycFB|Plasma	0.064	Trachea
CPI-SS0D0235DCE	SLIT2_ROBO2	simple:O94813	simple:Q9HCK4	SLIT2	ROBO2	TRUE	FALSE	TRUE	curated	FALSE	Ligand-Receptor	Signaling by SLIT and NTRK-like protein	CycFB|Plasma	1.688	Tongue
CPI-SS0D2FABC4A	ADM_RAMP3	simple:P35318	simple:O60896	ADM	RAMP3	TRUE	FALSE	TRUE	curated	FALSE	Ligand-Receptor	Signaling by Adrenomedullin	CycFB|Plasma	0.267	Eye
CPI-SS0914C7C85	THBS2_CD36	simple:P35442	simple:P16671	THBS2	CD36	FALSE	FALSE	TRUE	curated	FALSE	Ligand-Receptor	Signaling by Thrombospondin precursor	CycFB|Plasma	0.394	Muscle
CPI-SS00D1CB372	CD34_SELL	simple:P28906	simple:P14151	CD34	SELL	FALSE	FALSE	FALSE	curated	FALSE	Ligand-Receptor		CycFB|Plasma	0.36	Fetal_Pancreas
CPI-SS0B20A1B18	GCG_GLP1R	simple:P01275	simple:P43220	GCG	GLP1R	TRUE	FALSE	TRUE	curated	FALSE	Ligand-Receptor	Signaling by Pro-glucagon precursor	CycFB|Plasma	2.701	Pancreas
CPI-SS04829AC68	GJA1_GJA1	simple:P17302	simple:P17302	GJA1	GJA1	FALSE	FALSE	FALSE	curated	FALSE	Gap-Gap	Adhesion by GAP junction	CycFB|Plasma	1.006	Placenta
CPI-SS0D0235DCE	SLIT2_ROBO2	simple:O94813	simple:Q9HCK4	SLIT2	ROBO2	TRUE	FALSE	TRUE	curated	FALSE	Ligand-Receptor	Signaling by SLIT and NTRK-like protein	CycFB|Plasma	0.442	Vasculature
CPI-SS06C0074BD	CCL21_CCR7	simple:O00585	simple:P32248	CCL21	CCR7	TRUE	FALSE	TRUE	curated	FALSE	Ligand-Receptor	Signaling by Chemokines	CycFB|Plasma	0.213	Fetal_Pancreas
CPI-SS036B08188	PLAU_PLAUR	simple:P00749	simple:Q03405	PLAU	PLAUR	TRUE	FALSE	TRUE	curated	FALSE	Ligand-Receptor	Signaling by Plasminogen Activator	CycFB|Plasma	0.671	Uterus
CPI-SS052BBD9F9	CXCL1_ACKR1	simple:P09341	simple:Q16570	CXCL1	ACKR1	TRUE	FALSE	TRUE	curated	FALSE	Ligand-Receptor	Signaling by Chemokines	CycFB|Plasma	0.444	Uterus
CPI-SS0889E281D	CADM1_CADM1	simple:Q9BY67	simple:Q9BY67	CADM1	CADM1	FALSE	FALSE	FALSE	curated	FALSE	Adhesion-Adhesion	Adhesion by CADM	CycFB|Plasma	0.561	Temporal_Lobe
CPI-SS0B1B18F2D	CXCL12_DPP4	simple:P48061	simple:P27487	CXCL12	DPP4	TRUE	FALSE	TRUE	curated	FALSE	Ligand-Receptor	Signaling by Chemokines	CycFB|Plasma	0.726	Pleura
CPI-SS0889E281D	CADM1_CADM1	simple:Q9BY67	simple:Q9BY67	CADM1	CADM1	FALSE	FALSE	FALSE	curated	FALSE	Adhesion-Adhesion	Adhesion by CADM	CycFB|Plasma	0.847	Fetal_Adrenal_Gland
CPI-SS007AA9FDE	DLK1_NOTCH3	simple:P80370	simple:Q9UM47	DLK1	NOTCH3	FALSE	FALSE	TRUE	curated	FALSE	Ligand-Receptor	Signaling by Notch	CycFB|Plasma	2.789	Fetal_Muscle
CPI-SS0889E281D	CADM1_CADM1	simple:Q9BY67	simple:Q9BY67	CADM1	CADM1	FALSE	FALSE	FALSE	curated	FALSE	Adhesion-Adhesion	Adhesion by CADM	CycFB|Plasma	0.484	Fetal_Male_Gonad
CPI-SS0D0235DCE	SLIT2_ROBO2	simple:O94813	simple:Q9HCK4	SLIT2	ROBO2	TRUE	FALSE	TRUE	curated	FALSE	Ligand-Receptor	Signaling by SLIT and NTRK-like protein	CycFB|Plasma	0.437	Fetal_Lung
CPI-SS0A932EB77	SLIT2_ROBO1	simple:O94813	simple:Q9Y6N7	SLIT2	ROBO1	TRUE	FALSE	TRUE	curated	FALSE	Ligand-Receptor	Signaling by SLIT and NTRK-like protein	CycFB|Plasma	0.993	Tongue
CPI-SS0A932EB77	SLIT2_ROBO1	simple:O94813	simple:Q9Y6N7	SLIT2	ROBO1	TRUE	FALSE	TRUE	curated	FALSE	Ligand-Receptor	Signaling by SLIT and NTRK-like protein	CycFB|Plasma	0.086	Fetal_Muscle
CPI-SS0D0235DCE	SLIT2_ROBO2	simple:O94813	simple:Q9HCK4	SLIT2	ROBO2	TRUE	FALSE	TRUE	curated	FALSE	Ligand-Receptor	Signaling by SLIT and NTRK-like protein	CycFB|Plasma	0.354	Heart
CPI-SS0C93E48D7	THBS1_CD36	simple:P07996	simple:P16671	THBS1	CD36	FALSE	FALSE	TRUE	curated	FALSE	Ligand-Receptor	Signaling by Thrombospondin precursor	CycFB|Plasma	0.071	Muscle
CPI-SS0C93E48D7	THBS1_CD36	simple:P07996	simple:P16671	THBS1	CD36	FALSE	FALSE	TRUE	curated	FALSE	Ligand-Receptor	Signaling by Thrombospondin precursor	CycFB|Smooth Muscle	0.303	Muscle
CPI-SS04829AC68	GJA1_GJA1	simple:P17302	simple:P17302	GJA1	GJA1	FALSE	FALSE	FALSE	curated	FALSE	Gap-Gap	Adhesion by GAP junction	CycFB|Smooth Muscle	0.169	Fetal_Adrenal_Gland
CPI-SS0A932EB77	SLIT2_ROBO1	simple:O94813	simple:Q9Y6N7	SLIT2	ROBO1	TRUE	FALSE	TRUE	curated	FALSE	Ligand-Receptor	Signaling by SLIT and NTRK-like protein	CycFB|Smooth Muscle	0.455	Pleura
CPI-SS0914C7C85	THBS2_CD36	simple:P35442	simple:P16671	THBS2	CD36	FALSE	FALSE	TRUE	curated	FALSE	Ligand-Receptor	Signaling by Thrombospondin precursor	CycFB|Smooth Muscle	1.525	Lung
CPI-SS0A932EB77	SLIT2_ROBO1	simple:O94813	simple:Q9Y6N7	SLIT2	ROBO1	TRUE	FALSE	TRUE	curated	FALSE	Ligand-Receptor	Signaling by SLIT and NTRK-like protein	CycFB|Smooth Muscle	0.717	Tongue
CPI-SS0E0098222	TF_TFRC	simple:P02787	simple:P02786	TF	TFRC	TRUE	FALSE	TRUE	curated	FALSE	Ligand-Receptor	Signaling by Transferrin	CycFB|Smooth Muscle	0.812	Eye
CPI-SS0E928B8C8	FGF7_FGFR2	simple:P21781	simple:P21802	FGF7	FGFR2	TRUE	FALSE	TRUE	curated	FALSE	Ligand-Receptor	Signaling by Fibroblast growth factor	CycFB|Smooth Muscle	0.492	Trachea
CPI-SS0491EECEA	CCL11_DPP4	simple:P51671	simple:P27487	CCL11	DPP4	TRUE	FALSE	TRUE	curated	FALSE	Ligand-Receptor	Signaling by Chemokines	CycFB|Smooth Muscle	1.398	Intestinal
CPI-SS00C24ED50	CDH5_CDH5	simple:P33151	simple:P33151	CDH5	CDH5	FALSE	FALSE	FALSE	curated	FALSE	Adhesion-Adhesion	Adhesion by Cadherin	CycFB|Smooth Muscle	0.294	Fetal_Heart
CPI-SS0889E281D	CADM1_CADM1	simple:Q9BY67	simple:Q9BY67	CADM1	CADM1	FALSE	FALSE	FALSE	curated	FALSE	Adhesion-Adhesion	Adhesion by CADM	CycFB|Smooth Muscle	0.275	Eye
CPI-SS09239FB26	CCL19_CCR7	simple:Q99731	simple:P32248	CCL19	CCR7	TRUE	FALSE	TRUE	curated	FALSE	Ligand-Receptor	Signaling by Chemokines	CycFB|Smooth Muscle	0.159	Fetal_Pancreas
CPI-SS0A932EB77	SLIT2_ROBO1	simple:O94813	simple:Q9Y6N7	SLIT2	ROBO1	TRUE	FALSE	TRUE	curated	FALSE	Ligand-Receptor	Signaling by SLIT and NTRK-like protein	CycFB|Smooth Muscle	0.669	Bladder
CPI-SS0DBFB8BEA	CCL2_ACKR1	simple:P13500	simple:Q16570	CCL2	ACKR1	TRUE	FALSE	TRUE	curated	FALSE	Ligand-Receptor	Signaling by Chemokines	CycFB|Smooth Muscle	0.106	Vasculature
CPI-SS0D2FABC4A	ADM_RAMP3	simple:P35318	simple:O60896	ADM	RAMP3	TRUE	FALSE	TRUE	curated	FALSE	Ligand-Receptor	Signaling by Adrenomedullin	CycFB|Smooth Muscle	0.311	Eye
CPI-SS06C0074BD	CCL21_CCR7	simple:O00585	simple:P32248	CCL21	CCR7	TRUE	FALSE	TRUE	curated	FALSE	Ligand-Receptor	Signaling by Chemokines	CycFB|Smooth Muscle	0.164	Fetal_Pancreas
CPI-SS007AA9FDE	DLK1_NOTCH3	simple:P80370	simple:Q9UM47	DLK1	NOTCH3	FALSE	FALSE	TRUE	curated	FALSE	Ligand-Receptor	Signaling by Notch	CycFB|Smooth Muscle	0.741	Fetal_Pancreas
CPI-SS0D0235DCE	SLIT2_ROBO2	simple:O94813	simple:Q9HCK4	SLIT2	ROBO2	TRUE	FALSE	TRUE	curated	FALSE	Ligand-Receptor	Signaling by SLIT and NTRK-like protein	CycFB|Smooth Muscle	0.824	Tongue
CPI-SS0B20A1B18	GCG_GLP1R	simple:P01275	simple:P43220	GCG	GLP1R	TRUE	FALSE	TRUE	curated	FALSE	Ligand-Receptor	Signaling by Pro-glucagon precursor	CycFB|Smooth Muscle	2.791	Pancreas
CPI-SS0B1B18F2D	CXCL12_DPP4	simple:P48061	simple:P27487	CXCL12	DPP4	TRUE	FALSE	TRUE	curated	FALSE	Ligand-Receptor	Signaling by Chemokines	CycFB|Smooth Muscle	1.031	Pleura
CPI-SC046AFCFE9	CLU_TREM2_receptor	simple:P10909	complex:TREM2_receptor	CLU		TRUE	FALSE	TRUE	curated	FALSE	Ligand-Receptor		CycFB|Smooth Muscle	0.59	Placenta
CPI-SS0DBFB8BEA	CCL2_ACKR1	simple:P13500	simple:Q16570	CCL2	ACKR1	TRUE	FALSE	TRUE	curated	FALSE	Ligand-Receptor	Signaling by Chemokines	CycFB|Smooth Muscle	0.197	Trachea
CPI-SS04829AC68	GJA1_GJA1	simple:P17302	simple:P17302	GJA1	GJA1	FALSE	FALSE	FALSE	curated	FALSE	Gap-Gap	Adhesion by GAP junction	CycFB|Smooth Muscle	0.254	Trachea
CPI-SS04829AC68	GJA1_GJA1	simple:P17302	simple:P17302	GJA1	GJA1	FALSE	FALSE	FALSE	curated	FALSE	Gap-Gap	Adhesion by GAP junction	CycFB|Smooth Muscle	0.367	Fetal_Kidney
CPI-SS0889E281D	CADM1_CADM1	simple:Q9BY67	simple:Q9BY67	CADM1	CADM1	FALSE	FALSE	FALSE	curated	FALSE	Adhesion-Adhesion	Adhesion by CADM	CycFB|Smooth Muscle	0.254	Fetal_Male_Gonad
CPI-SS0C93E48D7	THBS1_CD36	simple:P07996	simple:P16671	THBS1	CD36	FALSE	FALSE	TRUE	curated	FALSE	Ligand-Receptor	Signaling by Thrombospondin precursor	CycFB|Smooth Muscle	0.579	Lung
CPI-SS0914C7C85	THBS2_CD36	simple:P35442	simple:P16671	THBS2	CD36	FALSE	FALSE	TRUE	curated	FALSE	Ligand-Receptor	Signaling by Thrombospondin precursor	CycFB|Smooth Muscle	0.382	Adipose
CPI-SS0914C7C85	THBS2_CD36	simple:P35442	simple:P16671	THBS2	CD36	FALSE	FALSE	TRUE	curated	FALSE	Ligand-Receptor	Signaling by Thrombospondin precursor	CycFB|Smooth Muscle	0.625	Muscle
CPI-SS04829AC68	GJA1_GJA1	simple:P17302	simple:P17302	GJA1	GJA1	FALSE	FALSE	FALSE	curated	FALSE	Gap-Gap	Adhesion by GAP junction	CycFB|Smooth Muscle	0.657	Placenta
CPI-SS007AA9FDE	DLK1_NOTCH3	simple:P80370	simple:Q9UM47	DLK1	NOTCH3	FALSE	FALSE	TRUE	curated	FALSE	Ligand-Receptor	Signaling by Notch	CycFB|Smooth Muscle	1.085	Muscle
CPI-SS0889E281D	CADM1_CADM1	simple:Q9BY67	simple:Q9BY67	CADM1	CADM1	FALSE	FALSE	FALSE	curated	FALSE	Adhesion-Adhesion	Adhesion by CADM	CycFB|Smooth Muscle	0.269	Fetal_Adrenal_Gland
CPI-SS0D0235DCE	SLIT2_ROBO2	simple:O94813	simple:Q9HCK4	SLIT2	ROBO2	TRUE	FALSE	TRUE	curated	FALSE	Ligand-Receptor	Signaling by SLIT and NTRK-like protein	CycFB|Smooth Muscle	0.344	Fetal_Lung
CPI-SS0D0235DCE	SLIT2_ROBO2	simple:O94813	simple:Q9HCK4	SLIT2	ROBO2	TRUE	FALSE	TRUE	curated	FALSE	Ligand-Receptor	Signaling by SLIT and NTRK-like protein	CycFB|Smooth Muscle	0.262	Fetal_Calvaria
CPI-SS0914C7C85	THBS2_CD36	simple:P35442	simple:P16671	THBS2	CD36	FALSE	FALSE	TRUE	curated	FALSE	Ligand-Receptor	Signaling by Thrombospondin precursor	CycFB|Smooth Muscle	0.18	Fetal_Heart
CPI-SS04829AC68	GJA1_GJA1	simple:P17302	simple:P17302	GJA1	GJA1	FALSE	FALSE	FALSE	curated	FALSE	Gap-Gap	Adhesion by GAP junction	CycFB|Smooth Muscle	0.256	Fetal_Male_Gonad
CPI-SS0D0235DCE	SLIT2_ROBO2	simple:O94813	simple:Q9HCK4	SLIT2	ROBO2	TRUE	FALSE	TRUE	curated	FALSE	Ligand-Receptor	Signaling by SLIT and NTRK-like protein	CycFB|Smooth Muscle	0.447	Heart
CPI-SS007AA9FDE	DLK1_NOTCH3	simple:P80370	simple:Q9UM47	DLK1	NOTCH3	FALSE	FALSE	TRUE	curated	FALSE	Ligand-Receptor	Signaling by Notch	CycFB|Smooth Muscle	2.698	Fetal_Muscle
CPI-SS04829AC68	GJA1_GJA1	simple:P17302	simple:P17302	GJA1	GJA1	FALSE	FALSE	FALSE	curated	FALSE	Gap-Gap	Adhesion by GAP junction	CycFB|Smooth Muscle	0.479	Fetal_Calvaria
CPI-SS0E928B8C8	FGF7_FGFR2	simple:P21781	simple:P21802	FGF7	FGFR2	TRUE	FALSE	TRUE	curated	FALSE	Ligand-Receptor	Signaling by Fibroblast growth factor	CycFB|Smooth Muscle	0.567	Heart
CPI-SS0C1332E73	CTSG_FPR1	simple:P08311	simple:P21462	CTSG	FPR1	TRUE	FALSE	TRUE	curated	FALSE	Ligand-Receptor	Signaling by Cathepsin	CycFB|Smooth Muscle	0.34	Pleura
CPI-SS04829AC68	GJA1_GJA1	simple:P17302	simple:P17302	GJA1	GJA1	FALSE	FALSE	FALSE	curated	FALSE	Gap-Gap	Adhesion by GAP junction	CycFB|T cells	0.044	Fetal_Male_Gonad
CPI-SS0889E281D	CADM1_CADM1	simple:Q9BY67	simple:Q9BY67	CADM1	CADM1	FALSE	FALSE	FALSE	curated	FALSE	Adhesion-Adhesion	Adhesion by CADM	CycFB|T cells	0.231	Fetal_Male_Gonad
CPI-SC06C75F978	APOE_TREM2_receptor	simple:P02649	complex:TREM2_receptor	APOE		TRUE	FALSE	TRUE	curated	FALSE	Ligand-Receptor	Signaling by Apolipoprotein	CycFB|T cells	0.236	Temporal_Lobe
CPI-SS04829AC68	GJA1_GJA1	simple:P17302	simple:P17302	GJA1	GJA1	FALSE	FALSE	FALSE	curated	FALSE	Gap-Gap	Adhesion by GAP junction	CycFB|T cells	0.143	Fetal_Adrenal_Gland
CPI-SS0B20A1B18	GCG_GLP1R	simple:P01275	simple:P43220	GCG	GLP1R	TRUE	FALSE	TRUE	curated	FALSE	Ligand-Receptor	Signaling by Pro-glucagon precursor	CycFB|T cells	2.541	Pancreas
CPI-SS0491EECEA	CCL11_DPP4	simple:P51671	simple:P27487	CCL11	DPP4	TRUE	FALSE	TRUE	curated	FALSE	Ligand-Receptor	Signaling by Chemokines	CycFB|T cells	1.384	Intestinal
CPI-SS04829AC68	GJA1_GJA1	simple:P17302	simple:P17302	GJA1	GJA1	FALSE	FALSE	FALSE	curated	FALSE	Gap-Gap	Adhesion by GAP junction	CycFB|T cells	0.887	Placenta
CPI-SS00C24ED50	CDH5_CDH5	simple:P33151	simple:P33151	CDH5	CDH5	FALSE	FALSE	FALSE	curated	FALSE	Adhesion-Adhesion	Adhesion by Cadherin	CycFB|T cells	0.208	Fetal_Heart
CPI-SS0C1332E73	CTSG_FPR1	simple:P08311	simple:P21462	CTSG	FPR1	TRUE	FALSE	TRUE	curated	FALSE	Ligand-Receptor	Signaling by Cathepsin	CycFB|T cells	0.195	Pleura
CPI-SS0889E281D	CADM1_CADM1	simple:Q9BY67	simple:Q9BY67	CADM1	CADM1	FALSE	FALSE	FALSE	curated	FALSE	Adhesion-Adhesion	Adhesion by CADM	CycFB|T cells	0.901	Eye
CPI-SS09239FB26	CCL19_CCR7	simple:Q99731	simple:P32248	CCL19	CCR7	TRUE	FALSE	TRUE	curated	FALSE	Ligand-Receptor	Signaling by Chemokines	CycFB|T cells	0.285	Esophageal
CPI-SS09239FB26	CCL19_CCR7	simple:Q99731	simple:P32248	CCL19	CCR7	TRUE	FALSE	TRUE	curated	FALSE	Ligand-Receptor	Signaling by Chemokines	CycFB|T cells	0.648	Fetal_Pancreas
CPI-SS04829AC68	GJA1_GJA1	simple:P17302	simple:P17302	GJA1	GJA1	FALSE	FALSE	FALSE	curated	FALSE	Gap-Gap	Adhesion by GAP junction	CycFB|T cells	0.46	Pleura
CPI-SS0B1B18F2D	CXCL12_DPP4	simple:P48061	simple:P27487	CXCL12	DPP4	TRUE	FALSE	TRUE	curated	FALSE	Ligand-Receptor	Signaling by Chemokines	CycFB|T cells	1.96	Adipose
CPI-SS0889E281D	CADM1_CADM1	simple:Q9BY67	simple:Q9BY67	CADM1	CADM1	FALSE	FALSE	FALSE	curated	FALSE	Adhesion-Adhesion	Adhesion by CADM	CycFB|T cells	0.222	Fetal_Adrenal_Gland
CPI-SS0B1B18F2D	CXCL12_DPP4	simple:P48061	simple:P27487	CXCL12	DPP4	TRUE	FALSE	TRUE	curated	FALSE	Ligand-Receptor	Signaling by Chemokines	CycFB|T cells	0.717	Pleura
CPI-SS06C0074BD	CCL21_CCR7	simple:O00585	simple:P32248	CCL21	CCR7	TRUE	FALSE	TRUE	curated	FALSE	Ligand-Receptor	Signaling by Chemokines	CycFB|T cells	0.653	Fetal_Pancreas
CPI-SS0B1B18F2D	CXCL12_DPP4	simple:P48061	simple:P27487	CXCL12	DPP4	TRUE	FALSE	TRUE	curated	FALSE	Ligand-Receptor	Signaling by Chemokines	CycFB|T cells	0.652	Muscle
CPI-SS0914C7C85	THBS2_CD36	simple:P35442	simple:P16671	THBS2	CD36	FALSE	FALSE	TRUE	curated	FALSE	Ligand-Receptor	Signaling by Thrombospondin precursor	CycFB|T cells	0.132	Fetal_Heart
CPI-CS0D81115C8	Cholesterol_byDHCR24_RORA	complex:Cholesterol_byDHCR24	simple:P35398		RORA	TRUE	FALSE	TRUE	curated	FALSE	Ligand-Receptor	Signaling by Cholesterol/Desmosterol	CycFB|T cells	0.381	Common_Bile_Duct
CPI-SS0E928B8C8	FGF7_FGFR2	simple:P21781	simple:P21802	FGF7	FGFR2	TRUE	FALSE	TRUE	curated	FALSE	Ligand-Receptor	Signaling by Fibroblast growth factor	CycFB|T cells	0.509	Heart
CPI-SS0DBFB8BEA	CCL2_ACKR1	simple:P13500	simple:Q16570	CCL2	ACKR1	TRUE	FALSE	TRUE	curated	FALSE	Ligand-Receptor	Signaling by Chemokines	CycFB|T cells	1.017	Artery
CPI-SS04829AC68	GJA1_GJA1	simple:P17302	simple:P17302	GJA1	GJA1	FALSE	FALSE	FALSE	curated	FALSE	Gap-Gap	Adhesion by GAP junction	CycFB|T cells	0.331	Fetal_Calvaria
CPI-SS0D0235DCE	SLIT2_ROBO2	simple:O94813	simple:Q9HCK4	SLIT2	ROBO2	TRUE	FALSE	TRUE	curated	FALSE	Ligand-Receptor	Signaling by SLIT and NTRK-like protein	CycFB|T cells	0.136	Fetal_Skin
CPI-SS007AA9FDE	DLK1_NOTCH3	simple:P80370	simple:Q9UM47	DLK1	NOTCH3	FALSE	FALSE	TRUE	curated	FALSE	Ligand-Receptor	Signaling by Notch	CycFB|T cells	2.651	Fetal_Muscle
CPI-SS00D1CB372	CD34_SELL	simple:P28906	simple:P14151	CD34	SELL	FALSE	FALSE	FALSE	curated	FALSE	Ligand-Receptor		CycFB|T cells	0.57	Fetal_Pancreas
CPI-SS0D0235DCE	SLIT2_ROBO2	simple:O94813	simple:Q9HCK4	SLIT2	ROBO2	TRUE	FALSE	TRUE	curated	FALSE	Ligand-Receptor	Signaling by SLIT and NTRK-like protein	CycFB|T cells	0.147	Fetal_Calvaria
CPI-CS0D81115C8	Cholesterol_byDHCR24_RORA	complex:Cholesterol_byDHCR24	simple:P35398		RORA	TRUE	FALSE	TRUE	curated	FALSE	Ligand-Receptor	Signaling by Cholesterol/Desmosterol	CycFB|T cells	0.844	Tongue
CPI-SS0D0235DCE	SLIT2_ROBO2	simple:O94813	simple:Q9HCK4	SLIT2	ROBO2	TRUE	FALSE	TRUE	curated	FALSE	Ligand-Receptor	Signaling by SLIT and NTRK-like protein	CycFB|T cells	0.22	Fetal_Lung
CPI-SS0DBFB8BEA	CCL2_ACKR1	simple:P13500	simple:Q16570	CCL2	ACKR1	TRUE	FALSE	TRUE	curated	FALSE	Ligand-Receptor	Signaling by Chemokines	CytFB|B cells	0.1	Trachea
CPI-SS0D0235DCE	SLIT2_ROBO2	simple:O94813	simple:Q9HCK4	SLIT2	ROBO2	TRUE	FALSE	TRUE	curated	FALSE	Ligand-Receptor	Signaling by SLIT and NTRK-like protein	CytFB|B cells	1.034	Heart
CPI-SS0911EECCC	CXCL8_ACKR1	simple:P10145	simple:Q16570	CXCL8	ACKR1	TRUE	FALSE	TRUE	curated	FALSE	Ligand-Receptor	Signaling by Chemokines	CytFB|B cells	0.498	Uterus
CPI-SS04829AC68	GJA1_GJA1	simple:P17302	simple:P17302	GJA1	GJA1	FALSE	FALSE	FALSE	curated	FALSE	Gap-Gap	Adhesion by GAP junction	CytFB|B cells	0.886	Uterus
CPI-SS0E928B8C8	FGF7_FGFR2	simple:P21781	simple:P21802	FGF7	FGFR2	TRUE	FALSE	TRUE	curated	FALSE	Ligand-Receptor	Signaling by Fibroblast growth factor	CytFB|B cells	1.62	Salivary_Gland
CPI-SS034083FFA	SEMA3A_NRP1	simple:Q14563	simple:O14786	SEMA3A	NRP1	TRUE	FALSE	TRUE	curated	FALSE	Ligand-Receptor	Signaling by Semaphorin	CytFB|B cells	0.062	Vasculature
CPI-SS04829AC68	GJA1_GJA1	simple:P17302	simple:P17302	GJA1	GJA1	FALSE	FALSE	FALSE	curated	FALSE	Gap-Gap	Adhesion by GAP junction	CytFB|B cells	0.473	Tongue
CPI-SS052BBD9F9	CXCL1_ACKR1	simple:P09341	simple:Q16570	CXCL1	ACKR1	TRUE	FALSE	TRUE	curated	FALSE	Ligand-Receptor	Signaling by Chemokines	CytFB|B cells	0.367	Artery
CPI-SS00C24ED50	CDH5_CDH5	simple:P33151	simple:P33151	CDH5	CDH5	FALSE	FALSE	FALSE	curated	FALSE	Adhesion-Adhesion	Adhesion by Cadherin	CytFB|B cells	0.396	Artery
CPI-SS052BBD9F9	CXCL1_ACKR1	simple:P09341	simple:Q16570	CXCL1	ACKR1	TRUE	FALSE	TRUE	curated	FALSE	Ligand-Receptor	Signaling by Chemokines	CytFB|B cells	0.154	Trachea
CPI-SS0B1B18F2D	CXCL12_DPP4	simple:P48061	simple:P27487	CXCL12	DPP4	TRUE	FALSE	TRUE	curated	FALSE	Ligand-Receptor	Signaling by Chemokines	CytFB|B cells	1.228	Pleura
CPI-SS09239FB26	CCL19_CCR7	simple:Q99731	simple:P32248	CCL19	CCR7	TRUE	FALSE	TRUE	curated	FALSE	Ligand-Receptor	Signaling by Chemokines	CytFB|B cells	1.189	Thymus
CPI-SS00D1CB372	CD34_SELL	simple:P28906	simple:P14151	CD34	SELL	FALSE	FALSE	FALSE	curated	FALSE	Ligand-Receptor		CytFB|B cells	1.736	Thymus
CPI-SS06C0074BD	CCL21_CCR7	simple:O00585	simple:P32248	CCL21	CCR7	TRUE	FALSE	TRUE	curated	FALSE	Ligand-Receptor	Signaling by Chemokines	CytFB|B cells	0.546	Thymus
CPI-SS0491EECEA	CCL11_DPP4	simple:P51671	simple:P27487	CCL11	DPP4	TRUE	FALSE	TRUE	curated	FALSE	Ligand-Receptor	Signaling by Chemokines	CytFB|B cells	0.463	Adipose
CPI-SS0E928B8C8	FGF7_FGFR2	simple:P21781	simple:P21802	FGF7	FGFR2	TRUE	FALSE	TRUE	curated	FALSE	Ligand-Receptor	Signaling by Fibroblast growth factor	CytFB|B cells	1.071	Heart
CPI-SS0B1B18F2D	CXCL12_DPP4	simple:P48061	simple:P27487	CXCL12	DPP4	TRUE	FALSE	TRUE	curated	FALSE	Ligand-Receptor	Signaling by Chemokines	CytFB|B cells	0.88	Adipose
CPI-SS08376F0E6	CSF3_CSF3R	simple:P09919	simple:Q99062	CSF3	CSF3R	TRUE	FALSE	TRUE	curated	FALSE	Ligand-Receptor	Signaling by Colony-Stimulating factor	CytFB|B cells	0.23	Trachea
CPI-SS0D2FABC4A	ADM_RAMP3	simple:P35318	simple:O60896	ADM	RAMP3	TRUE	FALSE	TRUE	curated	FALSE	Ligand-Receptor	Signaling by Adrenomedullin	CytFB|Endothelial	2.029	Tongue
CPI-SS0B1B18F2D	CXCL12_DPP4	simple:P48061	simple:P27487	CXCL12	DPP4	TRUE	FALSE	TRUE	curated	FALSE	Ligand-Receptor	Signaling by Chemokines	CytFB|Endothelial	1.437	Pleura
CPI-SS04829AC68	GJA1_GJA1	simple:P17302	simple:P17302	GJA1	GJA1	FALSE	FALSE	FALSE	curated	FALSE	Gap-Gap	Adhesion by GAP junction	CytFB|Endothelial	1.801	Uterus
CPI-SS0C93E48D7	THBS1_CD36	simple:P07996	simple:P16671	THBS1	CD36	FALSE	FALSE	TRUE	curated	FALSE	Ligand-Receptor	Signaling by Thrombospondin precursor	CytFB|Endothelial	1.932	Adipose
CPI-SS034083FFA	SEMA3A_NRP1	simple:Q14563	simple:O14786	SEMA3A	NRP1	TRUE	FALSE	TRUE	curated	FALSE	Ligand-Receptor	Signaling by Semaphorin	CytFB|Endothelial	0.99	Adipose
CPI-SS034083FFA	SEMA3A_NRP1	simple:Q14563	simple:O14786	SEMA3A	NRP1	TRUE	FALSE	TRUE	curated	FALSE	Ligand-Receptor	Signaling by Semaphorin	CytFB|Endothelial	0.675	Vasculature
CPI-SS04829AC68	GJA1_GJA1	simple:P17302	simple:P17302	GJA1	GJA1	FALSE	FALSE	FALSE	curated	FALSE	Gap-Gap	Adhesion by GAP junction	CytFB|Endothelial	1.119	Tongue
CPI-SS0911EECCC	CXCL8_ACKR1	simple:P10145	simple:Q16570	CXCL8	ACKR1	TRUE	FALSE	TRUE	curated	FALSE	Ligand-Receptor	Signaling by Chemokines	CytFB|Endothelial	1.41	Uterus
CPI-SS0D2FABC4A	ADM_RAMP3	simple:P35318	simple:O60896	ADM	RAMP3	TRUE	FALSE	TRUE	curated	FALSE	Ligand-Receptor	Signaling by Adrenomedullin	CytFB|Endothelial	1.574	Adipose
CPI-SS0D2FABC4A	ADM_RAMP3	simple:P35318	simple:O60896	ADM	RAMP3	TRUE	FALSE	TRUE	curated	FALSE	Ligand-Receptor	Signaling by Adrenomedullin	CytFB|Endothelial	2.518	Vasculature
CPI-SS0DBFB8BEA	CCL2_ACKR1	simple:P13500	simple:Q16570	CCL2	ACKR1	TRUE	FALSE	TRUE	curated	FALSE	Ligand-Receptor	Signaling by Chemokines	CytFB|Endothelial	1.862	Vasculature
CPI-SS052BBD9F9	CXCL1_ACKR1	simple:P09341	simple:Q16570	CXCL1	ACKR1	TRUE	FALSE	TRUE	curated	FALSE	Ligand-Receptor	Signaling by Chemokines	CytFB|Endothelial	1.478	Muscle
CPI-SS0A932EB77	SLIT2_ROBO1	simple:O94813	simple:Q9Y6N7	SLIT2	ROBO1	TRUE	FALSE	TRUE	curated	FALSE	Ligand-Receptor	Signaling by SLIT and NTRK-like protein	CytFB|Endothelial	1.362	Eye
CPI-SS0A932EB77	SLIT2_ROBO1	simple:O94813	simple:Q9Y6N7	SLIT2	ROBO1	TRUE	FALSE	TRUE	curated	FALSE	Ligand-Receptor	Signaling by SLIT and NTRK-like protein	CytFB|Endothelial	0.861	Prostate
CPI-SS0D2FABC4A	ADM_RAMP3	simple:P35318	simple:O60896	ADM	RAMP3	TRUE	FALSE	TRUE	curated	FALSE	Ligand-Receptor	Signaling by Adrenomedullin	CytFB|Endothelial	1.09	Uterus
CPI-SS0914C7C85	THBS2_CD36	simple:P35442	simple:P16671	THBS2	CD36	FALSE	FALSE	TRUE	curated	FALSE	Ligand-Receptor	Signaling by Thrombospondin precursor	CytFB|Endothelial	2.05	Thymus
CPI-SS0914C7C85	THBS2_CD36	simple:P35442	simple:P16671	THBS2	CD36	FALSE	FALSE	TRUE	curated	FALSE	Ligand-Receptor	Signaling by Thrombospondin precursor	CytFB|Endothelial	1.43	Artery
CPI-SS052BBD9F9	CXCL1_ACKR1	simple:P09341	simple:Q16570	CXCL1	ACKR1	TRUE	FALSE	TRUE	curated	FALSE	Ligand-Receptor	Signaling by Chemokines	CytFB|Endothelial	2.607	Artery
CPI-SS0DBFB8BEA	CCL2_ACKR1	simple:P13500	simple:Q16570	CCL2	ACKR1	TRUE	FALSE	TRUE	curated	FALSE	Ligand-Receptor	Signaling by Chemokines	CytFB|Endothelial	1.849	Muscle
CPI-SS0A932EB77	SLIT2_ROBO1	simple:O94813	simple:Q9Y6N7	SLIT2	ROBO1	TRUE	FALSE	TRUE	curated	FALSE	Ligand-Receptor	Signaling by SLIT and NTRK-like protein	CytFB|Endothelial	0.141	Tongue
CPI-CS0D81115C8	Cholesterol_byDHCR24_RORA	complex:Cholesterol_byDHCR24	simple:P35398		RORA	TRUE	FALSE	TRUE	curated	FALSE	Ligand-Receptor	Signaling by Cholesterol/Desmosterol	CytFB|Endothelial	0.453	Eye
CPI-SS04C672963	ESAM_ESAM	simple:Q96AP7	simple:Q96AP7	ESAM	ESAM	FALSE	FALSE	FALSE	curated	FALSE	Adhesion-Adhesion		CytFB|Endothelial	1.671	Pancreas
CPI-SS00C24ED50	CDH5_CDH5	simple:P33151	simple:P33151	CDH5	CDH5	FALSE	FALSE	FALSE	curated	FALSE	Adhesion-Adhesion	Adhesion by Cadherin	CytFB|Endothelial	1.579	Eye
CPI-SS0DBFB8BEA	CCL2_ACKR1	simple:P13500	simple:Q16570	CCL2	ACKR1	TRUE	FALSE	TRUE	curated	FALSE	Ligand-Receptor	Signaling by Chemokines	CytFB|Endothelial	1.027	Adipose
CPI-SS0A932EB77	SLIT2_ROBO1	simple:O94813	simple:Q9Y6N7	SLIT2	ROBO1	TRUE	FALSE	TRUE	curated	FALSE	Ligand-Receptor	Signaling by SLIT and NTRK-like protein	CytFB|Endothelial	2.516	Lung
CPI-SS0914C7C85	THBS2_CD36	simple:P35442	simple:P16671	THBS2	CD36	FALSE	FALSE	TRUE	curated	FALSE	Ligand-Receptor	Signaling by Thrombospondin precursor	CytFB|Endothelial	1.638	Heart
CPI-SS0D2FABC4A	ADM_RAMP3	simple:P35318	simple:O60896	ADM	RAMP3	TRUE	FALSE	TRUE	curated	FALSE	Ligand-Receptor	Signaling by Adrenomedullin	CytFB|Endothelial	1.626	Trachea
CPI-SS0DBFB8BEA	CCL2_ACKR1	simple:P13500	simple:Q16570	CCL2	ACKR1	TRUE	FALSE	TRUE	curated	FALSE	Ligand-Receptor	Signaling by Chemokines	CytFB|Endothelial	2.45	Trachea
CPI-SS0A932EB77	SLIT2_ROBO1	simple:O94813	simple:Q9Y6N7	SLIT2	ROBO1	TRUE	FALSE	TRUE	curated	FALSE	Ligand-Receptor	Signaling by SLIT and NTRK-like protein	CytFB|Endothelial	1.729	Bladder
CPI-SS0C93E48D7	THBS1_CD36	simple:P07996	simple:P16671	THBS1	CD36	FALSE	FALSE	TRUE	curated	FALSE	Ligand-Receptor	Signaling by Thrombospondin precursor	CytFB|Endothelial	0.573	Bladder
CPI-SS0DBFB8BEA	CCL2_ACKR1	simple:P13500	simple:Q16570	CCL2	ACKR1	TRUE	FALSE	TRUE	curated	FALSE	Ligand-Receptor	Signaling by Chemokines	CytFB|Endothelial	0.975	Heart
CPI-SS036B08188	PLAU_PLAUR	simple:P00749	simple:Q03405	PLAU	PLAUR	TRUE	FALSE	TRUE	curated	FALSE	Ligand-Receptor	Signaling by Plasminogen Activator	CytFB|Endothelial	0.093	Tongue
CPI-SS034083FFA	SEMA3A_NRP1	simple:Q14563	simple:O14786	SEMA3A	NRP1	TRUE	FALSE	TRUE	curated	FALSE	Ligand-Receptor	Signaling by Semaphorin	CytFB|Endothelial	0.495	Bladder
CPI-SS0914C7C85	THBS2_CD36	simple:P35442	simple:P16671	THBS2	CD36	FALSE	FALSE	TRUE	curated	FALSE	Ligand-Receptor	Signaling by Thrombospondin precursor	CytFB|Endothelial	2.721	Adipose
CPI-SS034083FFA	SEMA3A_NRP1	simple:Q14563	simple:O14786	SEMA3A	NRP1	TRUE	FALSE	TRUE	curated	FALSE	Ligand-Receptor	Signaling by Semaphorin	CytFB|Endothelial	0.462	Trachea
CPI-SS0C93E48D7	THBS1_CD36	simple:P07996	simple:P16671	THBS1	CD36	FALSE	FALSE	TRUE	curated	FALSE	Ligand-Receptor	Signaling by Thrombospondin precursor	CytFB|Endothelial	0.714	Lung
CPI-SS00C24ED50	CDH5_CDH5	simple:P33151	simple:P33151	CDH5	CDH5	FALSE	FALSE	FALSE	curated	FALSE	Adhesion-Adhesion	Adhesion by Cadherin	CytFB|Endothelial	0.725	Artery
CPI-SS0D2FABC4A	ADM_RAMP3	simple:P35318	simple:O60896	ADM	RAMP3	TRUE	FALSE	TRUE	curated	FALSE	Ligand-Receptor	Signaling by Adrenomedullin	CytFB|Endothelial	1.994	Muscle
CPI-SS034083FFA	SEMA3A_NRP1	simple:Q14563	simple:O14786	SEMA3A	NRP1	TRUE	FALSE	TRUE	curated	FALSE	Ligand-Receptor	Signaling by Semaphorin	CytFB|Endothelial	0.533	Lung
CPI-SS0C93E48D7	THBS1_CD36	simple:P07996	simple:P16671	THBS1	CD36	FALSE	FALSE	TRUE	curated	FALSE	Ligand-Receptor	Signaling by Thrombospondin precursor	CytFB|Endothelial	1.022	Artery
CPI-SS04829AC68	GJA1_GJA1	simple:P17302	simple:P17302	GJA1	GJA1	FALSE	FALSE	FALSE	curated	FALSE	Gap-Gap	Adhesion by GAP junction	CytFB|Endothelial	1.071	Adipose
CPI-SS0C93E48D7	THBS1_CD36	simple:P07996	simple:P16671	THBS1	CD36	FALSE	FALSE	TRUE	curated	FALSE	Ligand-Receptor	Signaling by Thrombospondin precursor	CytFB|Endothelial	0.364	Vasculature
CPI-SS04829AC68	GJA1_GJA1	simple:P17302	simple:P17302	GJA1	GJA1	FALSE	FALSE	FALSE	curated	FALSE	Gap-Gap	Adhesion by GAP junction	CytFB|Endothelial	1.715	Muscle
CPI-SS0D2FABC4A	ADM_RAMP3	simple:P35318	simple:O60896	ADM	RAMP3	TRUE	FALSE	TRUE	curated	FALSE	Ligand-Receptor	Signaling by Adrenomedullin	CytFB|Endothelial	2.367	Eye
CPI-SS0DBFB8BEA	CCL2_ACKR1	simple:P13500	simple:Q16570	CCL2	ACKR1	TRUE	FALSE	TRUE	curated	FALSE	Ligand-Receptor	Signaling by Chemokines	CytFB|Endothelial	2.472	Bladder
CPI-SS0914C7C85	THBS2_CD36	simple:P35442	simple:P16671	THBS2	CD36	FALSE	FALSE	TRUE	curated	FALSE	Ligand-Receptor	Signaling by Thrombospondin precursor	CytFB|Endothelial	1.373	Vasculature
CPI-SS0914C7C85	THBS2_CD36	simple:P35442	simple:P16671	THBS2	CD36	FALSE	FALSE	TRUE	curated	FALSE	Ligand-Receptor	Signaling by Thrombospondin precursor	CytFB|Endothelial	1.618	Muscle
CPI-SS04829AC68	GJA1_GJA1	simple:P17302	simple:P17302	GJA1	GJA1	FALSE	FALSE	FALSE	curated	FALSE	Gap-Gap	Adhesion by GAP junction	CytFB|Endothelial	0.638	Vasculature
CPI-SS04829AC68	GJA1_GJA1	simple:P17302	simple:P17302	GJA1	GJA1	FALSE	FALSE	FALSE	curated	FALSE	Gap-Gap	Adhesion by GAP junction	CytFB|Endothelial	1.331	Eye
CPI-SS04829AC68	GJA1_GJA1	simple:P17302	simple:P17302	GJA1	GJA1	FALSE	FALSE	FALSE	curated	FALSE	Gap-Gap	Adhesion by GAP junction	CytFB|Endothelial	1.265	Bladder
CPI-SS0C93E48D7	THBS1_CD36	simple:P07996	simple:P16671	THBS1	CD36	FALSE	FALSE	TRUE	curated	FALSE	Ligand-Receptor	Signaling by Thrombospondin precursor	CytFB|Endothelial	1.362	Muscle
CPI-CS0D81115C8	Cholesterol_byDHCR24_RORA	complex:Cholesterol_byDHCR24	simple:P35398		RORA	TRUE	FALSE	TRUE	curated	FALSE	Ligand-Receptor	Signaling by Cholesterol/Desmosterol	CytFB|Endothelial	0.583	Salivary_Gland
CPI-SS0914C7C85	THBS2_CD36	simple:P35442	simple:P16671	THBS2	CD36	FALSE	FALSE	TRUE	curated	FALSE	Ligand-Receptor	Signaling by Thrombospondin precursor	CytFB|Endothelial	0.936	Bladder
CPI-SS0E928B8C8	FGF7_FGFR2	simple:P21781	simple:P21802	FGF7	FGFR2	TRUE	FALSE	TRUE	curated	FALSE	Ligand-Receptor	Signaling by Fibroblast growth factor	CytFB|Endothelial	1.369	Salivary_Gland
CPI-SS04829AC68	GJA1_GJA1	simple:P17302	simple:P17302	GJA1	GJA1	FALSE	FALSE	FALSE	curated	FALSE	Gap-Gap	Adhesion by GAP junction	CytFB|Endothelial	1.485	Trachea
CPI-SS0914C7C85	THBS2_CD36	simple:P35442	simple:P16671	THBS2	CD36	FALSE	FALSE	TRUE	curated	FALSE	Ligand-Receptor	Signaling by Thrombospondin precursor	CytFB|Endothelial	1.527	Lung
CPI-SS052BBD9F9	CXCL1_ACKR1	simple:P09341	simple:Q16570	CXCL1	ACKR1	TRUE	FALSE	TRUE	curated	FALSE	Ligand-Receptor	Signaling by Chemokines	CytFB|Endothelial	2.504	Trachea
CPI-SS0D2FABC4A	ADM_RAMP3	simple:P35318	simple:O60896	ADM	RAMP3	TRUE	FALSE	TRUE	curated	FALSE	Ligand-Receptor	Signaling by Adrenomedullin	CytFB|Endothelial	1.743	Heart
CPI-SS0A932EB77	SLIT2_ROBO1	simple:O94813	simple:Q9Y6N7	SLIT2	ROBO1	TRUE	FALSE	TRUE	curated	FALSE	Ligand-Receptor	Signaling by SLIT and NTRK-like protein	CytFB|Epithelial	0.627	Prostate
CPI-SS0B1B18F2D	CXCL12_DPP4	simple:P48061	simple:P27487	CXCL12	DPP4	TRUE	FALSE	TRUE	curated	FALSE	Ligand-Receptor	Signaling by Chemokines	CytFB|Epithelial	0.976	Thymus
CPI-SS04829AC68	GJA1_GJA1	simple:P17302	simple:P17302	GJA1	GJA1	FALSE	FALSE	FALSE	curated	FALSE	Gap-Gap	Adhesion by GAP junction	CytFB|Epithelial	0.981	Tongue
CPI-SS0E928B8C8	FGF7_FGFR2	simple:P21781	simple:P21802	FGF7	FGFR2	TRUE	FALSE	TRUE	curated	FALSE	Ligand-Receptor	Signaling by Fibroblast growth factor	CytFB|Epithelial	2.207	Trachea
CPI-SS04829AC68	GJA1_GJA1	simple:P17302	simple:P17302	GJA1	GJA1	FALSE	FALSE	FALSE	curated	FALSE	Gap-Gap	Adhesion by GAP junction	CytFB|Epithelial	0.724	Uterus
CPI-SS0E928B8C8	FGF7_FGFR2	simple:P21781	simple:P21802	FGF7	FGFR2	TRUE	FALSE	TRUE	curated	FALSE	Ligand-Receptor	Signaling by Fibroblast growth factor	CytFB|Epithelial	1.977	Lung
CPI-SS0914C7C85	THBS2_CD36	simple:P35442	simple:P16671	THBS2	CD36	FALSE	FALSE	TRUE	curated	FALSE	Ligand-Receptor	Signaling by Thrombospondin precursor	CytFB|Epithelial	1.191	Lung
CPI-SS0C93E48D7	THBS1_CD36	simple:P07996	simple:P16671	THBS1	CD36	FALSE	FALSE	TRUE	curated	FALSE	Ligand-Receptor	Signaling by Thrombospondin precursor	CytFB|Epithelial	1.697	Adipose
CPI-SS0A932EB77	SLIT2_ROBO1	simple:O94813	simple:Q9Y6N7	SLIT2	ROBO1	TRUE	FALSE	TRUE	curated	FALSE	Ligand-Receptor	Signaling by SLIT and NTRK-like protein	CytFB|Epithelial	1.896	Bladder
CPI-SS036B08188	PLAU_PLAUR	simple:P00749	simple:Q03405	PLAU	PLAUR	TRUE	FALSE	TRUE	curated	FALSE	Ligand-Receptor	Signaling by Plasminogen Activator	CytFB|Epithelial	0.308	Trachea
CPI-SS034083FFA	SEMA3A_NRP1	simple:Q14563	simple:O14786	SEMA3A	NRP1	TRUE	FALSE	TRUE	curated	FALSE	Ligand-Receptor	Signaling by Semaphorin	CytFB|Epithelial	0.171	Adipose
CPI-SS0D5E30C6C	NRG3_ERBB4	simple:P56975	simple:Q15303	NRG3	ERBB4	TRUE	FALSE	TRUE	curated	FALSE	Ligand-Receptor	Signaling by Neuregulin	CytFB|Epithelial	0.246	Vasculature
CPI-CS0D81115C8	Cholesterol_byDHCR24_RORA	complex:Cholesterol_byDHCR24	simple:P35398		RORA	TRUE	FALSE	TRUE	curated	FALSE	Ligand-Receptor	Signaling by Cholesterol/Desmosterol	CytFB|Epithelial	0.816	Tongue
CPI-SS0D0235DCE	SLIT2_ROBO2	simple:O94813	simple:Q9HCK4	SLIT2	ROBO2	TRUE	FALSE	TRUE	curated	FALSE	Ligand-Receptor	Signaling by SLIT and NTRK-like protein	CytFB|Epithelial	0.36	Tongue
CPI-SS0A932EB77	SLIT2_ROBO1	simple:O94813	simple:Q9Y6N7	SLIT2	ROBO1	TRUE	FALSE	TRUE	curated	FALSE	Ligand-Receptor	Signaling by SLIT and NTRK-like protein	CytFB|Epithelial	2.543	Lung
CPI-SS0E0098222	TF_TFRC	simple:P02787	simple:P02786	TF	TFRC	TRUE	FALSE	TRUE	curated	FALSE	Ligand-Receptor	Signaling by Transferrin	CytFB|Epithelial	0.04	Trachea
CPI-SS0A932EB77	SLIT2_ROBO1	simple:O94813	simple:Q9Y6N7	SLIT2	ROBO1	TRUE	FALSE	TRUE	curated	FALSE	Ligand-Receptor	Signaling by SLIT and NTRK-like protein	CytFB|Epithelial	0.505	Tongue
CPI-SS0B1B18F2D	CXCL12_DPP4	simple:P48061	simple:P27487	CXCL12	DPP4	TRUE	FALSE	TRUE	curated	FALSE	Ligand-Receptor	Signaling by Chemokines	CytFB|Epithelial	1.43	Pleura
CPI-SS0A932EB77	SLIT2_ROBO1	simple:O94813	simple:Q9Y6N7	SLIT2	ROBO1	TRUE	FALSE	TRUE	curated	FALSE	Ligand-Receptor	Signaling by SLIT and NTRK-like protein	CytFB|Epithelial	0.801	Adipose
CPI-SS04829AC68	GJA1_GJA1	simple:P17302	simple:P17302	GJA1	GJA1	FALSE	FALSE	FALSE	curated	FALSE	Gap-Gap	Adhesion by GAP junction	CytFB|Epithelial	0.421	Vasculature
CPI-SS0914C7C85	THBS2_CD36	simple:P35442	simple:P16671	THBS2	CD36	FALSE	FALSE	TRUE	curated	FALSE	Ligand-Receptor	Signaling by Thrombospondin precursor	CytFB|Epithelial	2.486	Adipose
CPI-CS0D81115C8	Cholesterol_byDHCR24_RORA	complex:Cholesterol_byDHCR24	simple:P35398		RORA	TRUE	FALSE	TRUE	curated	FALSE	Ligand-Receptor	Signaling by Cholesterol/Desmosterol	CytFB|Epithelial	0.472	Salivary_Gland
CPI-SS04829AC68	GJA1_GJA1	simple:P17302	simple:P17302	GJA1	GJA1	FALSE	FALSE	FALSE	curated	FALSE	Gap-Gap	Adhesion by GAP junction	CytFB|Epithelial	0.71	Eye
CPI-SS0E928B8C8	FGF7_FGFR2	simple:P21781	simple:P21802	FGF7	FGFR2	TRUE	FALSE	TRUE	curated	FALSE	Ligand-Receptor	Signaling by Fibroblast growth factor	CytFB|Epithelial	1.216	Heart
CPI-SS0DBFB8BEA	CCL2_ACKR1	simple:P13500	simple:Q16570	CCL2	ACKR1	TRUE	FALSE	TRUE	curated	FALSE	Ligand-Receptor	Signaling by Chemokines	CytFB|Epithelial	0.099	Trachea
CPI-SS0A932EB77	SLIT2_ROBO1	simple:O94813	simple:Q9Y6N7	SLIT2	ROBO1	TRUE	FALSE	TRUE	curated	FALSE	Ligand-Receptor	Signaling by SLIT and NTRK-like protein	CytFB|Epithelial	1.298	Eye
CPI-SS0E0098222	TF_TFRC	simple:P02787	simple:P02786	TF	TFRC	TRUE	FALSE	TRUE	curated	FALSE	Ligand-Receptor	Signaling by Transferrin	CytFB|Epithelial	0.216	Eye
CPI-SS052BBD9F9	CXCL1_ACKR1	simple:P09341	simple:Q16570	CXCL1	ACKR1	TRUE	FALSE	TRUE	curated	FALSE	Ligand-Receptor	Signaling by Chemokines	CytFB|Epithelial	0.153	Trachea
CPI-CS0D81115C8	Cholesterol_byDHCR24_RORA	complex:Cholesterol_byDHCR24	simple:P35398		RORA	TRUE	FALSE	TRUE	curated	FALSE	Ligand-Receptor	Signaling by Cholesterol/Desmosterol	CytFB|Epithelial	0.709	Eye
CPI-SS034083FFA	SEMA3A_NRP1	simple:Q14563	simple:O14786	SEMA3A	NRP1	TRUE	FALSE	TRUE	curated	FALSE	Ligand-Receptor	Signaling by Semaphorin	CytFB|Epithelial	0.083	Vasculature
CPI-SS0D0235DCE	SLIT2_ROBO2	simple:O94813	simple:Q9HCK4	SLIT2	ROBO2	TRUE	FALSE	TRUE	curated	FALSE	Ligand-Receptor	Signaling by SLIT and NTRK-like protein	CytFB|Epithelial	1.579	Heart
CPI-SS036B08188	PLAU_PLAUR	simple:P00749	simple:Q03405	PLAU	PLAUR	TRUE	FALSE	TRUE	curated	FALSE	Ligand-Receptor	Signaling by Plasminogen Activator	CytFB|Epithelial	0.286	Tongue
CPI-SS0A932EB77	SLIT2_ROBO1	simple:O94813	simple:Q9Y6N7	SLIT2	ROBO1	TRUE	FALSE	TRUE	curated	FALSE	Ligand-Receptor	Signaling by SLIT and NTRK-like protein	CytFB|Epithelial	1.575	Vasculature
CPI-SS0C93E48D7	THBS1_CD36	simple:P07996	simple:P16671	THBS1	CD36	FALSE	FALSE	TRUE	curated	FALSE	Ligand-Receptor	Signaling by Thrombospondin precursor	CytFB|Epithelial	0.378	Lung
CPI-SS0D0235DCE	SLIT2_ROBO2	simple:O94813	simple:Q9HCK4	SLIT2	ROBO2	TRUE	FALSE	TRUE	curated	FALSE	Ligand-Receptor	Signaling by SLIT and NTRK-like protein	CytFB|Epithelial	1.143	Eye
CPI-SS0A932EB77	SLIT2_ROBO1	simple:O94813	simple:Q9Y6N7	SLIT2	ROBO1	TRUE	FALSE	TRUE	curated	FALSE	Ligand-Receptor	Signaling by SLIT and NTRK-like protein	CytFB|Epithelial	1.372	Heart
CPI-SS0491EECEA	CCL11_DPP4	simple:P51671	simple:P27487	CCL11	DPP4	TRUE	FALSE	TRUE	curated	FALSE	Ligand-Receptor	Signaling by Chemokines	CytFB|Epithelial	0.885	Intestinal
CPI-SS0A932EB77	SLIT2_ROBO1	simple:O94813	simple:Q9Y6N7	SLIT2	ROBO1	TRUE	FALSE	TRUE	curated	FALSE	Ligand-Receptor	Signaling by SLIT and NTRK-like protein	CytFB|Epithelial	1.284	Salivary_Gland
CPI-SS036B08188	PLAU_PLAUR	simple:P00749	simple:Q03405	PLAU	PLAUR	TRUE	FALSE	TRUE	curated	FALSE	Ligand-Receptor	Signaling by Plasminogen Activator	CytFB|Epithelial	0.341	Bladder
CPI-SS06DA9B4FE	PDGFC_PDGFRA	simple:Q9NRA1	simple:P16234	PDGFC	PDGFRA	TRUE	FALSE	TRUE	curated	FALSE	Ligand-Receptor	Signaling by Platelet-derived growth factor	CytFB|Epithelial	0.209	Salivary_Gland
CPI-SS0A932EB77	SLIT2_ROBO1	simple:O94813	simple:Q9Y6N7	SLIT2	ROBO1	TRUE	FALSE	TRUE	curated	FALSE	Ligand-Receptor	Signaling by SLIT and NTRK-like protein	CytFB|Epithelial	1.206	Muscle
CPI-SS0D0235DCE	SLIT2_ROBO2	simple:O94813	simple:Q9HCK4	SLIT2	ROBO2	TRUE	FALSE	TRUE	curated	FALSE	Ligand-Receptor	Signaling by SLIT and NTRK-like protein	CytFB|Epithelial	1.44	Vasculature
CPI-SS0E928B8C8	FGF7_FGFR2	simple:P21781	simple:P21802	FGF7	FGFR2	TRUE	FALSE	TRUE	curated	FALSE	Ligand-Receptor	Signaling by Fibroblast growth factor	CytFB|Epithelial	1.886	Salivary_Gland
CPI-SS04829AC68	GJA1_GJA1	simple:P17302	simple:P17302	GJA1	GJA1	FALSE	FALSE	FALSE	curated	FALSE	Gap-Gap	Adhesion by GAP junction	CytFB|Epithelial	0.914	Bladder
CPI-SS0C93E48D7	THBS1_CD36	simple:P07996	simple:P16671	THBS1	CD36	FALSE	FALSE	TRUE	curated	FALSE	Ligand-Receptor	Signaling by Thrombospondin precursor	CytFB|Myeloid	0.956	Bladder
CPI-SS0C93E48D7	THBS1_CD36	simple:P07996	simple:P16671	THBS1	CD36	FALSE	FALSE	TRUE	curated	FALSE	Ligand-Receptor	Signaling by Thrombospondin precursor	CytFB|Myeloid	0.481	Vasculature
CPI-SS0914C7C85	THBS2_CD36	simple:P35442	simple:P16671	THBS2	CD36	FALSE	FALSE	TRUE	curated	FALSE	Ligand-Receptor	Signaling by Thrombospondin precursor	CytFB|Myeloid	1.41	Lung
CPI-SS0E0098222	TF_TFRC	simple:P02787	simple:P02786	TF	TFRC	TRUE	FALSE	TRUE	curated	FALSE	Ligand-Receptor	Signaling by Transferrin	CytFB|Myeloid	0.499	Eye
CPI-SS0914C7C85	THBS2_CD36	simple:P35442	simple:P16671	THBS2	CD36	FALSE	FALSE	TRUE	curated	FALSE	Ligand-Receptor	Signaling by Thrombospondin precursor	CytFB|Myeloid	0.957	Heart
CPI-SS0C93E48D7	THBS1_CD36	simple:P07996	simple:P16671	THBS1	CD36	FALSE	FALSE	TRUE	curated	FALSE	Ligand-Receptor	Signaling by Thrombospondin precursor	CytFB|Myeloid	0.71	Muscle
CPI-SS036B08188	PLAU_PLAUR	simple:P00749	simple:Q03405	PLAU	PLAUR	TRUE	FALSE	TRUE	curated	FALSE	Ligand-Receptor	Signaling by Plasminogen Activator	CytFB|Myeloid	1.091	Trachea
CPI-SS034083FFA	SEMA3A_NRP1	simple:Q14563	simple:O14786	SEMA3A	NRP1	TRUE	FALSE	TRUE	curated	FALSE	Ligand-Receptor	Signaling by Semaphorin	CytFB|Myeloid	0.22	Bladder
CPI-SS036B08188	PLAU_PLAUR	simple:P00749	simple:Q03405	PLAU	PLAUR	TRUE	FALSE	TRUE	curated	FALSE	Ligand-Receptor	Signaling by Plasminogen Activator	CytFB|Myeloid	0.884	Bladder
CPI-SS0914C7C85	THBS2_CD36	simple:P35442	simple:P16671	THBS2	CD36	FALSE	FALSE	TRUE	curated	FALSE	Ligand-Receptor	Signaling by Thrombospondin precursor	CytFB|Myeloid	1.491	Vasculature
CPI-SS0914C7C85	THBS2_CD36	simple:P35442	simple:P16671	THBS2	CD36	FALSE	FALSE	TRUE	curated	FALSE	Ligand-Receptor	Signaling by Thrombospondin precursor	CytFB|Myeloid	1.878	Thymus
CPI-SS034083FFA	SEMA3A_NRP1	simple:Q14563	simple:O14786	SEMA3A	NRP1	TRUE	FALSE	TRUE	curated	FALSE	Ligand-Receptor	Signaling by Semaphorin	CytFB|Myeloid	0.325	Lung
CPI-SS0914C7C85	THBS2_CD36	simple:P35442	simple:P16671	THBS2	CD36	FALSE	FALSE	TRUE	curated	FALSE	Ligand-Receptor	Signaling by Thrombospondin precursor	CytFB|Myeloid	0.966	Muscle
CPI-SS0914C7C85	THBS2_CD36	simple:P35442	simple:P16671	THBS2	CD36	FALSE	FALSE	TRUE	curated	FALSE	Ligand-Receptor	Signaling by Thrombospondin precursor	CytFB|Myeloid	1.319	Bladder
CPI-SS034083FFA	SEMA3A_NRP1	simple:Q14563	simple:O14786	SEMA3A	NRP1	TRUE	FALSE	TRUE	curated	FALSE	Ligand-Receptor	Signaling by Semaphorin	CytFB|Myeloid	0.507	Adipose
CPI-SS08376F0E6	CSF3_CSF3R	simple:P09919	simple:Q99062	CSF3	CSF3R	TRUE	FALSE	TRUE	curated	FALSE	Ligand-Receptor	Signaling by Colony-Stimulating factor	CytFB|Myeloid	1.238	Trachea
CPI-SS034083FFA	SEMA3A_NRP1	simple:Q14563	simple:O14786	SEMA3A	NRP1	TRUE	FALSE	TRUE	curated	FALSE	Ligand-Receptor	Signaling by Semaphorin	CytFB|Myeloid	0.895	Vasculature
CPI-SS036B08188	PLAU_PLAUR	simple:P00749	simple:Q03405	PLAU	PLAUR	TRUE	FALSE	TRUE	curated	FALSE	Ligand-Receptor	Signaling by Plasminogen Activator	CytFB|Myeloid	0.737	Tongue
CPI-SS00D1CB372	CD34_SELL	simple:P28906	simple:P14151	CD34	SELL	FALSE	FALSE	FALSE	curated	FALSE	Ligand-Receptor		CytFB|Myeloid	1.326	Thymus
CPI-SS0C93E48D7	THBS1_CD36	simple:P07996	simple:P16671	THBS1	CD36	FALSE	FALSE	TRUE	curated	FALSE	Ligand-Receptor	Signaling by Thrombospondin precursor	CytFB|Myeloid	0.835	Adipose
CPI-SS0914C7C85	THBS2_CD36	simple:P35442	simple:P16671	THBS2	CD36	FALSE	FALSE	TRUE	curated	FALSE	Ligand-Receptor	Signaling by Thrombospondin precursor	CytFB|Myeloid	1.625	Adipose
CPI-SS0C93E48D7	THBS1_CD36	simple:P07996	simple:P16671	THBS1	CD36	FALSE	FALSE	TRUE	curated	FALSE	Ligand-Receptor	Signaling by Thrombospondin precursor	CytFB|Myeloid	0.597	Lung
CPI-SS0D2FABC4A	ADM_RAMP3	simple:P35318	simple:O60896	ADM	RAMP3	TRUE	FALSE	TRUE	curated	FALSE	Ligand-Receptor	Signaling by Adrenomedullin	CytFB|Myeloid	0.034	Heart
CPI-SS034083FFA	SEMA3A_NRP1	simple:Q14563	simple:O14786	SEMA3A	NRP1	TRUE	FALSE	TRUE	curated	FALSE	Ligand-Receptor	Signaling by Semaphorin	CytFB|Myeloid	0.067	Trachea
CPI-SS052BBD9F9	CXCL1_ACKR1	simple:P09341	simple:Q16570	CXCL1	ACKR1	TRUE	FALSE	TRUE	curated	FALSE	Ligand-Receptor	Signaling by Chemokines	CytFB|Myeloid	0.292	Artery
CPI-SS0E0098222	TF_TFRC	simple:P02787	simple:P02786	TF	TFRC	TRUE	FALSE	TRUE	curated	FALSE	Ligand-Receptor	Signaling by Transferrin	CytFB|Myeloid	0.201	Trachea
CPI-SS0914C7C85	THBS2_CD36	simple:P35442	simple:P16671	THBS2	CD36	FALSE	FALSE	TRUE	curated	FALSE	Ligand-Receptor	Signaling by Thrombospondin precursor	CytFB|Myeloid	1.191	Artery
CPI-SS0C93E48D7	THBS1_CD36	simple:P07996	simple:P16671	THBS1	CD36	FALSE	FALSE	TRUE	curated	FALSE	Ligand-Receptor	Signaling by Thrombospondin precursor	CytFB|Myeloid	0.783	Artery
CPI-SS04829AC68	GJA1_GJA1	simple:P17302	simple:P17302	GJA1	GJA1	FALSE	FALSE	FALSE	curated	FALSE	Gap-Gap	Adhesion by GAP junction	CytFB|Neuron	0.622	Eye
CPI-SS0E928B8C8	FGF7_FGFR2	simple:P21781	simple:P21802	FGF7	FGFR2	TRUE	FALSE	TRUE	curated	FALSE	Ligand-Receptor	Signaling by Fibroblast growth factor	CytFB|Neuron	1.565	Lung
CPI-SS0C93E48D7	THBS1_CD36	simple:P07996	simple:P16671	THBS1	CD36	FALSE	FALSE	TRUE	curated	FALSE	Ligand-Receptor	Signaling by Thrombospondin precursor	CytFB|Neuron	0.802	Adipose
CPI-SS0A932EB77	SLIT2_ROBO1	simple:O94813	simple:Q9Y6N7	SLIT2	ROBO1	TRUE	FALSE	TRUE	curated	FALSE	Ligand-Receptor	Signaling by SLIT and NTRK-like protein	CytFB|Neuron	1.172	Muscle
CPI-SS034083FFA	SEMA3A_NRP1	simple:Q14563	simple:O14786	SEMA3A	NRP1	TRUE	FALSE	TRUE	curated	FALSE	Ligand-Receptor	Signaling by Semaphorin	CytFB|Neuron	0.72	Adipose
CPI-SS0B1B18F2D	CXCL12_DPP4	simple:P48061	simple:P27487	CXCL12	DPP4	TRUE	FALSE	TRUE	curated	FALSE	Ligand-Receptor	Signaling by Chemokines	CytFB|Neuron	1.261	Pleura
CPI-SS036B08188	PLAU_PLAUR	simple:P00749	simple:Q03405	PLAU	PLAUR	TRUE	FALSE	TRUE	curated	FALSE	Ligand-Receptor	Signaling by Plasminogen Activator	CytFB|Neuron	0.332	Bladder
CPI-SS034083FFA	SEMA3A_NRP1	simple:Q14563	simple:O14786	SEMA3A	NRP1	TRUE	FALSE	TRUE	curated	FALSE	Ligand-Receptor	Signaling by Semaphorin	CytFB|Neuron	0.158	Vasculature
CPI-SS04829AC68	GJA1_GJA1	simple:P17302	simple:P17302	GJA1	GJA1	FALSE	FALSE	FALSE	curated	FALSE	Gap-Gap	Adhesion by GAP junction	CytFB|Neuron	0.702	Uterus
CPI-SS0A932EB77	SLIT2_ROBO1	simple:O94813	simple:Q9Y6N7	SLIT2	ROBO1	TRUE	FALSE	TRUE	curated	FALSE	Ligand-Receptor	Signaling by SLIT and NTRK-like protein	CytFB|Neuron	1.689	Bladder
CPI-SS0E0098222	TF_TFRC	simple:P02787	simple:P02786	TF	TFRC	TRUE	FALSE	TRUE	curated	FALSE	Ligand-Receptor	Signaling by Transferrin	CytFB|Neuron	0.276	Eye
CPI-SS04829AC68	GJA1_GJA1	simple:P17302	simple:P17302	GJA1	GJA1	FALSE	FALSE	FALSE	curated	FALSE	Gap-Gap	Adhesion by GAP junction	CytFB|Neuron	0.693	Bladder
CPI-SS0A932EB77	SLIT2_ROBO1	simple:O94813	simple:Q9Y6N7	SLIT2	ROBO1	TRUE	FALSE	TRUE	curated	FALSE	Ligand-Receptor	Signaling by SLIT and NTRK-like protein	CytFB|Neuron	1.669	Vasculature
CPI-SS04829AC68	GJA1_GJA1	simple:P17302	simple:P17302	GJA1	GJA1	FALSE	FALSE	FALSE	curated	FALSE	Gap-Gap	Adhesion by GAP junction	CytFB|Neuron	0.614	Tongue
CPI-SS04829AC68	GJA1_GJA1	simple:P17302	simple:P17302	GJA1	GJA1	FALSE	FALSE	FALSE	curated	FALSE	Gap-Gap	Adhesion by GAP junction	CytFB|Neuron	0.188	Vasculature
CPI-SS052BBD9F9	CXCL1_ACKR1	simple:P09341	simple:Q16570	CXCL1	ACKR1	TRUE	FALSE	TRUE	curated	FALSE	Ligand-Receptor	Signaling by Chemokines	CytFB|Neuron	0.319	Artery
CPI-SS0A932EB77	SLIT2_ROBO1	simple:O94813	simple:Q9Y6N7	SLIT2	ROBO1	TRUE	FALSE	TRUE	curated	FALSE	Ligand-Receptor	Signaling by SLIT and NTRK-like protein	CytFB|Neuron	1.612	Eye
CPI-CS0D81115C8	Cholesterol_byDHCR24_RORA	complex:Cholesterol_byDHCR24	simple:P35398		RORA	TRUE	FALSE	TRUE	curated	FALSE	Ligand-Receptor	Signaling by Cholesterol/Desmosterol	CytFB|Neuron	0.606	Eye
CPI-SS0A932EB77	SLIT2_ROBO1	simple:O94813	simple:Q9Y6N7	SLIT2	ROBO1	TRUE	FALSE	TRUE	curated	FALSE	Ligand-Receptor	Signaling by SLIT and NTRK-like protein	CytFB|Neuron	1.313	Heart
CPI-CS0D81115C8	Cholesterol_byDHCR24_RORA	complex:Cholesterol_byDHCR24	simple:P35398		RORA	TRUE	FALSE	TRUE	curated	FALSE	Ligand-Receptor	Signaling by Cholesterol/Desmosterol	CytFB|Neuron	0.896	Tongue
CPI-SS0E928B8C8	FGF7_FGFR2	simple:P21781	simple:P21802	FGF7	FGFR2	TRUE	FALSE	TRUE	curated	FALSE	Ligand-Receptor	Signaling by Fibroblast growth factor	CytFB|Neuron	2.128	Trachea
CPI-SS0D0235DCE	SLIT2_ROBO2	simple:O94813	simple:Q9HCK4	SLIT2	ROBO2	TRUE	FALSE	TRUE	curated	FALSE	Ligand-Receptor	Signaling by SLIT and NTRK-like protein	CytFB|Neuron	1.1	Eye
CPI-SS0E928B8C8	FGF7_FGFR2	simple:P21781	simple:P21802	FGF7	FGFR2	TRUE	FALSE	TRUE	curated	FALSE	Ligand-Receptor	Signaling by Fibroblast growth factor	CytFB|Neuron	1.193	Heart
CPI-SS0914C7C85	THBS2_CD36	simple:P35442	simple:P16671	THBS2	CD36	FALSE	FALSE	TRUE	curated	FALSE	Ligand-Receptor	Signaling by Thrombospondin precursor	CytFB|Neuron	1.591	Adipose
CPI-SS0D0235DCE	SLIT2_ROBO2	simple:O94813	simple:Q9HCK4	SLIT2	ROBO2	TRUE	FALSE	TRUE	curated	FALSE	Ligand-Receptor	Signaling by SLIT and NTRK-like protein	CytFB|Neuron	1.521	Tongue
CPI-SS0914C7C85	THBS2_CD36	simple:P35442	simple:P16671	THBS2	CD36	FALSE	FALSE	TRUE	curated	FALSE	Ligand-Receptor	Signaling by Thrombospondin precursor	CytFB|Neuron	2.329	Artery
CPI-SS0D0235DCE	SLIT2_ROBO2	simple:O94813	simple:Q9HCK4	SLIT2	ROBO2	TRUE	FALSE	TRUE	curated	FALSE	Ligand-Receptor	Signaling by SLIT and NTRK-like protein	CytFB|Neuron	1.203	Heart
CPI-SS036B08188	PLAU_PLAUR	simple:P00749	simple:Q03405	PLAU	PLAUR	TRUE	FALSE	TRUE	curated	FALSE	Ligand-Receptor	Signaling by Plasminogen Activator	CytFB|Neuron	0.157	Tongue
CPI-SS0491EECEA	CCL11_DPP4	simple:P51671	simple:P27487	CCL11	DPP4	TRUE	FALSE	TRUE	curated	FALSE	Ligand-Receptor	Signaling by Chemokines	CytFB|Neuron	0.787	Intestinal
CPI-SS0A932EB77	SLIT2_ROBO1	simple:O94813	simple:Q9Y6N7	SLIT2	ROBO1	TRUE	FALSE	TRUE	curated	FALSE	Ligand-Receptor	Signaling by SLIT and NTRK-like protein	CytFB|Neuron	1.086	Tongue
CPI-SS0E0098222	TF_TFRC	simple:P02787	simple:P02786	TF	TFRC	TRUE	FALSE	TRUE	curated	FALSE	Ligand-Receptor	Signaling by Transferrin	CytFB|Neuron	0.088	Trachea
CPI-SS0C93E48D7	THBS1_CD36	simple:P07996	simple:P16671	THBS1	CD36	FALSE	FALSE	TRUE	curated	FALSE	Ligand-Receptor	Signaling by Thrombospondin precursor	CytFB|Neuron	1.922	Artery
CPI-CS0D81115C8	Cholesterol_byDHCR24_RORA	complex:Cholesterol_byDHCR24	simple:P35398		RORA	TRUE	FALSE	TRUE	curated	FALSE	Ligand-Receptor	Signaling by Cholesterol/Desmosterol	CytFB|Plasma	0.787	Tongue
CPI-SS0C93E48D7	THBS1_CD36	simple:P07996	simple:P16671	THBS1	CD36	FALSE	FALSE	TRUE	curated	FALSE	Ligand-Receptor	Signaling by Thrombospondin precursor	CytFB|Plasma	0.44	Muscle
CPI-SS0B1B18F2D	CXCL12_DPP4	simple:P48061	simple:P27487	CXCL12	DPP4	TRUE	FALSE	TRUE	curated	FALSE	Ligand-Receptor	Signaling by Chemokines	CytFB|Plasma	1.221	Pleura
CPI-SS0D2FABC4A	ADM_RAMP3	simple:P35318	simple:O60896	ADM	RAMP3	TRUE	FALSE	TRUE	curated	FALSE	Ligand-Receptor	Signaling by Adrenomedullin	CytFB|Plasma	0.461	Eye
CPI-SS04829AC68	GJA1_GJA1	simple:P17302	simple:P17302	GJA1	GJA1	FALSE	FALSE	FALSE	curated	FALSE	Gap-Gap	Adhesion by GAP junction	CytFB|Plasma	1.038	Uterus
CPI-SS0D0235DCE	SLIT2_ROBO2	simple:O94813	simple:Q9HCK4	SLIT2	ROBO2	TRUE	FALSE	TRUE	curated	FALSE	Ligand-Receptor	Signaling by SLIT and NTRK-like protein	CytFB|Plasma	1.167	Tongue
CPI-SS04829AC68	GJA1_GJA1	simple:P17302	simple:P17302	GJA1	GJA1	FALSE	FALSE	FALSE	curated	FALSE	Gap-Gap	Adhesion by GAP junction	CytFB|Plasma	0.528	Tongue
CPI-SS052BBD9F9	CXCL1_ACKR1	simple:P09341	simple:Q16570	CXCL1	ACKR1	TRUE	FALSE	TRUE	curated	FALSE	Ligand-Receptor	Signaling by Chemokines	CytFB|Plasma	0.157	Trachea
CPI-SS0911EECCC	CXCL8_ACKR1	simple:P10145	simple:Q16570	CXCL8	ACKR1	TRUE	FALSE	TRUE	curated	FALSE	Ligand-Receptor	Signaling by Chemokines	CytFB|Plasma	0.797	Uterus
CPI-SS0D0235DCE	SLIT2_ROBO2	simple:O94813	simple:Q9HCK4	SLIT2	ROBO2	TRUE	FALSE	TRUE	curated	FALSE	Ligand-Receptor	Signaling by SLIT and NTRK-like protein	CytFB|Plasma	1.09	Heart
CPI-SS0914C7C85	THBS2_CD36	simple:P35442	simple:P16671	THBS2	CD36	FALSE	FALSE	TRUE	curated	FALSE	Ligand-Receptor	Signaling by Thrombospondin precursor	CytFB|Plasma	0.696	Muscle
CPI-SS0A932EB77	SLIT2_ROBO1	simple:O94813	simple:Q9Y6N7	SLIT2	ROBO1	TRUE	FALSE	TRUE	curated	FALSE	Ligand-Receptor	Signaling by SLIT and NTRK-like protein	CytFB|Plasma	0.472	Tongue
CPI-SS0D0235DCE	SLIT2_ROBO2	simple:O94813	simple:Q9HCK4	SLIT2	ROBO2	TRUE	FALSE	TRUE	curated	FALSE	Ligand-Receptor	Signaling by SLIT and NTRK-like protein	CytFB|Plasma	1.452	Vasculature
CPI-CS0D81115C8	Cholesterol_byDHCR24_RORA	complex:Cholesterol_byDHCR24	simple:P35398		RORA	TRUE	FALSE	TRUE	curated	FALSE	Ligand-Receptor	Signaling by Cholesterol/Desmosterol	CytFB|Plasma	0.536	Salivary_Gland
CPI-SS08376F0E6	CSF3_CSF3R	simple:P09919	simple:Q99062	CSF3	CSF3R	TRUE	FALSE	TRUE	curated	FALSE	Ligand-Receptor	Signaling by Colony-Stimulating factor	CytFB|Plasma	0.148	Trachea
CPI-SS052BBD9F9	CXCL1_ACKR1	simple:P09341	simple:Q16570	CXCL1	ACKR1	TRUE	FALSE	TRUE	curated	FALSE	Ligand-Receptor	Signaling by Chemokines	CytFB|Plasma	0.209	Artery
CPI-SS0DBFB8BEA	CCL2_ACKR1	simple:P13500	simple:Q16570	CCL2	ACKR1	TRUE	FALSE	TRUE	curated	FALSE	Ligand-Receptor	Signaling by Chemokines	CytFB|Plasma	0.103	Trachea
CPI-SS04829AC68	GJA1_GJA1	simple:P17302	simple:P17302	GJA1	GJA1	FALSE	FALSE	FALSE	curated	FALSE	Gap-Gap	Adhesion by GAP junction	CytFB|Smooth Muscle	0.246	Trachea
CPI-SS0A932EB77	SLIT2_ROBO1	simple:O94813	simple:Q9Y6N7	SLIT2	ROBO1	TRUE	FALSE	TRUE	curated	FALSE	Ligand-Receptor	Signaling by SLIT and NTRK-like protein	CytFB|Smooth Muscle	0.767	Pleura
CPI-SS0914C7C85	THBS2_CD36	simple:P35442	simple:P16671	THBS2	CD36	FALSE	FALSE	TRUE	curated	FALSE	Ligand-Receptor	Signaling by Thrombospondin precursor	CytFB|Smooth Muscle	1.547	Lung
CPI-SS0D2FABC4A	ADM_RAMP3	simple:P35318	simple:O60896	ADM	RAMP3	TRUE	FALSE	TRUE	curated	FALSE	Ligand-Receptor	Signaling by Adrenomedullin	CytFB|Smooth Muscle	0.505	Eye
CPI-SS0E0098222	TF_TFRC	simple:P02787	simple:P02786	TF	TFRC	TRUE	FALSE	TRUE	curated	FALSE	Ligand-Receptor	Signaling by Transferrin	CytFB|Smooth Muscle	0.292	Eye
CPI-SS0A932EB77	SLIT2_ROBO1	simple:O94813	simple:Q9Y6N7	SLIT2	ROBO1	TRUE	FALSE	TRUE	curated	FALSE	Ligand-Receptor	Signaling by SLIT and NTRK-like protein	CytFB|Smooth Muscle	0.196	Tongue
CPI-SS0491EECEA	CCL11_DPP4	simple:P51671	simple:P27487	CCL11	DPP4	TRUE	FALSE	TRUE	curated	FALSE	Ligand-Receptor	Signaling by Chemokines	CytFB|Smooth Muscle	0.798	Intestinal
CPI-SS0C93E48D7	THBS1_CD36	simple:P07996	simple:P16671	THBS1	CD36	FALSE	FALSE	TRUE	curated	FALSE	Ligand-Receptor	Signaling by Thrombospondin precursor	CytFB|Smooth Muscle	0.671	Muscle
CPI-SS0B1B18F2D	CXCL12_DPP4	simple:P48061	simple:P27487	CXCL12	DPP4	TRUE	FALSE	TRUE	curated	FALSE	Ligand-Receptor	Signaling by Chemokines	CytFB|Smooth Muscle	1.525	Pleura
CPI-SS0E928B8C8	FGF7_FGFR2	simple:P21781	simple:P21802	FGF7	FGFR2	TRUE	FALSE	TRUE	curated	FALSE	Ligand-Receptor	Signaling by Fibroblast growth factor	CytFB|Smooth Muscle	0.934	Heart
CPI-SS0D0235DCE	SLIT2_ROBO2	simple:O94813	simple:Q9HCK4	SLIT2	ROBO2	TRUE	FALSE	TRUE	curated	FALSE	Ligand-Receptor	Signaling by SLIT and NTRK-like protein	CytFB|Smooth Muscle	0.302	Tongue
CPI-SS0DBFB8BEA	CCL2_ACKR1	simple:P13500	simple:Q16570	CCL2	ACKR1	TRUE	FALSE	TRUE	curated	FALSE	Ligand-Receptor	Signaling by Chemokines	CytFB|Smooth Muscle	0.159	Vasculature
CPI-SS0914C7C85	THBS2_CD36	simple:P35442	simple:P16671	THBS2	CD36	FALSE	FALSE	TRUE	curated	FALSE	Ligand-Receptor	Signaling by Thrombospondin precursor	CytFB|Smooth Muscle	1.262	Adipose
CPI-SS0C93E48D7	THBS1_CD36	simple:P07996	simple:P16671	THBS1	CD36	FALSE	FALSE	TRUE	curated	FALSE	Ligand-Receptor	Signaling by Thrombospondin precursor	CytFB|Smooth Muscle	0.473	Adipose
CPI-SS0C93E48D7	THBS1_CD36	simple:P07996	simple:P16671	THBS1	CD36	FALSE	FALSE	TRUE	curated	FALSE	Ligand-Receptor	Signaling by Thrombospondin precursor	CytFB|Smooth Muscle	0.734	Lung
CPI-SS0914C7C85	THBS2_CD36	simple:P35442	simple:P16671	THBS2	CD36	FALSE	FALSE	TRUE	curated	FALSE	Ligand-Receptor	Signaling by Thrombospondin precursor	CytFB|Smooth Muscle	0.927	Muscle
CPI-SS0A932EB77	SLIT2_ROBO1	simple:O94813	simple:Q9Y6N7	SLIT2	ROBO1	TRUE	FALSE	TRUE	curated	FALSE	Ligand-Receptor	Signaling by SLIT and NTRK-like protein	CytFB|Smooth Muscle	2.079	Bladder
CPI-SS052BBD9F9	CXCL1_ACKR1	simple:P09341	simple:Q16570	CXCL1	ACKR1	TRUE	FALSE	TRUE	curated	FALSE	Ligand-Receptor	Signaling by Chemokines	CytFB|Smooth Muscle	0.29	Trachea
CPI-SS0D0235DCE	SLIT2_ROBO2	simple:O94813	simple:Q9HCK4	SLIT2	ROBO2	TRUE	FALSE	TRUE	curated	FALSE	Ligand-Receptor	Signaling by SLIT and NTRK-like protein	CytFB|Smooth Muscle	1.182	Heart
CPI-SS0DBFB8BEA	CCL2_ACKR1	simple:P13500	simple:Q16570	CCL2	ACKR1	TRUE	FALSE	TRUE	curated	FALSE	Ligand-Receptor	Signaling by Chemokines	CytFB|Smooth Muscle	0.236	Trachea
CPI-SS0E928B8C8	FGF7_FGFR2	simple:P21781	simple:P21802	FGF7	FGFR2	TRUE	FALSE	TRUE	curated	FALSE	Ligand-Receptor	Signaling by Fibroblast growth factor	CytFB|Smooth Muscle	2.044	Trachea
CPI-SS0914C7C85	THBS2_CD36	simple:P35442	simple:P16671	THBS2	CD36	FALSE	FALSE	TRUE	curated	FALSE	Ligand-Receptor	Signaling by Thrombospondin precursor	CytFB|Smooth Muscle	1.8	Thymus
CPI-SS0E928B8C8	FGF7_FGFR2	simple:P21781	simple:P21802	FGF7	FGFR2	TRUE	FALSE	TRUE	curated	FALSE	Ligand-Receptor	Signaling by Fibroblast growth factor	CytFB|Smooth Muscle	1.567	Salivary_Gland
CPI-SS0D2FABC4A	ADM_RAMP3	simple:P35318	simple:O60896	ADM	RAMP3	TRUE	FALSE	TRUE	curated	FALSE	Ligand-Receptor	Signaling by Adrenomedullin	CytFB|Smooth Muscle	0.344	Vasculature
CPI-SS052BBD9F9	CXCL1_ACKR1	simple:P09341	simple:Q16570	CXCL1	ACKR1	TRUE	FALSE	TRUE	curated	FALSE	Ligand-Receptor	Signaling by Chemokines	CytFB|T cells	0.42	Artery
CPI-SS0491EECEA	CCL11_DPP4	simple:P51671	simple:P27487	CCL11	DPP4	TRUE	FALSE	TRUE	curated	FALSE	Ligand-Receptor	Signaling by Chemokines	CytFB|T cells	0.783	Intestinal
CPI-SS09239FB26	CCL19_CCR7	simple:Q99731	simple:P32248	CCL19	CCR7	TRUE	FALSE	TRUE	curated	FALSE	Ligand-Receptor	Signaling by Chemokines	CytFB|T cells	1.435	Thymus
CPI-SS0491EECEA	CCL11_DPP4	simple:P51671	simple:P27487	CCL11	DPP4	TRUE	FALSE	TRUE	curated	FALSE	Ligand-Receptor	Signaling by Chemokines	CytFB|T cells	0.06	Muscle
CPI-CS0D81115C8	Cholesterol_byDHCR24_RORA	complex:Cholesterol_byDHCR24	simple:P35398		RORA	TRUE	FALSE	TRUE	curated	FALSE	Ligand-Receptor	Signaling by Cholesterol/Desmosterol	CytFB|T cells	1.206	Tongue
CPI-SS0B1B18F2D	CXCL12_DPP4	simple:P48061	simple:P27487	CXCL12	DPP4	TRUE	FALSE	TRUE	curated	FALSE	Ligand-Receptor	Signaling by Chemokines	CytFB|T cells	1.059	Adipose
CPI-SS0B1B18F2D	CXCL12_DPP4	simple:P48061	simple:P27487	CXCL12	DPP4	TRUE	FALSE	TRUE	curated	FALSE	Ligand-Receptor	Signaling by Chemokines	CytFB|T cells	1.211	Pleura
CPI-CS0D81115C8	Cholesterol_byDHCR24_RORA	complex:Cholesterol_byDHCR24	simple:P35398		RORA	TRUE	FALSE	TRUE	curated	FALSE	Ligand-Receptor	Signaling by Cholesterol/Desmosterol	CytFB|T cells	0.539	Eye
CPI-SS0491EECEA	CCL11_DPP4	simple:P51671	simple:P27487	CCL11	DPP4	TRUE	FALSE	TRUE	curated	FALSE	Ligand-Receptor	Signaling by Chemokines	CytFB|T cells	0.642	Adipose
CPI-SS06C0074BD	CCL21_CCR7	simple:O00585	simple:P32248	CCL21	CCR7	TRUE	FALSE	TRUE	curated	FALSE	Ligand-Receptor	Signaling by Chemokines	CytFB|T cells	0.792	Thymus
CPI-SS0B1B18F2D	CXCL12_DPP4	simple:P48061	simple:P27487	CXCL12	DPP4	TRUE	FALSE	TRUE	curated	FALSE	Ligand-Receptor	Signaling by Chemokines	CytFB|T cells	0.901	Muscle
CPI-SS0E928B8C8	FGF7_FGFR2	simple:P21781	simple:P21802	FGF7	FGFR2	TRUE	FALSE	TRUE	curated	FALSE	Ligand-Receptor	Signaling by Fibroblast growth factor	CytFB|T cells	0.876	Heart
CPI-SS0B1B18F2D	CXCL12_DPP4	simple:P48061	simple:P27487	CXCL12	DPP4	TRUE	FALSE	TRUE	curated	FALSE	Ligand-Receptor	Signaling by Chemokines	CytFB|T cells	0.915	Thymus
CPI-CS0D81115C8	Cholesterol_byDHCR24_RORA	complex:Cholesterol_byDHCR24	simple:P35398		RORA	TRUE	FALSE	TRUE	curated	FALSE	Ligand-Receptor	Signaling by Cholesterol/Desmosterol	CytFB|T cells	0.861	Salivary_Gland
CPI-SS0CDAC688B	CXCL2_DPP4	simple:P19875	simple:P27487	CXCL2	DPP4	TRUE	FALSE	TRUE	curated	FALSE	Ligand-Receptor	Signaling by Chemokines	CytFB|T cells	0.372	Muscle
CPI-SS00D1CB372	CD34_SELL	simple:P28906	simple:P14151	CD34	SELL	FALSE	FALSE	FALSE	curated	FALSE	Ligand-Receptor		CytFB|T cells	1.775	Thymus
CPI-SS0B1B18F2D	CXCL12_DPP4	simple:P48061	simple:P27487	CXCL12	DPP4	TRUE	FALSE	TRUE	curated	FALSE	Ligand-Receptor	Signaling by Chemokines	DerFB|B cells	1.926	Pleura
CPI-SS09239FB26	CCL19_CCR7	simple:Q99731	simple:P32248	CCL19	CCR7	TRUE	FALSE	TRUE	curated	FALSE	Ligand-Receptor	Signaling by Chemokines	DerFB|B cells	1.459	Esophageal
CPI-SS007AA9FDE	DLK1_NOTCH3	simple:P80370	simple:Q9UM47	DLK1	NOTCH3	FALSE	FALSE	TRUE	curated	FALSE	Ligand-Receptor	Signaling by Notch	DerFB|B cells	3.262	Muscle
CPI-SS09239FB26	CCL19_CCR7	simple:Q99731	simple:P32248	CCL19	CCR7	TRUE	FALSE	TRUE	curated	FALSE	Ligand-Receptor	Signaling by Chemokines	DerFB|B cells	2.398	Fetal_Pancreas
CPI-SS0B1B18F2D	CXCL12_DPP4	simple:P48061	simple:P27487	CXCL12	DPP4	TRUE	FALSE	TRUE	curated	FALSE	Ligand-Receptor	Signaling by Chemokines	DerFB|B cells	1.636	Adipose
CPI-SS007AA9FDE	DLK1_NOTCH3	simple:P80370	simple:Q9UM47	DLK1	NOTCH3	FALSE	FALSE	TRUE	curated	FALSE	Ligand-Receptor	Signaling by Notch	DerFB|B cells	3.344	Fetal_Muscle
CPI-SS04829AC68	GJA1_GJA1	simple:P17302	simple:P17302	GJA1	GJA1	FALSE	FALSE	FALSE	curated	FALSE	Gap-Gap	Adhesion by GAP junction	DerFB|B cells	0.085	Omentum
CPI-SS06C0074BD	CCL21_CCR7	simple:O00585	simple:P32248	CCL21	CCR7	TRUE	FALSE	TRUE	curated	FALSE	Ligand-Receptor	Signaling by Chemokines	DerFB|B cells	2.189	Fetal_Pancreas
CPI-SS04829AC68	GJA1_GJA1	simple:P17302	simple:P17302	GJA1	GJA1	FALSE	FALSE	FALSE	curated	FALSE	Gap-Gap	Adhesion by GAP junction	DerFB|B cells	2.391	Fetal_Heart
CPI-SS0DBFB8BEA	CCL2_ACKR1	simple:P13500	simple:Q16570	CCL2	ACKR1	TRUE	FALSE	TRUE	curated	FALSE	Ligand-Receptor	Signaling by Chemokines	DerFB|B cells	0.588	Trachea
CPI-SS00D1CB372	CD34_SELL	simple:P28906	simple:P14151	CD34	SELL	FALSE	FALSE	FALSE	curated	FALSE	Ligand-Receptor		DerFB|B cells	0.981	Thymus
CPI-SS0B1B18F2D	CXCL12_DPP4	simple:P48061	simple:P27487	CXCL12	DPP4	TRUE	FALSE	TRUE	curated	FALSE	Ligand-Receptor	Signaling by Chemokines	DerFB|Endothelial	2.136	Pleura
CPI-SS0D2FABC4A	ADM_RAMP3	simple:P35318	simple:O60896	ADM	RAMP3	TRUE	FALSE	TRUE	curated	FALSE	Ligand-Receptor	Signaling by Adrenomedullin	DerFB|Endothelial	1.856	Heart
CPI-SS0D2FABC4A	ADM_RAMP3	simple:P35318	simple:O60896	ADM	RAMP3	TRUE	FALSE	TRUE	curated	FALSE	Ligand-Receptor	Signaling by Adrenomedullin	DerFB|Endothelial	1.699	Muscle
CPI-SS0914C7C85	THBS2_CD36	simple:P35442	simple:P16671	THBS2	CD36	FALSE	FALSE	TRUE	curated	FALSE	Ligand-Receptor	Signaling by Thrombospondin precursor	DerFB|Endothelial	0.25	Bladder
CPI-SS04829AC68	GJA1_GJA1	simple:P17302	simple:P17302	GJA1	GJA1	FALSE	FALSE	FALSE	curated	FALSE	Gap-Gap	Adhesion by GAP junction	DerFB|Endothelial	1.938	Pleura
CPI-SS0C93E48D7	THBS1_CD36	simple:P07996	simple:P16671	THBS1	CD36	FALSE	FALSE	TRUE	curated	FALSE	Ligand-Receptor	Signaling by Thrombospondin precursor	DerFB|Endothelial	0.467	Bladder
CPI-SS0B1B18F2D	CXCL12_DPP4	simple:P48061	simple:P27487	CXCL12	DPP4	TRUE	FALSE	TRUE	curated	FALSE	Ligand-Receptor	Signaling by Chemokines	DerFB|Endothelial	1.817	Omentum
CPI-SS0DBFB8BEA	CCL2_ACKR1	simple:P13500	simple:Q16570	CCL2	ACKR1	TRUE	FALSE	TRUE	curated	FALSE	Ligand-Receptor	Signaling by Chemokines	DerFB|Endothelial	2.939	Trachea
CPI-SS0DBFB8BEA	CCL2_ACKR1	simple:P13500	simple:Q16570	CCL2	ACKR1	TRUE	FALSE	TRUE	curated	FALSE	Ligand-Receptor	Signaling by Chemokines	DerFB|Endothelial	1.48	Muscle
CPI-SS0D2FABC4A	ADM_RAMP3	simple:P35318	simple:O60896	ADM	RAMP3	TRUE	FALSE	TRUE	curated	FALSE	Ligand-Receptor	Signaling by Adrenomedullin	DerFB|Endothelial	1.467	Adipose
CPI-SS0A932EB77	SLIT2_ROBO1	simple:O94813	simple:Q9Y6N7	SLIT2	ROBO1	TRUE	FALSE	TRUE	curated	FALSE	Ligand-Receptor	Signaling by SLIT and NTRK-like protein	DerFB|Endothelial	0.248	Bladder
CPI-SS0C93E48D7	THBS1_CD36	simple:P07996	simple:P16671	THBS1	CD36	FALSE	FALSE	TRUE	curated	FALSE	Ligand-Receptor	Signaling by Thrombospondin precursor	DerFB|Endothelial	2.137	Artery
CPI-SS04829AC68	GJA1_GJA1	simple:P17302	simple:P17302	GJA1	GJA1	FALSE	FALSE	FALSE	curated	FALSE	Gap-Gap	Adhesion by GAP junction	DerFB|Endothelial	2.483	Fetal_Heart
CPI-SS0DBFB8BEA	CCL2_ACKR1	simple:P13500	simple:Q16570	CCL2	ACKR1	TRUE	FALSE	TRUE	curated	FALSE	Ligand-Receptor	Signaling by Chemokines	DerFB|Endothelial	1.12	Heart
CPI-SS0914C7C85	THBS2_CD36	simple:P35442	simple:P16671	THBS2	CD36	FALSE	FALSE	TRUE	curated	FALSE	Ligand-Receptor	Signaling by Thrombospondin precursor	DerFB|Endothelial	1.794	Adipose
CPI-SS0DBFB8BEA	CCL2_ACKR1	simple:P13500	simple:Q16570	CCL2	ACKR1	TRUE	FALSE	TRUE	curated	FALSE	Ligand-Receptor	Signaling by Chemokines	DerFB|Endothelial	2.56	Bladder
CPI-SS0914C7C85	THBS2_CD36	simple:P35442	simple:P16671	THBS2	CD36	FALSE	FALSE	TRUE	curated	FALSE	Ligand-Receptor	Signaling by Thrombospondin precursor	DerFB|Endothelial	0.856	Lung
CPI-SS034083FFA	SEMA3A_NRP1	simple:Q14563	simple:O14786	SEMA3A	NRP1	TRUE	FALSE	TRUE	curated	FALSE	Ligand-Receptor	Signaling by Semaphorin	DerFB|Endothelial	0.406	Lung
CPI-SS0C93E48D7	THBS1_CD36	simple:P07996	simple:P16671	THBS1	CD36	FALSE	FALSE	TRUE	curated	FALSE	Ligand-Receptor	Signaling by Thrombospondin precursor	DerFB|Endothelial	0.424	Lung
CPI-SS04829AC68	GJA1_GJA1	simple:P17302	simple:P17302	GJA1	GJA1	FALSE	FALSE	FALSE	curated	FALSE	Gap-Gap	Adhesion by GAP junction	DerFB|Endothelial	0.665	Omentum
CPI-SS007AA9FDE	DLK1_NOTCH3	simple:P80370	simple:Q9UM47	DLK1	NOTCH3	FALSE	FALSE	TRUE	curated	FALSE	Ligand-Receptor	Signaling by Notch	DerFB|Endothelial	3.257	Muscle
CPI-SS0914C7C85	THBS2_CD36	simple:P35442	simple:P16671	THBS2	CD36	FALSE	FALSE	TRUE	curated	FALSE	Ligand-Receptor	Signaling by Thrombospondin precursor	DerFB|Endothelial	1.681	Thymus
CPI-SS034083FFA	SEMA3A_NRP1	simple:Q14563	simple:O14786	SEMA3A	NRP1	TRUE	FALSE	TRUE	curated	FALSE	Ligand-Receptor	Signaling by Semaphorin	DerFB|Endothelial	0.998	Adipose
CPI-SS04829AC68	GJA1_GJA1	simple:P17302	simple:P17302	GJA1	GJA1	FALSE	FALSE	FALSE	curated	FALSE	Gap-Gap	Adhesion by GAP junction	DerFB|Endothelial	0.722	Bladder
CPI-SS0A932EB77	SLIT2_ROBO1	simple:O94813	simple:Q9Y6N7	SLIT2	ROBO1	TRUE	FALSE	TRUE	curated	FALSE	Ligand-Receptor	Signaling by SLIT and NTRK-like protein	DerFB|Endothelial	0.164	Lung
CPI-SS04C672963	ESAM_ESAM	simple:Q96AP7	simple:Q96AP7	ESAM	ESAM	FALSE	FALSE	FALSE	curated	FALSE	Adhesion-Adhesion		DerFB|Endothelial	1.931	Thymus
CPI-SS007AA9FDE	DLK1_NOTCH3	simple:P80370	simple:Q9UM47	DLK1	NOTCH3	FALSE	FALSE	TRUE	curated	FALSE	Ligand-Receptor	Signaling by Notch	DerFB|Epithelial	3.383	Fetal_Muscle
CPI-SS0491EECEA	CCL11_DPP4	simple:P51671	simple:P27487	CCL11	DPP4	TRUE	FALSE	TRUE	curated	FALSE	Ligand-Receptor	Signaling by Chemokines	DerFB|Epithelial	1.952	Intestinal
CPI-SS04829AC68	GJA1_GJA1	simple:P17302	simple:P17302	GJA1	GJA1	FALSE	FALSE	FALSE	curated	FALSE	Gap-Gap	Adhesion by GAP junction	DerFB|Epithelial	0.371	Bladder
CPI-SS0A932EB77	SLIT2_ROBO1	simple:O94813	simple:Q9Y6N7	SLIT2	ROBO1	TRUE	FALSE	TRUE	curated	FALSE	Ligand-Receptor	Signaling by SLIT and NTRK-like protein	DerFB|Epithelial	0.191	Lung
CPI-SS04829AC68	GJA1_GJA1	simple:P17302	simple:P17302	GJA1	GJA1	FALSE	FALSE	FALSE	curated	FALSE	Gap-Gap	Adhesion by GAP junction	DerFB|Epithelial	1.927	Pleura
CPI-SS036B08188	PLAU_PLAUR	simple:P00749	simple:Q03405	PLAU	PLAUR	TRUE	FALSE	TRUE	curated	FALSE	Ligand-Receptor	Signaling by Plasminogen Activator	DerFB|Epithelial	0.295	Bladder
CPI-SS0B1B18F2D	CXCL12_DPP4	simple:P48061	simple:P27487	CXCL12	DPP4	TRUE	FALSE	TRUE	curated	FALSE	Ligand-Receptor	Signaling by Chemokines	DerFB|Epithelial	2.129	Pleura
CPI-SS0914C7C85	THBS2_CD36	simple:P35442	simple:P16671	THBS2	CD36	FALSE	FALSE	TRUE	curated	FALSE	Ligand-Receptor	Signaling by Thrombospondin precursor	DerFB|Epithelial	1.559	Adipose
CPI-SS0A932EB77	SLIT2_ROBO1	simple:O94813	simple:Q9Y6N7	SLIT2	ROBO1	TRUE	FALSE	TRUE	curated	FALSE	Ligand-Receptor	Signaling by SLIT and NTRK-like protein	DerFB|Epithelial	0.416	Bladder
CPI-SS0C93E48D7	THBS1_CD36	simple:P07996	simple:P16671	THBS1	CD36	FALSE	FALSE	TRUE	curated	FALSE	Ligand-Receptor	Signaling by Thrombospondin precursor	DerFB|Epithelial	0.088	Lung
CPI-SS0E928B8C8	FGF7_FGFR2	simple:P21781	simple:P21802	FGF7	FGFR2	TRUE	FALSE	TRUE	curated	FALSE	Ligand-Receptor	Signaling by Fibroblast growth factor	DerFB|Epithelial	1.458	Trachea
CPI-SS015B29D3F	APOA1_ABCA1	simple:P02647	simple:O95477	APOA1	ABCA1	TRUE	FALSE	FALSE	curated	FALSE	Ligand-Receptor	Signaling by Apolipoprotein	DerFB|Epithelial	1.978	Liver
CPI-SS0DBFB8BEA	CCL2_ACKR1	simple:P13500	simple:Q16570	CCL2	ACKR1	TRUE	FALSE	TRUE	curated	FALSE	Ligand-Receptor	Signaling by Chemokines	DerFB|Epithelial	0.588	Trachea
CPI-SS0E928B8C8	FGF7_FGFR2	simple:P21781	simple:P21802	FGF7	FGFR2	TRUE	FALSE	TRUE	curated	FALSE	Ligand-Receptor	Signaling by Fibroblast growth factor	DerFB|Epithelial	1.722	Lung
CPI-SS034083FFA	SEMA3A_NRP1	simple:Q14563	simple:O14786	SEMA3A	NRP1	TRUE	FALSE	TRUE	curated	FALSE	Ligand-Receptor	Signaling by Semaphorin	DerFB|Epithelial	0.178	Adipose
CPI-SS04829AC68	GJA1_GJA1	simple:P17302	simple:P17302	GJA1	GJA1	FALSE	FALSE	FALSE	curated	FALSE	Gap-Gap	Adhesion by GAP junction	DerFB|Epithelial	0.483	Omentum
CPI-SS04829AC68	GJA1_GJA1	simple:P17302	simple:P17302	GJA1	GJA1	FALSE	FALSE	FALSE	curated	FALSE	Gap-Gap	Adhesion by GAP junction	DerFB|Epithelial	2.535	Fetal_Heart
CPI-SS06DA9B4FE	PDGFC_PDGFRA	simple:Q9NRA1	simple:P16234	PDGFC	PDGFRA	TRUE	FALSE	TRUE	curated	FALSE	Ligand-Receptor	Signaling by Platelet-derived growth factor	DerFB|Epithelial	0.156	Muscle
CPI-SS0B1B18F2D	CXCL12_DPP4	simple:P48061	simple:P27487	CXCL12	DPP4	TRUE	FALSE	TRUE	curated	FALSE	Ligand-Receptor	Signaling by Chemokines	DerFB|Epithelial	0.584	Thymus
CPI-SS007AA9FDE	DLK1_NOTCH3	simple:P80370	simple:Q9UM47	DLK1	NOTCH3	FALSE	FALSE	TRUE	curated	FALSE	Ligand-Receptor	Signaling by Notch	DerFB|Epithelial	3.426	Muscle
CPI-SS0B1B18F2D	CXCL12_DPP4	simple:P48061	simple:P27487	CXCL12	DPP4	TRUE	FALSE	TRUE	curated	FALSE	Ligand-Receptor	Signaling by Chemokines	DerFB|Epithelial	1.759	Omentum
CPI-SS0914C7C85	THBS2_CD36	simple:P35442	simple:P16671	THBS2	CD36	FALSE	FALSE	TRUE	curated	FALSE	Ligand-Receptor	Signaling by Thrombospondin precursor	DerFB|Epithelial	0.52	Lung
CPI-SS0B1B18F2D	CXCL12_DPP4	simple:P48061	simple:P27487	CXCL12	DPP4	TRUE	FALSE	TRUE	curated	FALSE	Ligand-Receptor	Signaling by Chemokines	DerFB|Epithelial	0.725	Gallbladder
CPI-SS068BC31E4	CXCL9_DPP4	simple:Q07325	simple:P27487	CXCL9	DPP4	TRUE	FALSE	TRUE	curated	FALSE	Ligand-Receptor	Signaling by Chemokines	DerFB|Epithelial	0.273	Lung
CPI-SS0914C7C85	THBS2_CD36	simple:P35442	simple:P16671	THBS2	CD36	FALSE	FALSE	TRUE	curated	FALSE	Ligand-Receptor	Signaling by Thrombospondin precursor	DerFB|Myeloid	0.739	Lung
CPI-SS0C93E48D7	THBS1_CD36	simple:P07996	simple:P16671	THBS1	CD36	FALSE	FALSE	TRUE	curated	FALSE	Ligand-Receptor	Signaling by Thrombospondin precursor	DerFB|Myeloid	1.898	Artery
CPI-SS0D2FABC4A	ADM_RAMP3	simple:P35318	simple:O60896	ADM	RAMP3	TRUE	FALSE	TRUE	curated	FALSE	Ligand-Receptor	Signaling by Adrenomedullin	DerFB|Myeloid	0.148	Heart
CPI-SS036B08188	PLAU_PLAUR	simple:P00749	simple:Q03405	PLAU	PLAUR	TRUE	FALSE	TRUE	curated	FALSE	Ligand-Receptor	Signaling by Plasminogen Activator	DerFB|Myeloid	0.839	Bladder
CPI-SS09239FB26	CCL19_CCR7	simple:Q99731	simple:P32248	CCL19	CCR7	TRUE	FALSE	TRUE	curated	FALSE	Ligand-Receptor	Signaling by Chemokines	DerFB|Myeloid	1.819	Fetal_Pancreas
CPI-SS034083FFA	SEMA3A_NRP1	simple:Q14563	simple:O14786	SEMA3A	NRP1	TRUE	FALSE	TRUE	curated	FALSE	Ligand-Receptor	Signaling by Semaphorin	DerFB|Myeloid	0.199	Lung
CPI-SS0914C7C85	THBS2_CD36	simple:P35442	simple:P16671	THBS2	CD36	FALSE	FALSE	TRUE	curated	FALSE	Ligand-Receptor	Signaling by Thrombospondin precursor	DerFB|Myeloid	0.697	Adipose
CPI-SS0C93E48D7	THBS1_CD36	simple:P07996	simple:P16671	THBS1	CD36	FALSE	FALSE	TRUE	curated	FALSE	Ligand-Receptor	Signaling by Thrombospondin precursor	DerFB|Myeloid	0.307	Lung
CPI-SS007AA9FDE	DLK1_NOTCH3	simple:P80370	simple:Q9UM47	DLK1	NOTCH3	FALSE	FALSE	TRUE	curated	FALSE	Ligand-Receptor	Signaling by Notch	DerFB|Myeloid	3.214	Fetal_Muscle
CPI-SC06C75F978	APOE_TREM2_receptor	simple:P02649	complex:TREM2_receptor	APOE		TRUE	FALSE	TRUE	curated	FALSE	Ligand-Receptor	Signaling by Apolipoprotein	DerFB|Myeloid	1.583	Lung
CPI-SS0914C7C85	THBS2_CD36	simple:P35442	simple:P16671	THBS2	CD36	FALSE	FALSE	TRUE	curated	FALSE	Ligand-Receptor	Signaling by Thrombospondin precursor	DerFB|Myeloid	1.509	Thymus
CPI-SS06C0074BD	CCL21_CCR7	simple:O00585	simple:P32248	CCL21	CCR7	TRUE	FALSE	TRUE	curated	FALSE	Ligand-Receptor	Signaling by Chemokines	DerFB|Myeloid	1.61	Fetal_Pancreas
CPI-SS09239FB26	CCL19_CCR7	simple:Q99731	simple:P32248	CCL19	CCR7	TRUE	FALSE	TRUE	curated	FALSE	Ligand-Receptor	Signaling by Chemokines	DerFB|Myeloid	0.585	Esophageal
CPI-SS00D1CB372	CD34_SELL	simple:P28906	simple:P14151	CD34	SELL	FALSE	FALSE	FALSE	curated	FALSE	Ligand-Receptor		DerFB|Myeloid	0.571	Thymus
CPI-SS015B29D3F	APOA1_ABCA1	simple:P02647	simple:O95477	APOA1	ABCA1	TRUE	FALSE	FALSE	curated	FALSE	Ligand-Receptor	Signaling by Apolipoprotein	DerFB|Myeloid	1.905	Liver
CPI-SS034083FFA	SEMA3A_NRP1	simple:Q14563	simple:O14786	SEMA3A	NRP1	TRUE	FALSE	TRUE	curated	FALSE	Ligand-Receptor	Signaling by Semaphorin	DerFB|Myeloid	0.515	Adipose
CPI-SS0C93E48D7	THBS1_CD36	simple:P07996	simple:P16671	THBS1	CD36	FALSE	FALSE	TRUE	curated	FALSE	Ligand-Receptor	Signaling by Thrombospondin precursor	DerFB|Myeloid	0.85	Bladder
CPI-SS0914C7C85	THBS2_CD36	simple:P35442	simple:P16671	THBS2	CD36	FALSE	FALSE	TRUE	curated	FALSE	Ligand-Receptor	Signaling by Thrombospondin precursor	DerFB|Myeloid	0.634	Bladder
CPI-SS007AA9FDE	DLK1_NOTCH3	simple:P80370	simple:Q9UM47	DLK1	NOTCH3	FALSE	FALSE	TRUE	curated	FALSE	Ligand-Receptor	Signaling by Notch	DerFB|Neuron	3.157	Muscle
CPI-SS036B08188	PLAU_PLAUR	simple:P00749	simple:Q03405	PLAU	PLAUR	TRUE	FALSE	TRUE	curated	FALSE	Ligand-Receptor	Signaling by Plasminogen Activator	DerFB|Neuron	0.287	Bladder
CPI-SS0B1B18F2D	CXCL12_DPP4	simple:P48061	simple:P27487	CXCL12	DPP4	TRUE	FALSE	TRUE	curated	FALSE	Ligand-Receptor	Signaling by Chemokines	DerFB|Neuron	0.731	Gallbladder
CPI-SC06C75F978	APOE_TREM2_receptor	simple:P02649	complex:TREM2_receptor	APOE		TRUE	FALSE	TRUE	curated	FALSE	Ligand-Receptor	Signaling by Apolipoprotein	DerFB|Neuron	0.932	Lung
CPI-SS0491EECEA	CCL11_DPP4	simple:P51671	simple:P27487	CCL11	DPP4	TRUE	FALSE	TRUE	curated	FALSE	Ligand-Receptor	Signaling by Chemokines	DerFB|Neuron	1.854	Intestinal
CPI-SS0E928B8C8	FGF7_FGFR2	simple:P21781	simple:P21802	FGF7	FGFR2	TRUE	FALSE	TRUE	curated	FALSE	Ligand-Receptor	Signaling by Fibroblast growth factor	DerFB|Neuron	1.31	Lung
CPI-SS0B1B18F2D	CXCL12_DPP4	simple:P48061	simple:P27487	CXCL12	DPP4	TRUE	FALSE	TRUE	curated	FALSE	Ligand-Receptor	Signaling by Chemokines	DerFB|Neuron	1.959	Pleura
CPI-SS0914C7C85	THBS2_CD36	simple:P35442	simple:P16671	THBS2	CD36	FALSE	FALSE	TRUE	curated	FALSE	Ligand-Receptor	Signaling by Thrombospondin precursor	DerFB|Neuron	0.664	Adipose
CPI-SS0C93E48D7	THBS1_CD36	simple:P07996	simple:P16671	THBS1	CD36	FALSE	FALSE	TRUE	curated	FALSE	Ligand-Receptor	Signaling by Thrombospondin precursor	DerFB|Neuron	3.037	Artery
CPI-SS034083FFA	SEMA3A_NRP1	simple:Q14563	simple:O14786	SEMA3A	NRP1	TRUE	FALSE	TRUE	curated	FALSE	Ligand-Receptor	Signaling by Semaphorin	DerFB|Neuron	0.728	Adipose
CPI-SS0A932EB77	SLIT2_ROBO1	simple:O94813	simple:Q9Y6N7	SLIT2	ROBO1	TRUE	FALSE	TRUE	curated	FALSE	Ligand-Receptor	Signaling by SLIT and NTRK-like protein	DerFB|Neuron	0.209	Bladder
CPI-SS007AA9FDE	DLK1_NOTCH3	simple:P80370	simple:Q9UM47	DLK1	NOTCH3	FALSE	FALSE	TRUE	curated	FALSE	Ligand-Receptor	Signaling by Notch	DerFB|Neuron	3.347	Fetal_Muscle
CPI-SS0B1B18F2D	CXCL12_DPP4	simple:P48061	simple:P27487	CXCL12	DPP4	TRUE	FALSE	TRUE	curated	FALSE	Ligand-Receptor	Signaling by Chemokines	DerFB|Neuron	1.994	Omentum
CPI-SS068BC31E4	CXCL9_DPP4	simple:Q07325	simple:P27487	CXCL9	DPP4	TRUE	FALSE	TRUE	curated	FALSE	Ligand-Receptor	Signaling by Chemokines	DerFB|Neuron	0.126	Lung
CPI-SS04829AC68	GJA1_GJA1	simple:P17302	simple:P17302	GJA1	GJA1	FALSE	FALSE	FALSE	curated	FALSE	Gap-Gap	Adhesion by GAP junction	DerFB|Neuron	0.15	Bladder
CPI-SS0E928B8C8	FGF7_FGFR2	simple:P21781	simple:P21802	FGF7	FGFR2	TRUE	FALSE	TRUE	curated	FALSE	Ligand-Receptor	Signaling by Fibroblast growth factor	DerFB|Neuron	1.379	Trachea
CPI-SS06C0074BD	CCL21_CCR7	simple:O00585	simple:P32248	CCL21	CCR7	TRUE	FALSE	TRUE	curated	FALSE	Ligand-Receptor	Signaling by Chemokines	DerFB|Neuron	1.652	Fetal_Pancreas
CPI-SS04829AC68	GJA1_GJA1	simple:P17302	simple:P17302	GJA1	GJA1	FALSE	FALSE	FALSE	curated	FALSE	Gap-Gap	Adhesion by GAP junction	DerFB|Neuron	0.188	Omentum
CPI-SS09239FB26	CCL19_CCR7	simple:Q99731	simple:P32248	CCL19	CCR7	TRUE	FALSE	TRUE	curated	FALSE	Ligand-Receptor	Signaling by Chemokines	DerFB|Neuron	1.86	Fetal_Pancreas
CPI-SS04829AC68	GJA1_GJA1	simple:P17302	simple:P17302	GJA1	GJA1	FALSE	FALSE	FALSE	curated	FALSE	Gap-Gap	Adhesion by GAP junction	DerFB|Neuron	0.829	Pleura
CPI-SS06C0074BD	CCL21_CCR7	simple:O00585	simple:P32248	CCL21	CCR7	TRUE	FALSE	TRUE	curated	FALSE	Ligand-Receptor	Signaling by Chemokines	DerFB|Plasma	1.589	Fetal_Pancreas
CPI-SS04829AC68	GJA1_GJA1	simple:P17302	simple:P17302	GJA1	GJA1	FALSE	FALSE	FALSE	curated	FALSE	Gap-Gap	Adhesion by GAP junction	DerFB|Plasma	0.081	Omentum
CPI-SS04829AC68	GJA1_GJA1	simple:P17302	simple:P17302	GJA1	GJA1	FALSE	FALSE	FALSE	curated	FALSE	Gap-Gap	Adhesion by GAP junction	DerFB|Plasma	0.666	Pleura
CPI-SS0DBFB8BEA	CCL2_ACKR1	simple:P13500	simple:Q16570	CCL2	ACKR1	TRUE	FALSE	TRUE	curated	FALSE	Ligand-Receptor	Signaling by Chemokines	DerFB|Plasma	0.592	Trachea
CPI-SS007AA9FDE	DLK1_NOTCH3	simple:P80370	simple:Q9UM47	DLK1	NOTCH3	FALSE	FALSE	TRUE	curated	FALSE	Ligand-Receptor	Signaling by Notch	DerFB|Plasma	3.414	Fetal_Muscle
CPI-SS0B1B18F2D	CXCL12_DPP4	simple:P48061	simple:P27487	CXCL12	DPP4	TRUE	FALSE	TRUE	curated	FALSE	Ligand-Receptor	Signaling by Chemokines	DerFB|Plasma	1.919	Pleura
CPI-SS09239FB26	CCL19_CCR7	simple:Q99731	simple:P32248	CCL19	CCR7	TRUE	FALSE	TRUE	curated	FALSE	Ligand-Receptor	Signaling by Chemokines	DerFB|Plasma	1.798	Fetal_Pancreas
CPI-SS06C0074BD	CCL21_CCR7	simple:O00585	simple:P32248	CCL21	CCR7	TRUE	FALSE	TRUE	curated	FALSE	Ligand-Receptor	Signaling by Chemokines	DerFB|Smooth Muscle	1.54	Fetal_Pancreas
CPI-SS0C93E48D7	THBS1_CD36	simple:P07996	simple:P16671	THBS1	CD36	FALSE	FALSE	TRUE	curated	FALSE	Ligand-Receptor	Signaling by Thrombospondin precursor	DerFB|Smooth Muscle	0.443	Lung
CPI-SS0B1B18F2D	CXCL12_DPP4	simple:P48061	simple:P27487	CXCL12	DPP4	TRUE	FALSE	TRUE	curated	FALSE	Ligand-Receptor	Signaling by Chemokines	DerFB|Smooth Muscle	2.224	Pleura
CPI-SS068BC31E4	CXCL9_DPP4	simple:Q07325	simple:P27487	CXCL9	DPP4	TRUE	FALSE	TRUE	curated	FALSE	Ligand-Receptor	Signaling by Chemokines	DerFB|Smooth Muscle	0.093	Lung
CPI-SS007AA9FDE	DLK1_NOTCH3	simple:P80370	simple:Q9UM47	DLK1	NOTCH3	FALSE	FALSE	TRUE	curated	FALSE	Ligand-Receptor	Signaling by Notch	DerFB|Smooth Muscle	3.207	Muscle
CPI-SS0914C7C85	THBS2_CD36	simple:P35442	simple:P16671	THBS2	CD36	FALSE	FALSE	TRUE	curated	FALSE	Ligand-Receptor	Signaling by Thrombospondin precursor	DerFB|Smooth Muscle	0.335	Adipose
CPI-SS0914C7C85	THBS2_CD36	simple:P35442	simple:P16671	THBS2	CD36	FALSE	FALSE	TRUE	curated	FALSE	Ligand-Receptor	Signaling by Thrombospondin precursor	DerFB|Smooth Muscle	0.875	Lung
CPI-SS0491EECEA	CCL11_DPP4	simple:P51671	simple:P27487	CCL11	DPP4	TRUE	FALSE	TRUE	curated	FALSE	Ligand-Receptor	Signaling by Chemokines	DerFB|Smooth Muscle	1.865	Intestinal
CPI-SS007AA9FDE	DLK1_NOTCH3	simple:P80370	simple:Q9UM47	DLK1	NOTCH3	FALSE	FALSE	TRUE	curated	FALSE	Ligand-Receptor	Signaling by Notch	DerFB|Smooth Muscle	3.324	Fetal_Muscle
CPI-SS0914C7C85	THBS2_CD36	simple:P35442	simple:P16671	THBS2	CD36	FALSE	FALSE	TRUE	curated	FALSE	Ligand-Receptor	Signaling by Thrombospondin precursor	DerFB|Smooth Muscle	1.431	Thymus
CPI-SS0E928B8C8	FGF7_FGFR2	simple:P21781	simple:P21802	FGF7	FGFR2	TRUE	FALSE	TRUE	curated	FALSE	Ligand-Receptor	Signaling by Fibroblast growth factor	DerFB|Smooth Muscle	1.295	Trachea
CPI-SS0DBFB8BEA	CCL2_ACKR1	simple:P13500	simple:Q16570	CCL2	ACKR1	TRUE	FALSE	TRUE	curated	FALSE	Ligand-Receptor	Signaling by Chemokines	DerFB|Smooth Muscle	0.725	Trachea
CPI-SS0A932EB77	SLIT2_ROBO1	simple:O94813	simple:Q9Y6N7	SLIT2	ROBO1	TRUE	FALSE	TRUE	curated	FALSE	Ligand-Receptor	Signaling by SLIT and NTRK-like protein	DerFB|Smooth Muscle	0.598	Bladder
CPI-SS09239FB26	CCL19_CCR7	simple:Q99731	simple:P32248	CCL19	CCR7	TRUE	FALSE	TRUE	curated	FALSE	Ligand-Receptor	Signaling by Chemokines	DerFB|Smooth Muscle	1.748	Fetal_Pancreas
CPI-SS06C0074BD	CCL21_CCR7	simple:O00585	simple:P32248	CCL21	CCR7	TRUE	FALSE	TRUE	curated	FALSE	Ligand-Receptor	Signaling by Chemokines	DerFB|T cells	2.029	Fetal_Pancreas
CPI-SS0491EECEA	CCL11_DPP4	simple:P51671	simple:P27487	CCL11	DPP4	TRUE	FALSE	TRUE	curated	FALSE	Ligand-Receptor	Signaling by Chemokines	DerFB|T cells	1.851	Intestinal
CPI-SS0B1B18F2D	CXCL12_DPP4	simple:P48061	simple:P27487	CXCL12	DPP4	TRUE	FALSE	TRUE	curated	FALSE	Ligand-Receptor	Signaling by Chemokines	DerFB|T cells	0.523	Thymus
CPI-SS00D1CB372	CD34_SELL	simple:P28906	simple:P14151	CD34	SELL	FALSE	FALSE	FALSE	curated	FALSE	Ligand-Receptor		DerFB|T cells	1.021	Thymus
CPI-SS09239FB26	CCL19_CCR7	simple:Q99731	simple:P32248	CCL19	CCR7	TRUE	FALSE	TRUE	curated	FALSE	Ligand-Receptor	Signaling by Chemokines	DerFB|T cells	2.238	Fetal_Pancreas
CPI-SS09239FB26	CCL19_CCR7	simple:Q99731	simple:P32248	CCL19	CCR7	TRUE	FALSE	TRUE	curated	FALSE	Ligand-Receptor	Signaling by Chemokines	DerFB|T cells	0.73	Esophageal
CPI-SS04829AC68	GJA1_GJA1	simple:P17302	simple:P17302	GJA1	GJA1	FALSE	FALSE	FALSE	curated	FALSE	Gap-Gap	Adhesion by GAP junction	DerFB|T cells	0.763	Pleura
CPI-SS0B1B18F2D	CXCL12_DPP4	simple:P48061	simple:P27487	CXCL12	DPP4	TRUE	FALSE	TRUE	curated	FALSE	Ligand-Receptor	Signaling by Chemokines	DerFB|T cells	1.816	Adipose
CPI-SS04829AC68	GJA1_GJA1	simple:P17302	simple:P17302	GJA1	GJA1	FALSE	FALSE	FALSE	curated	FALSE	Gap-Gap	Adhesion by GAP junction	DerFB|T cells	0.219	Omentum
CPI-SS007AA9FDE	DLK1_NOTCH3	simple:P80370	simple:Q9UM47	DLK1	NOTCH3	FALSE	FALSE	TRUE	curated	FALSE	Ligand-Receptor	Signaling by Notch	DerFB|T cells	3.276	Fetal_Muscle
CPI-SS0B1B18F2D	CXCL12_DPP4	simple:P48061	simple:P27487	CXCL12	DPP4	TRUE	FALSE	TRUE	curated	FALSE	Ligand-Receptor	Signaling by Chemokines	DerFB|T cells	0.143	Muscle
CPI-SS068BC31E4	CXCL9_DPP4	simple:Q07325	simple:P27487	CXCL9	DPP4	TRUE	FALSE	TRUE	curated	FALSE	Ligand-Receptor	Signaling by Chemokines	DerFB|T cells	0.095	Lung
CPI-SS0B1B18F2D	CXCL12_DPP4	simple:P48061	simple:P27487	CXCL12	DPP4	TRUE	FALSE	TRUE	curated	FALSE	Ligand-Receptor	Signaling by Chemokines	DerFB|T cells	1.91	Pleura
CPI-SS04829AC68	GJA1_GJA1	simple:P17302	simple:P17302	GJA1	GJA1	FALSE	FALSE	FALSE	curated	FALSE	Gap-Gap	Adhesion by GAP junction	DevFB|B cells	0.363	Tongue
CPI-SS0D5E30C6C	NRG3_ERBB4	simple:P56975	simple:Q15303	NRG3	ERBB4	TRUE	FALSE	TRUE	curated	FALSE	Ligand-Receptor	Signaling by Neuregulin	DevFB|B cells	1.285	Eye
CPI-SS0B1B18F2D	CXCL12_DPP4	simple:P48061	simple:P27487	CXCL12	DPP4	TRUE	FALSE	TRUE	curated	FALSE	Ligand-Receptor	Signaling by Chemokines	DevFB|B cells	1.895	Adipose
CPI-SS007AA9FDE	DLK1_NOTCH3	simple:P80370	simple:Q9UM47	DLK1	NOTCH3	FALSE	FALSE	TRUE	curated	FALSE	Ligand-Receptor	Signaling by Notch	DevFB|B cells	0.356	Fetal_Muscle
CPI-SS0B1B18F2D	CXCL12_DPP4	simple:P48061	simple:P27487	CXCL12	DPP4	TRUE	FALSE	TRUE	curated	FALSE	Ligand-Receptor	Signaling by Chemokines	DevFB|B cells	1.485	Pleura
CPI-SS0914C7C85	THBS2_CD36	simple:P35442	simple:P16671	THBS2	CD36	FALSE	FALSE	TRUE	curated	FALSE	Ligand-Receptor	Signaling by Thrombospondin precursor	DevFB|B cells	0.348	Fetal_Heart
CPI-SS06C0074BD	CCL21_CCR7	simple:O00585	simple:P32248	CCL21	CCR7	TRUE	FALSE	TRUE	curated	FALSE	Ligand-Receptor	Signaling by Chemokines	DevFB|B cells	1.134	Thymus
CPI-SS007AA9FDE	DLK1_NOTCH3	simple:P80370	simple:Q9UM47	DLK1	NOTCH3	FALSE	FALSE	TRUE	curated	FALSE	Ligand-Receptor	Signaling by Notch	DevFB|B cells	0.915	Muscle
CPI-SC046AFCFE9	CLU_TREM2_receptor	simple:P10909	complex:TREM2_receptor	CLU		TRUE	FALSE	TRUE	curated	FALSE	Ligand-Receptor		DevFB|B cells	1.578	Cerebellum
CPI-SS00D1CB372	CD34_SELL	simple:P28906	simple:P14151	CD34	SELL	FALSE	FALSE	FALSE	curated	FALSE	Ligand-Receptor		DevFB|B cells	0.403	Fetal_Pancreas
CPI-SS0E928B8C8	FGF7_FGFR2	simple:P21781	simple:P21802	FGF7	FGFR2	TRUE	FALSE	TRUE	curated	FALSE	Ligand-Receptor	Signaling by Fibroblast growth factor	DevFB|B cells	0.635	Heart
CPI-SC046AFCFE9	CLU_TREM2_receptor	simple:P10909	complex:TREM2_receptor	CLU		TRUE	FALSE	TRUE	curated	FALSE	Ligand-Receptor		DevFB|B cells	0.99	Temporal_Lobe
CPI-SS04829AC68	GJA1_GJA1	simple:P17302	simple:P17302	GJA1	GJA1	FALSE	FALSE	FALSE	curated	FALSE	Gap-Gap	Adhesion by GAP junction	DevFB|B cells	0.533	Adrenal_Gland
CPI-SS04829AC68	GJA1_GJA1	simple:P17302	simple:P17302	GJA1	GJA1	FALSE	FALSE	FALSE	curated	FALSE	Gap-Gap	Adhesion by GAP junction	DevFB|B cells	0.533	Fetal_Female_Gonad
CPI-SS0889E281D	CADM1_CADM1	simple:Q9BY67	simple:Q9BY67	CADM1	CADM1	FALSE	FALSE	FALSE	curated	FALSE	Adhesion-Adhesion	Adhesion by CADM	DevFB|B cells	0.787	Fetal_Male_Gonad
CPI-SS04C672963	ESAM_ESAM	simple:Q96AP7	simple:Q96AP7	ESAM	ESAM	FALSE	FALSE	FALSE	curated	FALSE	Adhesion-Adhesion		DevFB|B cells	0.266	Fetal_Heart
CPI-SS04829AC68	GJA1_GJA1	simple:P17302	simple:P17302	GJA1	GJA1	FALSE	FALSE	FALSE	curated	FALSE	Gap-Gap	Adhesion by GAP junction	DevFB|B cells	1.284	Cerebellum
CPI-SC06C75F978	APOE_TREM2_receptor	simple:P02649	complex:TREM2_receptor	APOE		TRUE	FALSE	TRUE	curated	FALSE	Ligand-Receptor	Signaling by Apolipoprotein	DevFB|B cells	0.876	Cerebellum
CPI-SS0889E281D	CADM1_CADM1	simple:Q9BY67	simple:Q9BY67	CADM1	CADM1	FALSE	FALSE	FALSE	curated	FALSE	Adhesion-Adhesion	Adhesion by CADM	DevFB|B cells	0.354	Fetal_Adrenal_Gland
CPI-SS04829AC68	GJA1_GJA1	simple:P17302	simple:P17302	GJA1	GJA1	FALSE	FALSE	FALSE	curated	FALSE	Gap-Gap	Adhesion by GAP junction	DevFB|B cells	0.085	Fetal_Heart
CPI-CS0D81115C8	Cholesterol_byDHCR24_RORA	complex:Cholesterol_byDHCR24	simple:P35398		RORA	TRUE	FALSE	TRUE	curated	FALSE	Ligand-Receptor	Signaling by Cholesterol/Desmosterol	DevFB|B cells	1.595	Common_Bile_Duct
CPI-SS04829AC68	GJA1_GJA1	simple:P17302	simple:P17302	GJA1	GJA1	FALSE	FALSE	FALSE	curated	FALSE	Gap-Gap	Adhesion by GAP junction	DevFB|B cells	1.171	Thyroid
CPI-SS0889E281D	CADM1_CADM1	simple:Q9BY67	simple:Q9BY67	CADM1	CADM1	FALSE	FALSE	FALSE	curated	FALSE	Adhesion-Adhesion	Adhesion by CADM	DevFB|B cells	2.362	Fetal_Kidney
CPI-SS06C0074BD	CCL21_CCR7	simple:O00585	simple:P32248	CCL21	CCR7	TRUE	FALSE	TRUE	curated	FALSE	Ligand-Receptor	Signaling by Chemokines	DevFB|B cells	0.869	Fetal_Pancreas
CPI-SS0889E281D	CADM1_CADM1	simple:Q9BY67	simple:Q9BY67	CADM1	CADM1	FALSE	FALSE	FALSE	curated	FALSE	Adhesion-Adhesion	Adhesion by CADM	DevFB|Endothelial	2.631	Fetal_Spinal_Cord
CPI-SS034083FFA	SEMA3A_NRP1	simple:Q14563	simple:O14786	SEMA3A	NRP1	TRUE	FALSE	TRUE	curated	FALSE	Ligand-Receptor	Signaling by Semaphorin	DevFB|Endothelial	0.697	Bladder
CPI-SS0A932EB77	SLIT2_ROBO1	simple:O94813	simple:Q9Y6N7	SLIT2	ROBO1	TRUE	FALSE	TRUE	curated	FALSE	Ligand-Receptor	Signaling by SLIT and NTRK-like protein	DevFB|Endothelial	1.305	Eye
CPI-SS0DBFB8BEA	CCL2_ACKR1	simple:P13500	simple:Q16570	CCL2	ACKR1	TRUE	FALSE	TRUE	curated	FALSE	Ligand-Receptor	Signaling by Chemokines	DevFB|Endothelial	0.725	Adipose
CPI-SS0A932EB77	SLIT2_ROBO1	simple:O94813	simple:Q9Y6N7	SLIT2	ROBO1	TRUE	FALSE	TRUE	curated	FALSE	Ligand-Receptor	Signaling by SLIT and NTRK-like protein	DevFB|Endothelial	0.296	Bladder
CPI-SS0914C7C85	THBS2_CD36	simple:P35442	simple:P16671	THBS2	CD36	FALSE	FALSE	TRUE	curated	FALSE	Ligand-Receptor	Signaling by Thrombospondin precursor	DevFB|Endothelial	0.751	Lung
CPI-CS0D81115C8	Cholesterol_byDHCR24_RORA	complex:Cholesterol_byDHCR24	simple:P35398		RORA	TRUE	FALSE	TRUE	curated	FALSE	Ligand-Receptor	Signaling by Cholesterol/Desmosterol	DevFB|Endothelial	0.735	Eye
CPI-SS0B537DD3F	CEACAM5_CEACAM1	simple:P06731	simple:P13688	CEACAM5	CEACAM1	TRUE	FALSE	FALSE	curated	FALSE	Adhesion-Adhesion	Adhesion by CEAM	DevFB|Endothelial	0.045	Intestinal
CPI-SS0DBFB8BEA	CCL2_ACKR1	simple:P13500	simple:Q16570	CCL2	ACKR1	TRUE	FALSE	TRUE	curated	FALSE	Ligand-Receptor	Signaling by Chemokines	DevFB|Endothelial	2.462	Bladder
CPI-SS0C93E48D7	THBS1_CD36	simple:P07996	simple:P16671	THBS1	CD36	FALSE	FALSE	TRUE	curated	FALSE	Ligand-Receptor	Signaling by Thrombospondin precursor	DevFB|Endothelial	0.107	Bladder
CPI-SS0914C7C85	THBS2_CD36	simple:P35442	simple:P16671	THBS2	CD36	FALSE	FALSE	TRUE	curated	FALSE	Ligand-Receptor	Signaling by Thrombospondin precursor	DevFB|Endothelial	1.177	Thymus
CPI-SS0914C7C85	THBS2_CD36	simple:P35442	simple:P16671	THBS2	CD36	FALSE	FALSE	TRUE	curated	FALSE	Ligand-Receptor	Signaling by Thrombospondin precursor	DevFB|Endothelial	0.727	Artery
CPI-SS034083FFA	SEMA3A_NRP1	simple:Q14563	simple:O14786	SEMA3A	NRP1	TRUE	FALSE	TRUE	curated	FALSE	Ligand-Receptor	Signaling by Semaphorin	DevFB|Endothelial	1.035	Adipose
CPI-SS0DBFB8BEA	CCL2_ACKR1	simple:P13500	simple:Q16570	CCL2	ACKR1	TRUE	FALSE	TRUE	curated	FALSE	Ligand-Receptor	Signaling by Chemokines	DevFB|Endothelial	0.974	Heart
CPI-SS0D2FABC4A	ADM_RAMP3	simple:P35318	simple:O60896	ADM	RAMP3	TRUE	FALSE	TRUE	curated	FALSE	Ligand-Receptor	Signaling by Adrenomedullin	DevFB|Endothelial	2.049	Eye
CPI-SS04829AC68	GJA1_GJA1	simple:P17302	simple:P17302	GJA1	GJA1	FALSE	FALSE	FALSE	curated	FALSE	Gap-Gap	Adhesion by GAP junction	DevFB|Endothelial	0.934	Adrenal_Gland
CPI-SS04829AC68	GJA1_GJA1	simple:P17302	simple:P17302	GJA1	GJA1	FALSE	FALSE	FALSE	curated	FALSE	Gap-Gap	Adhesion by GAP junction	DevFB|Endothelial	0.406	Temporal_Lobe
CPI-SS0A932EB77	SLIT2_ROBO1	simple:O94813	simple:Q9Y6N7	SLIT2	ROBO1	TRUE	FALSE	TRUE	curated	FALSE	Ligand-Receptor	Signaling by SLIT and NTRK-like protein	DevFB|Endothelial	1.007	Lung
CPI-SS0914C7C85	THBS2_CD36	simple:P35442	simple:P16671	THBS2	CD36	FALSE	FALSE	TRUE	curated	FALSE	Ligand-Receptor	Signaling by Thrombospondin precursor	DevFB|Endothelial	0.226	Bladder
CPI-SS0889E281D	CADM1_CADM1	simple:Q9BY67	simple:Q9BY67	CADM1	CADM1	FALSE	FALSE	FALSE	curated	FALSE	Adhesion-Adhesion	Adhesion by CADM	DevFB|Endothelial	0.299	Temporal_Lobe
CPI-SS04829AC68	GJA1_GJA1	simple:P17302	simple:P17302	GJA1	GJA1	FALSE	FALSE	FALSE	curated	FALSE	Gap-Gap	Adhesion by GAP junction	DevFB|Endothelial	0.68	Bladder
CPI-SS04C672963	ESAM_ESAM	simple:Q96AP7	simple:Q96AP7	ESAM	ESAM	FALSE	FALSE	FALSE	curated	FALSE	Adhesion-Adhesion		DevFB|Endothelial	1.498	Fetal_Heart
CPI-SS0D2FABC4A	ADM_RAMP3	simple:P35318	simple:O60896	ADM	RAMP3	TRUE	FALSE	TRUE	curated	FALSE	Ligand-Receptor	Signaling by Adrenomedullin	DevFB|Endothelial	1.846	Heart
CPI-SS007AA9FDE	DLK1_NOTCH3	simple:P80370	simple:Q9UM47	DLK1	NOTCH3	FALSE	FALSE	TRUE	curated	FALSE	Ligand-Receptor	Signaling by Notch	DevFB|Endothelial	0.026	Fetal_Pancreas
CPI-SS0914C7C85	THBS2_CD36	simple:P35442	simple:P16671	THBS2	CD36	FALSE	FALSE	TRUE	curated	FALSE	Ligand-Receptor	Signaling by Thrombospondin precursor	DevFB|Endothelial	1.245	Heart
CPI-SS04829AC68	GJA1_GJA1	simple:P17302	simple:P17302	GJA1	GJA1	FALSE	FALSE	FALSE	curated	FALSE	Gap-Gap	Adhesion by GAP junction	DevFB|Endothelial	1.824	Pleura
CPI-SS0C93E48D7	THBS1_CD36	simple:P07996	simple:P16671	THBS1	CD36	FALSE	FALSE	TRUE	curated	FALSE	Ligand-Receptor	Signaling by Thrombospondin precursor	DevFB|Endothelial	0.506	Lung
CPI-SS0D2FABC4A	ADM_RAMP3	simple:P35318	simple:O60896	ADM	RAMP3	TRUE	FALSE	TRUE	curated	FALSE	Ligand-Receptor	Signaling by Adrenomedullin	DevFB|Endothelial	1.318	Adipose
CPI-SS00C24ED50	CDH5_CDH5	simple:P33151	simple:P33151	CDH5	CDH5	FALSE	FALSE	FALSE	curated	FALSE	Adhesion-Adhesion	Adhesion by Cadherin	DevFB|Endothelial	2.104	Fetal_Heart
CPI-SS04829AC68	GJA1_GJA1	simple:P17302	simple:P17302	GJA1	GJA1	FALSE	FALSE	FALSE	curated	FALSE	Gap-Gap	Adhesion by GAP junction	DevFB|Endothelial	1.008	Tongue
CPI-SS0889E281D	CADM1_CADM1	simple:Q9BY67	simple:Q9BY67	CADM1	CADM1	FALSE	FALSE	FALSE	curated	FALSE	Adhesion-Adhesion	Adhesion by CADM	DevFB|Endothelial	0.588	Fetal_Male_Gonad
CPI-SS04829AC68	GJA1_GJA1	simple:P17302	simple:P17302	GJA1	GJA1	FALSE	FALSE	FALSE	curated	FALSE	Gap-Gap	Adhesion by GAP junction	DevFB|Endothelial	1.479	Cerebellum
CPI-SS04829AC68	GJA1_GJA1	simple:P17302	simple:P17302	GJA1	GJA1	FALSE	FALSE	FALSE	curated	FALSE	Gap-Gap	Adhesion by GAP junction	DevFB|Endothelial	2.012	Trachea
CPI-SS0914C7C85	THBS2_CD36	simple:P35442	simple:P16671	THBS2	CD36	FALSE	FALSE	TRUE	curated	FALSE	Ligand-Receptor	Signaling by Thrombospondin precursor	DevFB|Endothelial	0.76	Fetal_Heart
CPI-SS034083FFA	SEMA3A_NRP1	simple:Q14563	simple:O14786	SEMA3A	NRP1	TRUE	FALSE	TRUE	curated	FALSE	Ligand-Receptor	Signaling by Semaphorin	DevFB|Endothelial	0.505	Lung
CPI-SS04829AC68	GJA1_GJA1	simple:P17302	simple:P17302	GJA1	GJA1	FALSE	FALSE	FALSE	curated	FALSE	Gap-Gap	Adhesion by GAP junction	DevFB|Endothelial	2.446	Thyroid
CPI-SS0914C7C85	THBS2_CD36	simple:P35442	simple:P16671	THBS2	CD36	FALSE	FALSE	TRUE	curated	FALSE	Ligand-Receptor	Signaling by Thrombospondin precursor	DevFB|Endothelial	1.692	Adipose
CPI-SS0B1B18F2D	CXCL12_DPP4	simple:P48061	simple:P27487	CXCL12	DPP4	TRUE	FALSE	TRUE	curated	FALSE	Ligand-Receptor	Signaling by Chemokines	DevFB|Endothelial	1.191	Omentum
CPI-SS04C672963	ESAM_ESAM	simple:Q96AP7	simple:Q96AP7	ESAM	ESAM	FALSE	FALSE	FALSE	curated	FALSE	Adhesion-Adhesion		DevFB|Endothelial	1.695	Heart
CPI-SS0C93E48D7	THBS1_CD36	simple:P07996	simple:P16671	THBS1	CD36	FALSE	FALSE	TRUE	curated	FALSE	Ligand-Receptor	Signaling by Thrombospondin precursor	DevFB|Endothelial	0.449	Vasculature
CPI-SS0D2FABC4A	ADM_RAMP3	simple:P35318	simple:O60896	ADM	RAMP3	TRUE	FALSE	TRUE	curated	FALSE	Ligand-Receptor	Signaling by Adrenomedullin	DevFB|Endothelial	1.813	Tongue
CPI-SS04829AC68	GJA1_GJA1	simple:P17302	simple:P17302	GJA1	GJA1	FALSE	FALSE	FALSE	curated	FALSE	Gap-Gap	Adhesion by GAP junction	DevFB|Endothelial	0.555	Fetal_Female_Gonad
CPI-SS0DBFB8BEA	CCL2_ACKR1	simple:P13500	simple:Q16570	CCL2	ACKR1	TRUE	FALSE	TRUE	curated	FALSE	Ligand-Receptor	Signaling by Chemokines	DevFB|Endothelial	2.275	Vasculature
CPI-SS04829AC68	GJA1_GJA1	simple:P17302	simple:P17302	GJA1	GJA1	FALSE	FALSE	FALSE	curated	FALSE	Gap-Gap	Adhesion by GAP junction	DevFB|Endothelial	0.176	Fetal_Heart
CPI-SS0D2FABC4A	ADM_RAMP3	simple:P35318	simple:O60896	ADM	RAMP3	TRUE	FALSE	TRUE	curated	FALSE	Ligand-Receptor	Signaling by Adrenomedullin	DevFB|Endothelial	1.584	Muscle
CPI-SS04829AC68	GJA1_GJA1	simple:P17302	simple:P17302	GJA1	GJA1	FALSE	FALSE	FALSE	curated	FALSE	Gap-Gap	Adhesion by GAP junction	DevFB|Endothelial	1.842	Eye
CPI-SS04829AC68	GJA1_GJA1	simple:P17302	simple:P17302	GJA1	GJA1	FALSE	FALSE	FALSE	curated	FALSE	Gap-Gap	Adhesion by GAP junction	DevFB|Endothelial	1.2	Muscle
CPI-SS0B1B18F2D	CXCL12_DPP4	simple:P48061	simple:P27487	CXCL12	DPP4	TRUE	FALSE	TRUE	curated	FALSE	Ligand-Receptor	Signaling by Chemokines	DevFB|Endothelial	1.694	Pleura
CPI-SS04829AC68	GJA1_GJA1	simple:P17302	simple:P17302	GJA1	GJA1	FALSE	FALSE	FALSE	curated	FALSE	Gap-Gap	Adhesion by GAP junction	DevFB|Endothelial	0.662	Vasculature
CPI-SS00C24ED50	CDH5_CDH5	simple:P33151	simple:P33151	CDH5	CDH5	FALSE	FALSE	FALSE	curated	FALSE	Adhesion-Adhesion	Adhesion by Cadherin	DevFB|Endothelial	1.677	Muscle
CPI-SS007AA9FDE	DLK1_NOTCH3	simple:P80370	simple:Q9UM47	DLK1	NOTCH3	FALSE	FALSE	TRUE	curated	FALSE	Ligand-Receptor	Signaling by Notch	DevFB|Endothelial	0.91	Muscle
CPI-SS0889E281D	CADM1_CADM1	simple:Q9BY67	simple:Q9BY67	CADM1	CADM1	FALSE	FALSE	FALSE	curated	FALSE	Adhesion-Adhesion	Adhesion by CADM	DevFB|Epithelial	0.295	Fetal_Adrenal_Gland
CPI-SS04829AC68	GJA1_GJA1	simple:P17302	simple:P17302	GJA1	GJA1	FALSE	FALSE	FALSE	curated	FALSE	Gap-Gap	Adhesion by GAP junction	DevFB|Epithelial	0.76	Adrenal_Gland
CPI-SS04829AC68	GJA1_GJA1	simple:P17302	simple:P17302	GJA1	GJA1	FALSE	FALSE	FALSE	curated	FALSE	Gap-Gap	Adhesion by GAP junction	DevFB|Epithelial	0.328	Bladder
CPI-SS0D5E30C6C	NRG3_ERBB4	simple:P56975	simple:Q15303	NRG3	ERBB4	TRUE	FALSE	TRUE	curated	FALSE	Ligand-Receptor	Signaling by Neuregulin	DevFB|Epithelial	1.294	Eye
CPI-SS00C24ED50	CDH5_CDH5	simple:P33151	simple:P33151	CDH5	CDH5	FALSE	FALSE	FALSE	curated	FALSE	Adhesion-Adhesion	Adhesion by Cadherin	DevFB|Epithelial	0.654	Fetal_Heart
CPI-SS007AA9FDE	DLK1_NOTCH3	simple:P80370	simple:Q9UM47	DLK1	NOTCH3	FALSE	FALSE	TRUE	curated	FALSE	Ligand-Receptor	Signaling by Notch	DevFB|Epithelial	0.124	Fetal_Pancreas
CPI-SS0322747C2	CEACAM5_CEACAM6	simple:P06731	simple:P40199	CEACAM5	CEACAM6	FALSE	FALSE	FALSE	curated	FALSE	Adhesion-Adhesion	Adhesion by CEAM	DevFB|Epithelial	0.439	Intestinal
CPI-SS0A932EB77	SLIT2_ROBO1	simple:O94813	simple:Q9Y6N7	SLIT2	ROBO1	TRUE	FALSE	TRUE	curated	FALSE	Ligand-Receptor	Signaling by SLIT and NTRK-like protein	DevFB|Epithelial	0.463	Bladder
CPI-SS0A932EB77	SLIT2_ROBO1	simple:O94813	simple:Q9Y6N7	SLIT2	ROBO1	TRUE	FALSE	TRUE	curated	FALSE	Ligand-Receptor	Signaling by SLIT and NTRK-like protein	DevFB|Epithelial	1.241	Eye
CPI-SS0889E281D	CADM1_CADM1	simple:Q9BY67	simple:Q9BY67	CADM1	CADM1	FALSE	FALSE	FALSE	curated	FALSE	Adhesion-Adhesion	Adhesion by CADM	DevFB|Epithelial	1.216	Tongue
CPI-SS0B1B18F2D	CXCL12_DPP4	simple:P48061	simple:P27487	CXCL12	DPP4	TRUE	FALSE	TRUE	curated	FALSE	Ligand-Receptor	Signaling by Chemokines	DevFB|Epithelial	0.487	Thymus
CPI-SS04829AC68	GJA1_GJA1	simple:P17302	simple:P17302	GJA1	GJA1	FALSE	FALSE	FALSE	curated	FALSE	Gap-Gap	Adhesion by GAP junction	DevFB|Epithelial	1.222	Eye
CPI-SS0E0098222	TF_TFRC	simple:P02787	simple:P02786	TF	TFRC	TRUE	FALSE	TRUE	curated	FALSE	Ligand-Receptor	Signaling by Transferrin	DevFB|Epithelial	0.704	Eye
CPI-SS036B08188	PLAU_PLAUR	simple:P00749	simple:Q03405	PLAU	PLAUR	TRUE	FALSE	TRUE	curated	FALSE	Ligand-Receptor	Signaling by Plasminogen Activator	DevFB|Epithelial	0.516	Eye
CPI-SS0B1B18F2D	CXCL12_DPP4	simple:P48061	simple:P27487	CXCL12	DPP4	TRUE	FALSE	TRUE	curated	FALSE	Ligand-Receptor	Signaling by Chemokines	DevFB|Epithelial	1.132	Omentum
CPI-SS0889E281D	CADM1_CADM1	simple:Q9BY67	simple:Q9BY67	CADM1	CADM1	FALSE	FALSE	FALSE	curated	FALSE	Adhesion-Adhesion	Adhesion by CADM	DevFB|Epithelial	0.328	Fetal_Brain
CPI-SS0889E281D	CADM1_CADM1	simple:Q9BY67	simple:Q9BY67	CADM1	CADM1	FALSE	FALSE	FALSE	curated	FALSE	Adhesion-Adhesion	Adhesion by CADM	DevFB|Epithelial	2.352	Fetal_Kidney
CPI-CS0D81115C8	Cholesterol_byDHCR24_RORA	complex:Cholesterol_byDHCR24	simple:P35398		RORA	TRUE	FALSE	TRUE	curated	FALSE	Ligand-Receptor	Signaling by Cholesterol/Desmosterol	DevFB|Epithelial	0.99	Eye
CPI-SS0889E281D	CADM1_CADM1	simple:Q9BY67	simple:Q9BY67	CADM1	CADM1	FALSE	FALSE	FALSE	curated	FALSE	Adhesion-Adhesion	Adhesion by CADM	DevFB|Epithelial	0.467	Temporal_Lobe
CPI-SS0B537DD3F	CEACAM5_CEACAM1	simple:P06731	simple:P13688	CEACAM5	CEACAM1	TRUE	FALSE	FALSE	curated	FALSE	Adhesion-Adhesion	Adhesion by CEAM	DevFB|Epithelial	0.522	Intestinal
CPI-SS0491EECEA	CCL11_DPP4	simple:P51671	simple:P27487	CCL11	DPP4	TRUE	FALSE	TRUE	curated	FALSE	Ligand-Receptor	Signaling by Chemokines	DevFB|Epithelial	0.708	Intestinal
CPI-SS0914C7C85	THBS2_CD36	simple:P35442	simple:P16671	THBS2	CD36	FALSE	FALSE	TRUE	curated	FALSE	Ligand-Receptor	Signaling by Thrombospondin precursor	DevFB|Epithelial	1.458	Adipose
CPI-SS0B1B18F2D	CXCL12_DPP4	simple:P48061	simple:P27487	CXCL12	DPP4	TRUE	FALSE	TRUE	curated	FALSE	Ligand-Receptor	Signaling by Chemokines	DevFB|Epithelial	1.688	Pleura
CPI-SS0889E281D	CADM1_CADM1	simple:Q9BY67	simple:Q9BY67	CADM1	CADM1	FALSE	FALSE	FALSE	curated	FALSE	Adhesion-Adhesion	Adhesion by CADM	DevFB|Epithelial	0.68	Fetal_Pancreas
CPI-SS0D0235DCE	SLIT2_ROBO2	simple:O94813	simple:Q9HCK4	SLIT2	ROBO2	TRUE	FALSE	TRUE	curated	FALSE	Ligand-Receptor	Signaling by SLIT and NTRK-like protein	DevFB|Epithelial	1.086	Eye
CPI-SS0889E281D	CADM1_CADM1	simple:Q9BY67	simple:Q9BY67	CADM1	CADM1	FALSE	FALSE	FALSE	curated	FALSE	Adhesion-Adhesion	Adhesion by CADM	DevFB|Epithelial	2.895	Fetal_Spinal_Cord
CPI-SS04829AC68	GJA1_GJA1	simple:P17302	simple:P17302	GJA1	GJA1	FALSE	FALSE	FALSE	curated	FALSE	Gap-Gap	Adhesion by GAP junction	DevFB|Epithelial	1.813	Pleura
CPI-SS04829AC68	GJA1_GJA1	simple:P17302	simple:P17302	GJA1	GJA1	FALSE	FALSE	FALSE	curated	FALSE	Gap-Gap	Adhesion by GAP junction	DevFB|Epithelial	0.675	Temporal_Lobe
CPI-SS04829AC68	GJA1_GJA1	simple:P17302	simple:P17302	GJA1	GJA1	FALSE	FALSE	FALSE	curated	FALSE	Gap-Gap	Adhesion by GAP junction	DevFB|Epithelial	2.241	Thyroid
CPI-SS0E928B8C8	FGF7_FGFR2	simple:P21781	simple:P21802	FGF7	FGFR2	TRUE	FALSE	TRUE	curated	FALSE	Ligand-Receptor	Signaling by Fibroblast growth factor	DevFB|Epithelial	0.78	Heart
CPI-SS04829AC68	GJA1_GJA1	simple:P17302	simple:P17302	GJA1	GJA1	FALSE	FALSE	FALSE	curated	FALSE	Gap-Gap	Adhesion by GAP junction	DevFB|Epithelial	0.229	Fetal_Heart
CPI-SS036B08188	PLAU_PLAUR	simple:P00749	simple:Q03405	PLAU	PLAUR	TRUE	FALSE	TRUE	curated	FALSE	Ligand-Receptor	Signaling by Plasminogen Activator	DevFB|Epithelial	0.152	Esophageal
CPI-SS0889E281D	CADM1_CADM1	simple:Q9BY67	simple:Q9BY67	CADM1	CADM1	FALSE	FALSE	FALSE	curated	FALSE	Adhesion-Adhesion	Adhesion by CADM	DevFB|Epithelial	0.921	Fetal_Male_Gonad
CPI-SS007AA9FDE	DLK1_NOTCH3	simple:P80370	simple:Q9UM47	DLK1	NOTCH3	FALSE	FALSE	TRUE	curated	FALSE	Ligand-Receptor	Signaling by Notch	DevFB|Epithelial	0.395	Fetal_Muscle
CPI-SS0E928B8C8	FGF7_FGFR2	simple:P21781	simple:P21802	FGF7	FGFR2	TRUE	FALSE	TRUE	curated	FALSE	Ligand-Receptor	Signaling by Fibroblast growth factor	DevFB|Epithelial	1.456	Lung
CPI-SS0914C7C85	THBS2_CD36	simple:P35442	simple:P16671	THBS2	CD36	FALSE	FALSE	TRUE	curated	FALSE	Ligand-Receptor	Signaling by Thrombospondin precursor	DevFB|Epithelial	0.415	Lung
CPI-SS036B08188	PLAU_PLAUR	simple:P00749	simple:Q03405	PLAU	PLAUR	TRUE	FALSE	TRUE	curated	FALSE	Ligand-Receptor	Signaling by Plasminogen Activator	DevFB|Epithelial	0.245	Bladder
CPI-SS04829AC68	GJA1_GJA1	simple:P17302	simple:P17302	GJA1	GJA1	FALSE	FALSE	FALSE	curated	FALSE	Gap-Gap	Adhesion by GAP junction	DevFB|Epithelial	0.781	Fetal_Female_Gonad
CPI-SS0914C7C85	THBS2_CD36	simple:P35442	simple:P16671	THBS2	CD36	FALSE	FALSE	TRUE	curated	FALSE	Ligand-Receptor	Signaling by Thrombospondin precursor	DevFB|Epithelial	0.394	Fetal_Heart
CPI-SS0889E281D	CADM1_CADM1	simple:Q9BY67	simple:Q9BY67	CADM1	CADM1	FALSE	FALSE	FALSE	curated	FALSE	Adhesion-Adhesion	Adhesion by CADM	DevFB|Epithelial	0.169	Cerebellum
CPI-SS034083FFA	SEMA3A_NRP1	simple:Q14563	simple:O14786	SEMA3A	NRP1	TRUE	FALSE	TRUE	curated	FALSE	Ligand-Receptor	Signaling by Semaphorin	DevFB|Epithelial	0.216	Adipose
CPI-SS0E928B8C8	FGF7_FGFR2	simple:P21781	simple:P21802	FGF7	FGFR2	TRUE	FALSE	TRUE	curated	FALSE	Ligand-Receptor	Signaling by Fibroblast growth factor	DevFB|Epithelial	1.247	Trachea
CPI-SS0A2D7895C	CEACAM1_CEACAM6	simple:P13688	simple:P40199	CEACAM1	CEACAM6	TRUE	FALSE	FALSE	curated	FALSE	Adhesion-Adhesion	Adhesion by CEAM	DevFB|Epithelial	0.446	Intestinal
CPI-SS007AA9FDE	DLK1_NOTCH3	simple:P80370	simple:Q9UM47	DLK1	NOTCH3	FALSE	FALSE	TRUE	curated	FALSE	Ligand-Receptor	Signaling by Notch	DevFB|Epithelial	1.078	Muscle
CPI-SS04829AC68	GJA1_GJA1	simple:P17302	simple:P17302	GJA1	GJA1	FALSE	FALSE	FALSE	curated	FALSE	Gap-Gap	Adhesion by GAP junction	DevFB|Epithelial	2.006	Cerebellum
CPI-SS0A932EB77	SLIT2_ROBO1	simple:O94813	simple:Q9Y6N7	SLIT2	ROBO1	TRUE	FALSE	TRUE	curated	FALSE	Ligand-Receptor	Signaling by SLIT and NTRK-like protein	DevFB|Epithelial	1.033	Lung
CPI-SS04829AC68	GJA1_GJA1	simple:P17302	simple:P17302	GJA1	GJA1	FALSE	FALSE	FALSE	curated	FALSE	Gap-Gap	Adhesion by GAP junction	DevFB|Epithelial	0.87	Tongue
CPI-SS0A932EB77	SLIT2_ROBO1	simple:O94813	simple:Q9Y6N7	SLIT2	ROBO1	TRUE	FALSE	TRUE	curated	FALSE	Ligand-Receptor	Signaling by SLIT and NTRK-like protein	DevFB|Epithelial	0.669	Vasculature
CPI-SS0D0235DCE	SLIT2_ROBO2	simple:O94813	simple:Q9HCK4	SLIT2	ROBO2	TRUE	FALSE	TRUE	curated	FALSE	Ligand-Receptor	Signaling by SLIT and NTRK-like protein	DevFB|Epithelial	0.534	Vasculature
CPI-SS04829AC68	GJA1_GJA1	simple:P17302	simple:P17302	GJA1	GJA1	FALSE	FALSE	FALSE	curated	FALSE	Gap-Gap	Adhesion by GAP junction	DevFB|Epithelial	0.445	Vasculature
CPI-SS0C93E48D7	THBS1_CD36	simple:P07996	simple:P16671	THBS1	CD36	FALSE	FALSE	TRUE	curated	FALSE	Ligand-Receptor	Signaling by Thrombospondin precursor	DevFB|Epithelial	0.17	Lung
CPI-SC06C75F978	APOE_TREM2_receptor	simple:P02649	complex:TREM2_receptor	APOE		TRUE	FALSE	TRUE	curated	FALSE	Ligand-Receptor	Signaling by Apolipoprotein	DevFB|Myeloid	0.874	Lung
CPI-SS0C93E48D7	THBS1_CD36	simple:P07996	simple:P16671	THBS1	CD36	FALSE	FALSE	TRUE	curated	FALSE	Ligand-Receptor	Signaling by Thrombospondin precursor	DevFB|Myeloid	0.49	Bladder
CPI-SS0914C7C85	THBS2_CD36	simple:P35442	simple:P16671	THBS2	CD36	FALSE	FALSE	TRUE	curated	FALSE	Ligand-Receptor	Signaling by Thrombospondin precursor	DevFB|Myeloid	0.634	Lung
CPI-SS0914C7C85	THBS2_CD36	simple:P35442	simple:P16671	THBS2	CD36	FALSE	FALSE	TRUE	curated	FALSE	Ligand-Receptor	Signaling by Thrombospondin precursor	DevFB|Myeloid	0.488	Artery
CPI-SS034083FFA	SEMA3A_NRP1	simple:Q14563	simple:O14786	SEMA3A	NRP1	TRUE	FALSE	TRUE	curated	FALSE	Ligand-Receptor	Signaling by Semaphorin	DevFB|Myeloid	0.298	Lung
CPI-SC046AFCFE9	CLU_TREM2_receptor	simple:P10909	complex:TREM2_receptor	CLU		TRUE	FALSE	TRUE	curated	FALSE	Ligand-Receptor		DevFB|Myeloid	2.099	Adrenal_Gland
CPI-SC046AFCFE9	CLU_TREM2_receptor	simple:P10909	complex:TREM2_receptor	CLU		TRUE	FALSE	TRUE	curated	FALSE	Ligand-Receptor		DevFB|Myeloid	1.271	Temporal_Lobe
CPI-SS0E0098222	TF_TFRC	simple:P02787	simple:P02786	TF	TFRC	TRUE	FALSE	TRUE	curated	FALSE	Ligand-Receptor	Signaling by Transferrin	DevFB|Myeloid	0.987	Eye
CPI-SS0C93E48D7	THBS1_CD36	simple:P07996	simple:P16671	THBS1	CD36	FALSE	FALSE	TRUE	curated	FALSE	Ligand-Receptor	Signaling by Thrombospondin precursor	DevFB|Myeloid	0.388	Lung
CPI-SS04829AC68	GJA1_GJA1	simple:P17302	simple:P17302	GJA1	GJA1	FALSE	FALSE	FALSE	curated	FALSE	Gap-Gap	Adhesion by GAP junction	DevFB|Myeloid	0.982	Thyroid
CPI-SS0914C7C85	THBS2_CD36	simple:P35442	simple:P16671	THBS2	CD36	FALSE	FALSE	TRUE	curated	FALSE	Ligand-Receptor	Signaling by Thrombospondin precursor	DevFB|Myeloid	0.61	Bladder
CPI-SS036B08188	PLAU_PLAUR	simple:P00749	simple:Q03405	PLAU	PLAUR	TRUE	FALSE	TRUE	curated	FALSE	Ligand-Receptor	Signaling by Plasminogen Activator	DevFB|Myeloid	0.789	Bladder
CPI-SS0914C7C85	THBS2_CD36	simple:P35442	simple:P16671	THBS2	CD36	FALSE	FALSE	TRUE	curated	FALSE	Ligand-Receptor	Signaling by Thrombospondin precursor	DevFB|Myeloid	1.005	Thymus
CPI-SS036B08188	PLAU_PLAUR	simple:P00749	simple:Q03405	PLAU	PLAUR	TRUE	FALSE	TRUE	curated	FALSE	Ligand-Receptor	Signaling by Plasminogen Activator	DevFB|Myeloid	0.359	Eye
CPI-SS007AA9FDE	DLK1_NOTCH3	simple:P80370	simple:Q9UM47	DLK1	NOTCH3	FALSE	FALSE	TRUE	curated	FALSE	Ligand-Receptor	Signaling by Notch	DevFB|Myeloid	0.226	Fetal_Muscle
CPI-SS034083FFA	SEMA3A_NRP1	simple:Q14563	simple:O14786	SEMA3A	NRP1	TRUE	FALSE	TRUE	curated	FALSE	Ligand-Receptor	Signaling by Semaphorin	DevFB|Myeloid	0.552	Adipose
CPI-SS0914C7C85	THBS2_CD36	simple:P35442	simple:P16671	THBS2	CD36	FALSE	FALSE	TRUE	curated	FALSE	Ligand-Receptor	Signaling by Thrombospondin precursor	DevFB|Myeloid	1.195	Fetal_Heart
CPI-SS04C672963	ESAM_ESAM	simple:Q96AP7	simple:Q96AP7	ESAM	ESAM	FALSE	FALSE	FALSE	curated	FALSE	Adhesion-Adhesion		DevFB|Myeloid	0.234	Heart
CPI-SS06C0074BD	CCL21_CCR7	simple:O00585	simple:P32248	CCL21	CCR7	TRUE	FALSE	TRUE	curated	FALSE	Ligand-Receptor	Signaling by Chemokines	DevFB|Myeloid	0.29	Fetal_Pancreas
CPI-SS0C93E48D7	THBS1_CD36	simple:P07996	simple:P16671	THBS1	CD36	FALSE	FALSE	TRUE	curated	FALSE	Ligand-Receptor	Signaling by Thrombospondin precursor	DevFB|Myeloid	0.566	Vasculature
CPI-SC046AFCFE9	CLU_TREM2_receptor	simple:P10909	complex:TREM2_receptor	CLU		TRUE	FALSE	TRUE	curated	FALSE	Ligand-Receptor		DevFB|Myeloid	2.165	Cerebellum
CPI-SS0D2FABC4A	ADM_RAMP3	simple:P35318	simple:O60896	ADM	RAMP3	TRUE	FALSE	TRUE	curated	FALSE	Ligand-Receptor	Signaling by Adrenomedullin	DevFB|Myeloid	0.138	Heart
CPI-SC06C75F978	APOE_TREM2_receptor	simple:P02649	complex:TREM2_receptor	APOE		TRUE	FALSE	TRUE	curated	FALSE	Ligand-Receptor	Signaling by Apolipoprotein	DevFB|Myeloid	1.463	Cerebellum
CPI-SS0914C7C85	THBS2_CD36	simple:P35442	simple:P16671	THBS2	CD36	FALSE	FALSE	TRUE	curated	FALSE	Ligand-Receptor	Signaling by Thrombospondin precursor	DevFB|Myeloid	0.596	Adipose
CPI-SS04829AC68	GJA1_GJA1	simple:P17302	simple:P17302	GJA1	GJA1	FALSE	FALSE	FALSE	curated	FALSE	Gap-Gap	Adhesion by GAP junction	DevFB|Myeloid	1.011	Cerebellum
CPI-SS00C24ED50	CDH5_CDH5	simple:P33151	simple:P33151	CDH5	CDH5	FALSE	FALSE	FALSE	curated	FALSE	Adhesion-Adhesion	Adhesion by Cadherin	DevFB|Myeloid	0.625	Fetal_Heart
CPI-SS0914C7C85	THBS2_CD36	simple:P35442	simple:P16671	THBS2	CD36	FALSE	FALSE	TRUE	curated	FALSE	Ligand-Receptor	Signaling by Thrombospondin precursor	DevFB|Myeloid	0.564	Heart
CPI-SS036B08188	PLAU_PLAUR	simple:P00749	simple:Q03405	PLAU	PLAUR	TRUE	FALSE	TRUE	curated	FALSE	Ligand-Receptor	Signaling by Plasminogen Activator	DevFB|Myeloid	1.399	Esophageal
CPI-SS06DA9B4FE	PDGFC_PDGFRA	simple:Q9NRA1	simple:P16234	PDGFC	PDGFRA	TRUE	FALSE	TRUE	curated	FALSE	Ligand-Receptor	Signaling by Platelet-derived growth factor	DevFB|Myeloid	0.107	Fetal_Male_Gonad
CPI-SS034083FFA	SEMA3A_NRP1	simple:Q14563	simple:O14786	SEMA3A	NRP1	TRUE	FALSE	TRUE	curated	FALSE	Ligand-Receptor	Signaling by Semaphorin	DevFB|Myeloid	0.422	Bladder
CPI-SS0889E281D	CADM1_CADM1	simple:Q9BY67	simple:Q9BY67	CADM1	CADM1	FALSE	FALSE	FALSE	curated	FALSE	Adhesion-Adhesion	Adhesion by CADM	DevFB|Myeloid	0.703	Fetal_Male_Gonad
CPI-SS00D1CB372	CD34_SELL	simple:P28906	simple:P14151	CD34	SELL	FALSE	FALSE	FALSE	curated	FALSE	Ligand-Receptor		DevFB|Myeloid	0.311	Fetal_Pancreas
CPI-SC06C75F978	APOE_TREM2_receptor	simple:P02649	complex:TREM2_receptor	APOE		TRUE	FALSE	TRUE	curated	FALSE	Ligand-Receptor	Signaling by Apolipoprotein	DevFB|Neuron	0.223	Lung
CPI-SS0B537DD3F	CEACAM5_CEACAM1	simple:P06731	simple:P13688	CEACAM5	CEACAM1	TRUE	FALSE	FALSE	curated	FALSE	Adhesion-Adhesion	Adhesion by CEAM	DevFB|Neuron	0.042	Intestinal
CPI-SS0A2D7895C	CEACAM1_CEACAM6	simple:P13688	simple:P40199	CEACAM1	CEACAM6	TRUE	FALSE	FALSE	curated	FALSE	Adhesion-Adhesion	Adhesion by CEAM	DevFB|Neuron	0.107	Intestinal
CPI-SC046AFCFE9	CLU_TREM2_receptor	simple:P10909	complex:TREM2_receptor	CLU		TRUE	FALSE	TRUE	curated	FALSE	Ligand-Receptor		DevFB|Neuron	1	Temporal_Lobe
CPI-SS0E928B8C8	FGF7_FGFR2	simple:P21781	simple:P21802	FGF7	FGFR2	TRUE	FALSE	TRUE	curated	FALSE	Ligand-Receptor	Signaling by Fibroblast growth factor	DevFB|Neuron	1.043	Lung
CPI-SS06C0074BD	CCL21_CCR7	simple:O00585	simple:P32248	CCL21	CCR7	TRUE	FALSE	TRUE	curated	FALSE	Ligand-Receptor	Signaling by Chemokines	DevFB|Neuron	0.332	Fetal_Pancreas
CPI-SS0914C7C85	THBS2_CD36	simple:P35442	simple:P16671	THBS2	CD36	FALSE	FALSE	TRUE	curated	FALSE	Ligand-Receptor	Signaling by Thrombospondin precursor	DevFB|Neuron	1.627	Artery
CPI-SS0A932EB77	SLIT2_ROBO1	simple:O94813	simple:Q9Y6N7	SLIT2	ROBO1	TRUE	FALSE	TRUE	curated	FALSE	Ligand-Receptor	Signaling by SLIT and NTRK-like protein	DevFB|Neuron	0.762	Vasculature
CPI-SS0889E281D	CADM1_CADM1	simple:Q9BY67	simple:Q9BY67	CADM1	CADM1	FALSE	FALSE	FALSE	curated	FALSE	Adhesion-Adhesion	Adhesion by CADM	DevFB|Neuron	0.403	Fetal_Adrenal_Gland
CPI-SS0322747C2	CEACAM5_CEACAM6	simple:P06731	simple:P40199	CEACAM5	CEACAM6	FALSE	FALSE	FALSE	curated	FALSE	Adhesion-Adhesion	Adhesion by CEAM	DevFB|Neuron	0.101	Intestinal
CPI-CS0D81115C8	Cholesterol_byDHCR24_RORA	complex:Cholesterol_byDHCR24	simple:P35398		RORA	TRUE	FALSE	TRUE	curated	FALSE	Ligand-Receptor	Signaling by Cholesterol/Desmosterol	DevFB|Neuron	0.888	Eye
CPI-SS007AA9FDE	DLK1_NOTCH3	simple:P80370	simple:Q9UM47	DLK1	NOTCH3	FALSE	FALSE	TRUE	curated	FALSE	Ligand-Receptor	Signaling by Notch	DevFB|Neuron	0.359	Fetal_Muscle
CPI-SS00C24ED50	CDH5_CDH5	simple:P33151	simple:P33151	CDH5	CDH5	FALSE	FALSE	FALSE	curated	FALSE	Adhesion-Adhesion	Adhesion by Cadherin	DevFB|Neuron	0.724	Fetal_Heart
CPI-SS0914C7C85	THBS2_CD36	simple:P35442	simple:P16671	THBS2	CD36	FALSE	FALSE	TRUE	curated	FALSE	Ligand-Receptor	Signaling by Thrombospondin precursor	DevFB|Neuron	0.372	Fetal_Heart
CPI-SS0889E281D	CADM1_CADM1	simple:Q9BY67	simple:Q9BY67	CADM1	CADM1	FALSE	FALSE	FALSE	curated	FALSE	Adhesion-Adhesion	Adhesion by CADM	DevFB|Neuron	0.393	Fetal_Pancreas
CPI-SS0889E281D	CADM1_CADM1	simple:Q9BY67	simple:Q9BY67	CADM1	CADM1	FALSE	FALSE	FALSE	curated	FALSE	Adhesion-Adhesion	Adhesion by CADM	DevFB|Neuron	2.603	Fetal_Spinal_Cord
CPI-SS007AA9FDE	DLK1_NOTCH3	simple:P80370	simple:Q9UM47	DLK1	NOTCH3	FALSE	FALSE	TRUE	curated	FALSE	Ligand-Receptor	Signaling by Notch	DevFB|Neuron	0.81	Muscle
CPI-SS0491EECEA	CCL11_DPP4	simple:P51671	simple:P27487	CCL11	DPP4	TRUE	FALSE	TRUE	curated	FALSE	Ligand-Receptor	Signaling by Chemokines	DevFB|Neuron	0.61	Intestinal
CPI-SS04829AC68	GJA1_GJA1	simple:P17302	simple:P17302	GJA1	GJA1	FALSE	FALSE	FALSE	curated	FALSE	Gap-Gap	Adhesion by GAP junction	DevFB|Neuron	0.564	Adrenal_Gland
CPI-SS04829AC68	GJA1_GJA1	simple:P17302	simple:P17302	GJA1	GJA1	FALSE	FALSE	FALSE	curated	FALSE	Gap-Gap	Adhesion by GAP junction	DevFB|Neuron	0.715	Pleura
CPI-SS04829AC68	GJA1_GJA1	simple:P17302	simple:P17302	GJA1	GJA1	FALSE	FALSE	FALSE	curated	FALSE	Gap-Gap	Adhesion by GAP junction	DevFB|Neuron	0.212	Vasculature
CPI-SS007AA9FDE	DLK1_NOTCH3	simple:P80370	simple:Q9UM47	DLK1	NOTCH3	FALSE	FALSE	TRUE	curated	FALSE	Ligand-Receptor	Signaling by Notch	DevFB|Neuron	0.091	Fetal_Pancreas
CPI-SS00D1CB372	CD34_SELL	simple:P28906	simple:P14151	CD34	SELL	FALSE	FALSE	FALSE	curated	FALSE	Ligand-Receptor		DevFB|Neuron	0.154	Fetal_Pancreas
CPI-SS0B1B18F2D	CXCL12_DPP4	simple:P48061	simple:P27487	CXCL12	DPP4	TRUE	FALSE	TRUE	curated	FALSE	Ligand-Receptor	Signaling by Chemokines	DevFB|Neuron	1.367	Omentum
CPI-SS0914C7C85	THBS2_CD36	simple:P35442	simple:P16671	THBS2	CD36	FALSE	FALSE	TRUE	curated	FALSE	Ligand-Receptor	Signaling by Thrombospondin precursor	DevFB|Neuron	0.563	Adipose
CPI-SS0889E281D	CADM1_CADM1	simple:Q9BY67	simple:Q9BY67	CADM1	CADM1	FALSE	FALSE	FALSE	curated	FALSE	Adhesion-Adhesion	Adhesion by CADM	DevFB|Neuron	0.305	Fetal_Brain
CPI-SS0889E281D	CADM1_CADM1	simple:Q9BY67	simple:Q9BY67	CADM1	CADM1	FALSE	FALSE	FALSE	curated	FALSE	Adhesion-Adhesion	Adhesion by CADM	DevFB|Neuron	1.756	Tongue
CPI-SS0889E281D	CADM1_CADM1	simple:Q9BY67	simple:Q9BY67	CADM1	CADM1	FALSE	FALSE	FALSE	curated	FALSE	Adhesion-Adhesion	Adhesion by CADM	DevFB|Neuron	0.234	Cerebellum
CPI-SS036B08188	PLAU_PLAUR	simple:P00749	simple:Q03405	PLAU	PLAUR	TRUE	FALSE	TRUE	curated	FALSE	Ligand-Receptor	Signaling by Plasminogen Activator	DevFB|Neuron	0.237	Bladder
CPI-SS0889E281D	CADM1_CADM1	simple:Q9BY67	simple:Q9BY67	CADM1	CADM1	FALSE	FALSE	FALSE	curated	FALSE	Adhesion-Adhesion	Adhesion by CADM	DevFB|Neuron	0.634	Fetal_Male_Gonad
CPI-SS0A932EB77	SLIT2_ROBO1	simple:O94813	simple:Q9Y6N7	SLIT2	ROBO1	TRUE	FALSE	TRUE	curated	FALSE	Ligand-Receptor	Signaling by SLIT and NTRK-like protein	DevFB|Neuron	1.555	Eye
CPI-SS04829AC68	GJA1_GJA1	simple:P17302	simple:P17302	GJA1	GJA1	FALSE	FALSE	FALSE	curated	FALSE	Gap-Gap	Adhesion by GAP junction	DevFB|Neuron	1.133	Eye
CPI-SS0B1B18F2D	CXCL12_DPP4	simple:P48061	simple:P27487	CXCL12	DPP4	TRUE	FALSE	TRUE	curated	FALSE	Ligand-Receptor	Signaling by Chemokines	DevFB|Neuron	1.518	Pleura
CPI-SS0D0235DCE	SLIT2_ROBO2	simple:O94813	simple:Q9HCK4	SLIT2	ROBO2	TRUE	FALSE	TRUE	curated	FALSE	Ligand-Receptor	Signaling by SLIT and NTRK-like protein	DevFB|Neuron	1.043	Eye
CPI-SS04829AC68	GJA1_GJA1	simple:P17302	simple:P17302	GJA1	GJA1	FALSE	FALSE	FALSE	curated	FALSE	Gap-Gap	Adhesion by GAP junction	DevFB|Neuron	1.185	Cerebellum
CPI-SS04829AC68	GJA1_GJA1	simple:P17302	simple:P17302	GJA1	GJA1	FALSE	FALSE	FALSE	curated	FALSE	Gap-Gap	Adhesion by GAP junction	DevFB|Neuron	1.408	Thyroid
CPI-SS04829AC68	GJA1_GJA1	simple:P17302	simple:P17302	GJA1	GJA1	FALSE	FALSE	FALSE	curated	FALSE	Gap-Gap	Adhesion by GAP junction	DevFB|Neuron	0.107	Bladder
CPI-SS0A932EB77	SLIT2_ROBO1	simple:O94813	simple:Q9Y6N7	SLIT2	ROBO1	TRUE	FALSE	TRUE	curated	FALSE	Ligand-Receptor	Signaling by SLIT and NTRK-like protein	DevFB|Neuron	0.256	Bladder
CPI-SS04829AC68	GJA1_GJA1	simple:P17302	simple:P17302	GJA1	GJA1	FALSE	FALSE	FALSE	curated	FALSE	Gap-Gap	Adhesion by GAP junction	DevFB|Neuron	0.503	Tongue
CPI-SS036B08188	PLAU_PLAUR	simple:P00749	simple:Q03405	PLAU	PLAUR	TRUE	FALSE	TRUE	curated	FALSE	Ligand-Receptor	Signaling by Plasminogen Activator	DevFB|Neuron	0.214	Eye
CPI-SS04C672963	ESAM_ESAM	simple:Q96AP7	simple:Q96AP7	ESAM	ESAM	FALSE	FALSE	FALSE	curated	FALSE	Adhesion-Adhesion		DevFB|Neuron	0.139	Fetal_Heart
CPI-SS0E0098222	TF_TFRC	simple:P02787	simple:P02786	TF	TFRC	TRUE	FALSE	TRUE	curated	FALSE	Ligand-Receptor	Signaling by Transferrin	DevFB|Neuron	0.764	Eye
CPI-SS0D5E30C6C	NRG3_ERBB4	simple:P56975	simple:Q15303	NRG3	ERBB4	TRUE	FALSE	TRUE	curated	FALSE	Ligand-Receptor	Signaling by Neuregulin	DevFB|Neuron	1.272	Eye
CPI-SS06DA9B4FE	PDGFC_PDGFRA	simple:Q9NRA1	simple:P16234	PDGFC	PDGFRA	TRUE	FALSE	TRUE	curated	FALSE	Ligand-Receptor	Signaling by Platelet-derived growth factor	DevFB|Neuron	0.103	Fetal_Male_Gonad
CPI-SS0889E281D	CADM1_CADM1	simple:Q9BY67	simple:Q9BY67	CADM1	CADM1	FALSE	FALSE	FALSE	curated	FALSE	Adhesion-Adhesion	Adhesion by CADM	DevFB|Neuron	2.467	Fetal_Kidney
CPI-SS0E928B8C8	FGF7_FGFR2	simple:P21781	simple:P21802	FGF7	FGFR2	TRUE	FALSE	TRUE	curated	FALSE	Ligand-Receptor	Signaling by Fibroblast growth factor	DevFB|Neuron	0.757	Heart
CPI-SS0E928B8C8	FGF7_FGFR2	simple:P21781	simple:P21802	FGF7	FGFR2	TRUE	FALSE	TRUE	curated	FALSE	Ligand-Receptor	Signaling by Fibroblast growth factor	DevFB|Neuron	1.168	Trachea
CPI-SS00C24ED50	CDH5_CDH5	simple:P33151	simple:P33151	CDH5	CDH5	FALSE	FALSE	FALSE	curated	FALSE	Adhesion-Adhesion	Adhesion by Cadherin	DevFB|Neuron	0.212	Muscle
CPI-SS034083FFA	SEMA3A_NRP1	simple:Q14563	simple:O14786	SEMA3A	NRP1	TRUE	FALSE	TRUE	curated	FALSE	Ligand-Receptor	Signaling by Semaphorin	DevFB|Neuron	0.765	Adipose
CPI-SS06C0074BD	CCL21_CCR7	simple:O00585	simple:P32248	CCL21	CCR7	TRUE	FALSE	TRUE	curated	FALSE	Ligand-Receptor	Signaling by Chemokines	DevFB|Plasma	0.27	Fetal_Pancreas
CPI-SS0889E281D	CADM1_CADM1	simple:Q9BY67	simple:Q9BY67	CADM1	CADM1	FALSE	FALSE	FALSE	curated	FALSE	Adhesion-Adhesion	Adhesion by CADM	DevFB|Plasma	0.388	Temporal_Lobe
CPI-SS0889E281D	CADM1_CADM1	simple:Q9BY67	simple:Q9BY67	CADM1	CADM1	FALSE	FALSE	FALSE	curated	FALSE	Adhesion-Adhesion	Adhesion by CADM	DevFB|Plasma	0.344	Fetal_Pancreas
CPI-SS00D1CB372	CD34_SELL	simple:P28906	simple:P14151	CD34	SELL	FALSE	FALSE	FALSE	curated	FALSE	Ligand-Receptor		DevFB|Plasma	0.353	Fetal_Pancreas
CPI-SS0889E281D	CADM1_CADM1	simple:Q9BY67	simple:Q9BY67	CADM1	CADM1	FALSE	FALSE	FALSE	curated	FALSE	Adhesion-Adhesion	Adhesion by CADM	DevFB|Plasma	1.947	Tongue
CPI-SS04829AC68	GJA1_GJA1	simple:P17302	simple:P17302	GJA1	GJA1	FALSE	FALSE	FALSE	curated	FALSE	Gap-Gap	Adhesion by GAP junction	DevFB|Plasma	0.417	Tongue
CPI-SS0B537DD3F	CEACAM5_CEACAM1	simple:P06731	simple:P13688	CEACAM5	CEACAM1	TRUE	FALSE	FALSE	curated	FALSE	Adhesion-Adhesion	Adhesion by CEAM	DevFB|Plasma	0.006	Intestinal
CPI-SS00C24ED50	CDH5_CDH5	simple:P33151	simple:P33151	CDH5	CDH5	FALSE	FALSE	FALSE	curated	FALSE	Adhesion-Adhesion	Adhesion by Cadherin	DevFB|Plasma	0.678	Fetal_Heart
CPI-SS007AA9FDE	DLK1_NOTCH3	simple:P80370	simple:Q9UM47	DLK1	NOTCH3	FALSE	FALSE	TRUE	curated	FALSE	Ligand-Receptor	Signaling by Notch	DevFB|Plasma	0.426	Fetal_Muscle
CPI-SS0889E281D	CADM1_CADM1	simple:Q9BY67	simple:Q9BY67	CADM1	CADM1	FALSE	FALSE	FALSE	curated	FALSE	Adhesion-Adhesion	Adhesion by CADM	DevFB|Plasma	1.041	Fetal_Adrenal_Gland
CPI-SS0889E281D	CADM1_CADM1	simple:Q9BY67	simple:Q9BY67	CADM1	CADM1	FALSE	FALSE	FALSE	curated	FALSE	Adhesion-Adhesion	Adhesion by CADM	DevFB|Plasma	2.646	Fetal_Kidney
CPI-SS04829AC68	GJA1_GJA1	simple:P17302	simple:P17302	GJA1	GJA1	FALSE	FALSE	FALSE	curated	FALSE	Gap-Gap	Adhesion by GAP junction	DevFB|Plasma	0.253	Temporal_Lobe
CPI-SS0889E281D	CADM1_CADM1	simple:Q9BY67	simple:Q9BY67	CADM1	CADM1	FALSE	FALSE	FALSE	curated	FALSE	Adhesion-Adhesion	Adhesion by CADM	DevFB|Plasma	0.957	Fetal_Male_Gonad
CPI-SS04829AC68	GJA1_GJA1	simple:P17302	simple:P17302	GJA1	GJA1	FALSE	FALSE	FALSE	curated	FALSE	Gap-Gap	Adhesion by GAP junction	DevFB|Plasma	0.551	Pleura
CPI-SS0889E281D	CADM1_CADM1	simple:Q9BY67	simple:Q9BY67	CADM1	CADM1	FALSE	FALSE	FALSE	curated	FALSE	Adhesion-Adhesion	Adhesion by CADM	DevFB|Plasma	0.498	Fetal_Brain
CPI-SS0B1B18F2D	CXCL12_DPP4	simple:P48061	simple:P27487	CXCL12	DPP4	TRUE	FALSE	TRUE	curated	FALSE	Ligand-Receptor	Signaling by Chemokines	DevFB|Plasma	1.478	Pleura
CPI-SS0D2FABC4A	ADM_RAMP3	simple:P35318	simple:O60896	ADM	RAMP3	TRUE	FALSE	TRUE	curated	FALSE	Ligand-Receptor	Signaling by Adrenomedullin	DevFB|Plasma	0.144	Eye
CPI-SS04829AC68	GJA1_GJA1	simple:P17302	simple:P17302	GJA1	GJA1	FALSE	FALSE	FALSE	curated	FALSE	Gap-Gap	Adhesion by GAP junction	DevFB|Plasma	1.097	Thyroid
CPI-SS04C672963	ESAM_ESAM	simple:Q96AP7	simple:Q96AP7	ESAM	ESAM	FALSE	FALSE	FALSE	curated	FALSE	Adhesion-Adhesion		DevFB|Plasma	0.265	Fetal_Heart
CPI-SS0D0235DCE	SLIT2_ROBO2	simple:O94813	simple:Q9HCK4	SLIT2	ROBO2	TRUE	FALSE	TRUE	curated	FALSE	Ligand-Receptor	Signaling by SLIT and NTRK-like protein	DevFB|Plasma	0.546	Vasculature
CPI-SS0889E281D	CADM1_CADM1	simple:Q9BY67	simple:Q9BY67	CADM1	CADM1	FALSE	FALSE	FALSE	curated	FALSE	Adhesion-Adhesion	Adhesion by CADM	DevFB|Smooth Muscle	0.463	Fetal_Adrenal_Gland
CPI-SS007AA9FDE	DLK1_NOTCH3	simple:P80370	simple:Q9UM47	DLK1	NOTCH3	FALSE	FALSE	TRUE	curated	FALSE	Ligand-Receptor	Signaling by Notch	DevFB|Smooth Muscle	0.336	Fetal_Muscle
CPI-SS0914C7C85	THBS2_CD36	simple:P35442	simple:P16671	THBS2	CD36	FALSE	FALSE	TRUE	curated	FALSE	Ligand-Receptor	Signaling by Thrombospondin precursor	DevFB|Smooth Muscle	0.927	Thymus
CPI-SS0A2D7895C	CEACAM1_CEACAM6	simple:P13688	simple:P40199	CEACAM1	CEACAM6	TRUE	FALSE	FALSE	curated	FALSE	Adhesion-Adhesion	Adhesion by CEAM	DevFB|Smooth Muscle	0.027	Intestinal
CPI-SS0322747C2	CEACAM5_CEACAM6	simple:P06731	simple:P40199	CEACAM5	CEACAM6	FALSE	FALSE	FALSE	curated	FALSE	Adhesion-Adhesion	Adhesion by CEAM	DevFB|Smooth Muscle	0.021	Intestinal
CPI-SS0889E281D	CADM1_CADM1	simple:Q9BY67	simple:Q9BY67	CADM1	CADM1	FALSE	FALSE	FALSE	curated	FALSE	Adhesion-Adhesion	Adhesion by CADM	DevFB|Smooth Muscle	0.726	Fetal_Male_Gonad
CPI-SS04829AC68	GJA1_GJA1	simple:P17302	simple:P17302	GJA1	GJA1	FALSE	FALSE	FALSE	curated	FALSE	Gap-Gap	Adhesion by GAP junction	DevFB|Smooth Muscle	1.326	Cerebellum
CPI-SS0914C7C85	THBS2_CD36	simple:P35442	simple:P16671	THBS2	CD36	FALSE	FALSE	TRUE	curated	FALSE	Ligand-Receptor	Signaling by Thrombospondin precursor	DevFB|Smooth Muscle	0.77	Lung
CPI-SS0A932EB77	SLIT2_ROBO1	simple:O94813	simple:Q9Y6N7	SLIT2	ROBO1	TRUE	FALSE	TRUE	curated	FALSE	Ligand-Receptor	Signaling by SLIT and NTRK-like protein	DevFB|Smooth Muscle	0.581	Pleura
CPI-SS0DBFB8BEA	CCL2_ACKR1	simple:P13500	simple:Q16570	CCL2	ACKR1	TRUE	FALSE	TRUE	curated	FALSE	Ligand-Receptor	Signaling by Chemokines	DevFB|Smooth Muscle	0.572	Vasculature
CPI-SS06C0074BD	CCL21_CCR7	simple:O00585	simple:P32248	CCL21	CCR7	TRUE	FALSE	TRUE	curated	FALSE	Ligand-Receptor	Signaling by Chemokines	DevFB|Smooth Muscle	0.22	Fetal_Pancreas
CPI-SS0D2FABC4A	ADM_RAMP3	simple:P35318	simple:O60896	ADM	RAMP3	TRUE	FALSE	TRUE	curated	FALSE	Ligand-Receptor	Signaling by Adrenomedullin	DevFB|Smooth Muscle	0.187	Eye
CPI-SS0C93E48D7	THBS1_CD36	simple:P07996	simple:P16671	THBS1	CD36	FALSE	FALSE	TRUE	curated	FALSE	Ligand-Receptor	Signaling by Thrombospondin precursor	DevFB|Smooth Muscle	0.525	Lung
CPI-SS0491EECEA	CCL11_DPP4	simple:P51671	simple:P27487	CCL11	DPP4	TRUE	FALSE	TRUE	curated	FALSE	Ligand-Receptor	Signaling by Chemokines	DevFB|Smooth Muscle	0.621	Intestinal
CPI-SS0A932EB77	SLIT2_ROBO1	simple:O94813	simple:Q9Y6N7	SLIT2	ROBO1	TRUE	FALSE	TRUE	curated	FALSE	Ligand-Receptor	Signaling by SLIT and NTRK-like protein	DevFB|Smooth Muscle	0.646	Bladder
CPI-SS007AA9FDE	DLK1_NOTCH3	simple:P80370	simple:Q9UM47	DLK1	NOTCH3	FALSE	FALSE	TRUE	curated	FALSE	Ligand-Receptor	Signaling by Notch	DevFB|Smooth Muscle	0.07	Fetal_Pancreas
CPI-SS0E928B8C8	FGF7_FGFR2	simple:P21781	simple:P21802	FGF7	FGFR2	TRUE	FALSE	TRUE	curated	FALSE	Ligand-Receptor	Signaling by Fibroblast growth factor	DevFB|Smooth Muscle	1.084	Trachea
CPI-SS0914C7C85	THBS2_CD36	simple:P35442	simple:P16671	THBS2	CD36	FALSE	FALSE	TRUE	curated	FALSE	Ligand-Receptor	Signaling by Thrombospondin precursor	DevFB|Smooth Muscle	0.435	Fetal_Heart
CPI-SS04C672963	ESAM_ESAM	simple:Q96AP7	simple:Q96AP7	ESAM	ESAM	FALSE	FALSE	FALSE	curated	FALSE	Adhesion-Adhesion		DevFB|Smooth Muscle	0.145	Fetal_Heart
CPI-SS04829AC68	GJA1_GJA1	simple:P17302	simple:P17302	GJA1	GJA1	FALSE	FALSE	FALSE	curated	FALSE	Gap-Gap	Adhesion by GAP junction	DevFB|Smooth Muscle	0.773	Trachea
CPI-SS0B1B18F2D	CXCL12_DPP4	simple:P48061	simple:P27487	CXCL12	DPP4	TRUE	FALSE	TRUE	curated	FALSE	Ligand-Receptor	Signaling by Chemokines	DevFB|Smooth Muscle	1.783	Pleura
CPI-SS0E0098222	TF_TFRC	simple:P02787	simple:P02786	TF	TFRC	TRUE	FALSE	TRUE	curated	FALSE	Ligand-Receptor	Signaling by Transferrin	DevFB|Smooth Muscle	0.78	Eye
CPI-SS0914C7C85	THBS2_CD36	simple:P35442	simple:P16671	THBS2	CD36	FALSE	FALSE	TRUE	curated	FALSE	Ligand-Receptor	Signaling by Thrombospondin precursor	DevFB|Smooth Muscle	0.234	Adipose
CPI-SS04829AC68	GJA1_GJA1	simple:P17302	simple:P17302	GJA1	GJA1	FALSE	FALSE	FALSE	curated	FALSE	Gap-Gap	Adhesion by GAP junction	DevFB|Smooth Muscle	0.695	Adrenal_Gland
CPI-SS04829AC68	GJA1_GJA1	simple:P17302	simple:P17302	GJA1	GJA1	FALSE	FALSE	FALSE	curated	FALSE	Gap-Gap	Adhesion by GAP junction	DevFB|Smooth Muscle	2.233	Thyroid
CPI-SS0B537DD3F	CEACAM5_CEACAM1	simple:P06731	simple:P13688	CEACAM5	CEACAM1	TRUE	FALSE	FALSE	curated	FALSE	Adhesion-Adhesion	Adhesion by CEAM	DevFB|Smooth Muscle	0.34	Intestinal
CPI-SS007AA9FDE	DLK1_NOTCH3	simple:P80370	simple:Q9UM47	DLK1	NOTCH3	FALSE	FALSE	TRUE	curated	FALSE	Ligand-Receptor	Signaling by Notch	DevFB|Smooth Muscle	0.859	Muscle
CPI-SS00C24ED50	CDH5_CDH5	simple:P33151	simple:P33151	CDH5	CDH5	FALSE	FALSE	FALSE	curated	FALSE	Adhesion-Adhesion	Adhesion by Cadherin	DevFB|Smooth Muscle	0.829	Fetal_Heart
CPI-SS0889E281D	CADM1_CADM1	simple:Q9BY67	simple:Q9BY67	CADM1	CADM1	FALSE	FALSE	FALSE	curated	FALSE	Adhesion-Adhesion	Adhesion by CADM	DevFB|Smooth Muscle	0.199	Cerebellum
CPI-SS0E928B8C8	FGF7_FGFR2	simple:P21781	simple:P21802	FGF7	FGFR2	TRUE	FALSE	TRUE	curated	FALSE	Ligand-Receptor	Signaling by Fibroblast growth factor	DevFB|Smooth Muscle	0.498	Heart
CPI-SS0889E281D	CADM1_CADM1	simple:Q9BY67	simple:Q9BY67	CADM1	CADM1	FALSE	FALSE	FALSE	curated	FALSE	Adhesion-Adhesion	Adhesion by CADM	DevFB|T cells	0.164	Cerebellum
CPI-SS00C24ED50	CDH5_CDH5	simple:P33151	simple:P33151	CDH5	CDH5	FALSE	FALSE	FALSE	curated	FALSE	Adhesion-Adhesion	Adhesion by Cadherin	DevFB|T cells	0.744	Fetal_Heart
CPI-SS0B1B18F2D	CXCL12_DPP4	simple:P48061	simple:P27487	CXCL12	DPP4	TRUE	FALSE	TRUE	curated	FALSE	Ligand-Receptor	Signaling by Chemokines	DevFB|T cells	2.074	Adipose
CPI-SS04829AC68	GJA1_GJA1	simple:P17302	simple:P17302	GJA1	GJA1	FALSE	FALSE	FALSE	curated	FALSE	Gap-Gap	Adhesion by GAP junction	DevFB|T cells	1.27	Thyroid
CPI-SS0889E281D	CADM1_CADM1	simple:Q9BY67	simple:Q9BY67	CADM1	CADM1	FALSE	FALSE	FALSE	curated	FALSE	Adhesion-Adhesion	Adhesion by CADM	DevFB|T cells	2.354	Fetal_Kidney
CPI-SS0914C7C85	THBS2_CD36	simple:P35442	simple:P16671	THBS2	CD36	FALSE	FALSE	TRUE	curated	FALSE	Ligand-Receptor	Signaling by Thrombospondin precursor	DevFB|T cells	0.387	Fetal_Heart
CPI-SS0491EECEA	CCL11_DPP4	simple:P51671	simple:P27487	CCL11	DPP4	TRUE	FALSE	TRUE	curated	FALSE	Ligand-Receptor	Signaling by Chemokines	DevFB|T cells	0.606	Intestinal
CPI-SS0E928B8C8	FGF7_FGFR2	simple:P21781	simple:P21802	FGF7	FGFR2	TRUE	FALSE	TRUE	curated	FALSE	Ligand-Receptor	Signaling by Fibroblast growth factor	DevFB|T cells	0.439	Heart
CPI-SS04829AC68	GJA1_GJA1	simple:P17302	simple:P17302	GJA1	GJA1	FALSE	FALSE	FALSE	curated	FALSE	Gap-Gap	Adhesion by GAP junction	DevFB|T cells	1.111	Cerebellum
CPI-SS04829AC68	GJA1_GJA1	simple:P17302	simple:P17302	GJA1	GJA1	FALSE	FALSE	FALSE	curated	FALSE	Gap-Gap	Adhesion by GAP junction	DevFB|T cells	0.649	Pleura
CPI-SS0889E281D	CADM1_CADM1	simple:Q9BY67	simple:Q9BY67	CADM1	CADM1	FALSE	FALSE	FALSE	curated	FALSE	Adhesion-Adhesion	Adhesion by CADM	DevFB|T cells	0.704	Fetal_Male_Gonad
CPI-SS0B1B18F2D	CXCL12_DPP4	simple:P48061	simple:P27487	CXCL12	DPP4	TRUE	FALSE	TRUE	curated	FALSE	Ligand-Receptor	Signaling by Chemokines	DevFB|T cells	1.415	Muscle
CPI-SS007AA9FDE	DLK1_NOTCH3	simple:P80370	simple:Q9UM47	DLK1	NOTCH3	FALSE	FALSE	TRUE	curated	FALSE	Ligand-Receptor	Signaling by Notch	DevFB|T cells	0.288	Fetal_Muscle
CPI-SS0B1B18F2D	CXCL12_DPP4	simple:P48061	simple:P27487	CXCL12	DPP4	TRUE	FALSE	TRUE	curated	FALSE	Ligand-Receptor	Signaling by Chemokines	DevFB|T cells	0.426	Thymus
CPI-SS04C672963	ESAM_ESAM	simple:Q96AP7	simple:Q96AP7	ESAM	ESAM	FALSE	FALSE	FALSE	curated	FALSE	Adhesion-Adhesion		DevFB|T cells	0.14	Fetal_Heart
CPI-CS0D81115C8	Cholesterol_byDHCR24_RORA	complex:Cholesterol_byDHCR24	simple:P35398		RORA	TRUE	FALSE	TRUE	curated	FALSE	Ligand-Receptor	Signaling by Cholesterol/Desmosterol	DevFB|T cells	1.78	Common_Bile_Duct
CPI-SS04B37190C	CEACAM5_CD8A	simple:P06731	simple:P01732	CEACAM5	CD8A	TRUE	FALSE	TRUE	curated	FALSE	Adhesion-Adhesion	Adhesion by CEAM	DevFB|T cells	0.405	Intestinal
CPI-CS0D81115C8	Cholesterol_byDHCR24_RORA	complex:Cholesterol_byDHCR24	simple:P35398		RORA	TRUE	FALSE	TRUE	curated	FALSE	Ligand-Receptor	Signaling by Cholesterol/Desmosterol	DevFB|T cells	0.821	Eye
CPI-SS04829AC68	GJA1_GJA1	simple:P17302	simple:P17302	GJA1	GJA1	FALSE	FALSE	FALSE	curated	FALSE	Gap-Gap	Adhesion by GAP junction	DevFB|T cells	0.507	Adrenal_Gland
CPI-SC046AFCFE9	CLU_TREM2_receptor	simple:P10909	complex:TREM2_receptor	CLU		TRUE	FALSE	TRUE	curated	FALSE	Ligand-Receptor		DevFB|T cells	0.461	Temporal_Lobe
CPI-SS06C0074BD	CCL21_CCR7	simple:O00585	simple:P32248	CCL21	CCR7	TRUE	FALSE	TRUE	curated	FALSE	Ligand-Receptor	Signaling by Chemokines	DevFB|T cells	0.709	Fetal_Pancreas
CPI-SS0B1B18F2D	CXCL12_DPP4	simple:P48061	simple:P27487	CXCL12	DPP4	TRUE	FALSE	TRUE	curated	FALSE	Ligand-Receptor	Signaling by Chemokines	DevFB|T cells	1.469	Pleura
CPI-SS0889E281D	CADM1_CADM1	simple:Q9BY67	simple:Q9BY67	CADM1	CADM1	FALSE	FALSE	FALSE	curated	FALSE	Adhesion-Adhesion	Adhesion by CADM	DevFB|T cells	0.416	Fetal_Adrenal_Gland
CPI-SS06C0074BD	CCL21_CCR7	simple:O00585	simple:P32248	CCL21	CCR7	TRUE	FALSE	TRUE	curated	FALSE	Ligand-Receptor	Signaling by Chemokines	DevFB|T cells	1.38	Thymus
CPI-SS00D1CB372	CD34_SELL	simple:P28906	simple:P14151	CD34	SELL	FALSE	FALSE	FALSE	curated	FALSE	Ligand-Receptor		DevFB|T cells	0.563	Fetal_Pancreas
CPI-SS0889E281D	CADM1_CADM1	simple:Q9BY67	simple:Q9BY67	CADM1	CADM1	FALSE	FALSE	FALSE	curated	FALSE	Adhesion-Adhesion	Adhesion by CADM	EpiFB|B cells	0.244	Fetal_Male_Gonad
CPI-SS04829AC68	GJA1_GJA1	simple:P17302	simple:P17302	GJA1	GJA1	FALSE	FALSE	FALSE	curated	FALSE	Gap-Gap	Adhesion by GAP junction	EpiFB|B cells	1.485	Placenta
CPI-SS08920B6FF	PODXL_SELL	simple:O00592	simple:P14151	PODXL	SELL	FALSE	FALSE	FALSE	curated	FALSE	Receptor-Receptor	Signaling by Podocalyxin-like protein	EpiFB|B cells	0.45	Fetal_Pancreas
CPI-SS00D1CB372	CD34_SELL	simple:P28906	simple:P14151	CD34	SELL	FALSE	FALSE	FALSE	curated	FALSE	Ligand-Receptor		EpiFB|B cells	0.416	Fetal_Pancreas
CPI-SS04829AC68	GJA1_GJA1	simple:P17302	simple:P17302	GJA1	GJA1	FALSE	FALSE	FALSE	curated	FALSE	Gap-Gap	Adhesion by GAP junction	EpiFB|B cells	0.124	Fetal_Male_Gonad
CPI-SC046AFCFE9	CLU_TREM2_receptor	simple:P10909	complex:TREM2_receptor	CLU		TRUE	FALSE	TRUE	curated	FALSE	Ligand-Receptor		EpiFB|B cells	0.495	Placenta
CPI-SS04829AC68	GJA1_GJA1	simple:P17302	simple:P17302	GJA1	GJA1	FALSE	FALSE	FALSE	curated	FALSE	Gap-Gap	Adhesion by GAP junction	EpiFB|B cells	1.408	Uterus
CPI-SS052BBD9F9	CXCL1_ACKR1	simple:P09341	simple:Q16570	CXCL1	ACKR1	TRUE	FALSE	TRUE	curated	FALSE	Ligand-Receptor	Signaling by Chemokines	EpiFB|B cells	0.221	Uterus
CPI-SS007AA9FDE	DLK1_NOTCH3	simple:P80370	simple:Q9UM47	DLK1	NOTCH3	FALSE	FALSE	TRUE	curated	FALSE	Ligand-Receptor	Signaling by Notch	EpiFB|B cells	2.788	Fetal_Muscle
CPI-SS0889E281D	CADM1_CADM1	simple:Q9BY67	simple:Q9BY67	CADM1	CADM1	FALSE	FALSE	FALSE	curated	FALSE	Adhesion-Adhesion	Adhesion by CADM	EpiFB|B cells	0.567	Fetal_Adrenal_Gland
CPI-SS0889E281D	CADM1_CADM1	simple:Q9BY67	simple:Q9BY67	CADM1	CADM1	FALSE	FALSE	FALSE	curated	FALSE	Adhesion-Adhesion	Adhesion by CADM	EpiFB|B cells	0.056	Prostate
CPI-SS052BBD9F9	CXCL1_ACKR1	simple:P09341	simple:Q16570	CXCL1	ACKR1	TRUE	FALSE	TRUE	curated	FALSE	Ligand-Receptor	Signaling by Chemokines	EpiFB|Endothelial	1.134	Uterus
CPI-SS04829AC68	GJA1_GJA1	simple:P17302	simple:P17302	GJA1	GJA1	FALSE	FALSE	FALSE	curated	FALSE	Gap-Gap	Adhesion by GAP junction	EpiFB|Endothelial	1.517	Bladder
CPI-SC046AFCFE9	CLU_TREM2_receptor	simple:P10909	complex:TREM2_receptor	CLU		TRUE	FALSE	TRUE	curated	FALSE	Ligand-Receptor		EpiFB|Endothelial	0.477	Placenta
CPI-SS034083FFA	SEMA3A_NRP1	simple:Q14563	simple:O14786	SEMA3A	NRP1	TRUE	FALSE	TRUE	curated	FALSE	Ligand-Receptor	Signaling by Semaphorin	EpiFB|Endothelial	1.06	Bladder
CPI-SS0914C7C85	THBS2_CD36	simple:P35442	simple:P16671	THBS2	CD36	FALSE	FALSE	TRUE	curated	FALSE	Ligand-Receptor	Signaling by Thrombospondin precursor	EpiFB|Endothelial	0.968	Bladder
CPI-SS0A932EB77	SLIT2_ROBO1	simple:O94813	simple:Q9Y6N7	SLIT2	ROBO1	TRUE	FALSE	TRUE	curated	FALSE	Ligand-Receptor	Signaling by SLIT and NTRK-like protein	EpiFB|Endothelial	0.866	Prostate
CPI-SS034083FFA	SEMA3A_NRP1	simple:Q14563	simple:O14786	SEMA3A	NRP1	TRUE	FALSE	TRUE	curated	FALSE	Ligand-Receptor	Signaling by Semaphorin	EpiFB|Endothelial	0.336	Uterus
CPI-SS0914C7C85	THBS2_CD36	simple:P35442	simple:P16671	THBS2	CD36	FALSE	FALSE	TRUE	curated	FALSE	Ligand-Receptor	Signaling by Thrombospondin precursor	EpiFB|Endothelial	2.095	Lung
CPI-SS007AA9FDE	DLK1_NOTCH3	simple:P80370	simple:Q9UM47	DLK1	NOTCH3	FALSE	FALSE	TRUE	curated	FALSE	Ligand-Receptor	Signaling by Notch	EpiFB|Endothelial	0.374	Fetal_Pancreas
CPI-SS0C93E48D7	THBS1_CD36	simple:P07996	simple:P16671	THBS1	CD36	FALSE	FALSE	TRUE	curated	FALSE	Ligand-Receptor	Signaling by Thrombospondin precursor	EpiFB|Endothelial	0.452	Placenta
CPI-SS0889E281D	CADM1_CADM1	simple:Q9BY67	simple:Q9BY67	CADM1	CADM1	FALSE	FALSE	FALSE	curated	FALSE	Adhesion-Adhesion	Adhesion by CADM	EpiFB|Endothelial	0.045	Fetal_Male_Gonad
CPI-SS04829AC68	GJA1_GJA1	simple:P17302	simple:P17302	GJA1	GJA1	FALSE	FALSE	FALSE	curated	FALSE	Gap-Gap	Adhesion by GAP junction	EpiFB|Endothelial	0.535	Fetal_Male_Gonad
CPI-SS0C93E48D7	THBS1_CD36	simple:P07996	simple:P16671	THBS1	CD36	FALSE	FALSE	TRUE	curated	FALSE	Ligand-Receptor	Signaling by Thrombospondin precursor	EpiFB|Endothelial	0.561	Lung
CPI-SS0A932EB77	SLIT2_ROBO1	simple:O94813	simple:Q9Y6N7	SLIT2	ROBO1	TRUE	FALSE	TRUE	curated	FALSE	Ligand-Receptor	Signaling by SLIT and NTRK-like protein	EpiFB|Endothelial	0.151	Bladder
CPI-SS0889E281D	CADM1_CADM1	simple:Q9BY67	simple:Q9BY67	CADM1	CADM1	FALSE	FALSE	FALSE	curated	FALSE	Adhesion-Adhesion	Adhesion by CADM	EpiFB|Endothelial	0.106	Prostate
CPI-SS034083FFA	SEMA3A_NRP1	simple:Q14563	simple:O14786	SEMA3A	NRP1	TRUE	FALSE	TRUE	curated	FALSE	Ligand-Receptor	Signaling by Semaphorin	EpiFB|Endothelial	0.699	Lung
CPI-SS0911EECCC	CXCL8_ACKR1	simple:P10145	simple:Q16570	CXCL8	ACKR1	TRUE	FALSE	TRUE	curated	FALSE	Ligand-Receptor	Signaling by Chemokines	EpiFB|Endothelial	2.162	Bladder
CPI-SS0DBFB8BEA	CCL2_ACKR1	simple:P13500	simple:Q16570	CCL2	ACKR1	TRUE	FALSE	TRUE	curated	FALSE	Ligand-Receptor	Signaling by Chemokines	EpiFB|Endothelial	2.285	Bladder
CPI-SS04829AC68	GJA1_GJA1	simple:P17302	simple:P17302	GJA1	GJA1	FALSE	FALSE	FALSE	curated	FALSE	Gap-Gap	Adhesion by GAP junction	EpiFB|Endothelial	2.324	Uterus
CPI-SS036B08188	PLAU_PLAUR	simple:P00749	simple:Q03405	PLAU	PLAUR	TRUE	FALSE	TRUE	curated	FALSE	Ligand-Receptor	Signaling by Plasminogen Activator	EpiFB|Endothelial	0.667	Uterus
CPI-SS04829AC68	GJA1_GJA1	simple:P17302	simple:P17302	GJA1	GJA1	FALSE	FALSE	FALSE	curated	FALSE	Gap-Gap	Adhesion by GAP junction	EpiFB|Endothelial	1.675	Placenta
CPI-SS0D2FABC4A	ADM_RAMP3	simple:P35318	simple:O60896	ADM	RAMP3	TRUE	FALSE	TRUE	curated	FALSE	Ligand-Receptor	Signaling by Adrenomedullin	EpiFB|Endothelial	0.602	Uterus
CPI-SS0D0235DCE	SLIT2_ROBO2	simple:O94813	simple:Q9HCK4	SLIT2	ROBO2	TRUE	FALSE	TRUE	curated	FALSE	Ligand-Receptor	Signaling by SLIT and NTRK-like protein	EpiFB|Endothelial	0.221	Placenta
CPI-SS0A932EB77	SLIT2_ROBO1	simple:O94813	simple:Q9Y6N7	SLIT2	ROBO1	TRUE	FALSE	TRUE	curated	FALSE	Ligand-Receptor	Signaling by SLIT and NTRK-like protein	EpiFB|Endothelial	0.736	Lung
CPI-SS04829AC68	GJA1_GJA1	simple:P17302	simple:P17302	GJA1	GJA1	FALSE	FALSE	FALSE	curated	FALSE	Gap-Gap	Adhesion by GAP junction	EpiFB|Epithelial	1.166	Bladder
CPI-SS036B08188	PLAU_PLAUR	simple:P00749	simple:Q03405	PLAU	PLAUR	TRUE	FALSE	TRUE	curated	FALSE	Ligand-Receptor	Signaling by Plasminogen Activator	EpiFB|Epithelial	1.002	Bladder
CPI-SS0889E281D	CADM1_CADM1	simple:Q9BY67	simple:Q9BY67	CADM1	CADM1	FALSE	FALSE	FALSE	curated	FALSE	Adhesion-Adhesion	Adhesion by CADM	EpiFB|Epithelial	0.508	Fetal_Adrenal_Gland
CPI-SS04829AC68	GJA1_GJA1	simple:P17302	simple:P17302	GJA1	GJA1	FALSE	FALSE	FALSE	curated	FALSE	Gap-Gap	Adhesion by GAP junction	EpiFB|Epithelial	1.401	Placenta
CPI-SS0A932EB77	SLIT2_ROBO1	simple:O94813	simple:Q9Y6N7	SLIT2	ROBO1	TRUE	FALSE	TRUE	curated	FALSE	Ligand-Receptor	Signaling by SLIT and NTRK-like protein	EpiFB|Epithelial	0.633	Prostate
CPI-SS0A932EB77	SLIT2_ROBO1	simple:O94813	simple:Q9Y6N7	SLIT2	ROBO1	TRUE	FALSE	TRUE	curated	FALSE	Ligand-Receptor	Signaling by SLIT and NTRK-like protein	EpiFB|Epithelial	0.318	Bladder
CPI-SS0889E281D	CADM1_CADM1	simple:Q9BY67	simple:Q9BY67	CADM1	CADM1	FALSE	FALSE	FALSE	curated	FALSE	Adhesion-Adhesion	Adhesion by CADM	EpiFB|Epithelial	0.563	Lung
CPI-SS0A932EB77	SLIT2_ROBO1	simple:O94813	simple:Q9Y6N7	SLIT2	ROBO1	TRUE	FALSE	TRUE	curated	FALSE	Ligand-Receptor	Signaling by SLIT and NTRK-like protein	EpiFB|Epithelial	0.763	Lung
CPI-SS0FDAB7BA8	CXCL10_DPP4	simple:P02778	simple:P27487	CXCL10	DPP4	TRUE	FALSE	TRUE	curated	FALSE	Ligand-Receptor	Signaling by Chemokines	EpiFB|Epithelial	0.215	Lung
CPI-SS0914C7C85	THBS2_CD36	simple:P35442	simple:P16671	THBS2	CD36	FALSE	FALSE	TRUE	curated	FALSE	Ligand-Receptor	Signaling by Thrombospondin precursor	EpiFB|Epithelial	1.759	Lung
CPI-SS007AA9FDE	DLK1_NOTCH3	simple:P80370	simple:Q9UM47	DLK1	NOTCH3	FALSE	FALSE	TRUE	curated	FALSE	Ligand-Receptor	Signaling by Notch	EpiFB|Epithelial	0.472	Fetal_Pancreas
CPI-SS0C93E48D7	THBS1_CD36	simple:P07996	simple:P16671	THBS1	CD36	FALSE	FALSE	TRUE	curated	FALSE	Ligand-Receptor	Signaling by Thrombospondin precursor	EpiFB|Epithelial	0.225	Lung
CPI-SS007AA9FDE	DLK1_NOTCH3	simple:P80370	simple:Q9UM47	DLK1	NOTCH3	FALSE	FALSE	TRUE	curated	FALSE	Ligand-Receptor	Signaling by Notch	EpiFB|Epithelial	2.827	Fetal_Muscle
CPI-SS04829AC68	GJA1_GJA1	simple:P17302	simple:P17302	GJA1	GJA1	FALSE	FALSE	FALSE	curated	FALSE	Gap-Gap	Adhesion by GAP junction	EpiFB|Epithelial	0.246	Fetal_Male_Gonad
CPI-SS034083FFA	SEMA3A_NRP1	simple:Q14563	simple:O14786	SEMA3A	NRP1	TRUE	FALSE	TRUE	curated	FALSE	Ligand-Receptor	Signaling by Semaphorin	EpiFB|Epithelial	0.11	Uterus
CPI-SS036B08188	PLAU_PLAUR	simple:P00749	simple:Q03405	PLAU	PLAUR	TRUE	FALSE	TRUE	curated	FALSE	Ligand-Receptor	Signaling by Plasminogen Activator	EpiFB|Epithelial	1.119	Uterus
CPI-SS0889E281D	CADM1_CADM1	simple:Q9BY67	simple:Q9BY67	CADM1	CADM1	FALSE	FALSE	FALSE	curated	FALSE	Adhesion-Adhesion	Adhesion by CADM	EpiFB|Epithelial	0.378	Fetal_Male_Gonad
CPI-SS04829AC68	GJA1_GJA1	simple:P17302	simple:P17302	GJA1	GJA1	FALSE	FALSE	FALSE	curated	FALSE	Gap-Gap	Adhesion by GAP junction	EpiFB|Epithelial	1.247	Uterus
CPI-SS0889E281D	CADM1_CADM1	simple:Q9BY67	simple:Q9BY67	CADM1	CADM1	FALSE	FALSE	FALSE	curated	FALSE	Adhesion-Adhesion	Adhesion by CADM	EpiFB|Epithelial	0.666	Fetal_Pancreas
CPI-SS0889E281D	CADM1_CADM1	simple:Q9BY67	simple:Q9BY67	CADM1	CADM1	FALSE	FALSE	FALSE	curated	FALSE	Adhesion-Adhesion	Adhesion by CADM	EpiFB|Epithelial	0.272	Prostate
CPI-SS0E928B8C8	FGF7_FGFR2	simple:P21781	simple:P21802	FGF7	FGFR2	TRUE	FALSE	TRUE	curated	FALSE	Ligand-Receptor	Signaling by Fibroblast growth factor	EpiFB|Epithelial	0.923	Lung
CPI-SS06DA9B4FE	PDGFC_PDGFRA	simple:Q9NRA1	simple:P16234	PDGFC	PDGFRA	TRUE	FALSE	TRUE	curated	FALSE	Ligand-Receptor	Signaling by Platelet-derived growth factor	EpiFB|Myeloid	0.342	Fetal_Male_Gonad
CPI-SS034083FFA	SEMA3A_NRP1	simple:Q14563	simple:O14786	SEMA3A	NRP1	TRUE	FALSE	TRUE	curated	FALSE	Ligand-Receptor	Signaling by Semaphorin	EpiFB|Myeloid	0.413	Uterus
CPI-SS0C93E48D7	THBS1_CD36	simple:P07996	simple:P16671	THBS1	CD36	FALSE	FALSE	TRUE	curated	FALSE	Ligand-Receptor	Signaling by Thrombospondin precursor	EpiFB|Myeloid	0.444	Lung
CPI-SC06C75F978	APOE_TREM2_receptor	simple:P02649	complex:TREM2_receptor	APOE		TRUE	FALSE	TRUE	curated	FALSE	Ligand-Receptor	Signaling by Apolipoprotein	EpiFB|Myeloid	1.072	Lung
CPI-SS0914C7C85	THBS2_CD36	simple:P35442	simple:P16671	THBS2	CD36	FALSE	FALSE	TRUE	curated	FALSE	Ligand-Receptor	Signaling by Thrombospondin precursor	EpiFB|Myeloid	1.978	Lung
CPI-SS034083FFA	SEMA3A_NRP1	simple:Q14563	simple:O14786	SEMA3A	NRP1	TRUE	FALSE	TRUE	curated	FALSE	Ligand-Receptor	Signaling by Semaphorin	EpiFB|Myeloid	0.785	Bladder
CPI-SS0889E281D	CADM1_CADM1	simple:Q9BY67	simple:Q9BY67	CADM1	CADM1	FALSE	FALSE	FALSE	curated	FALSE	Adhesion-Adhesion	Adhesion by CADM	EpiFB|Myeloid	0.16	Fetal_Male_Gonad
CPI-SS0914C7C85	THBS2_CD36	simple:P35442	simple:P16671	THBS2	CD36	FALSE	FALSE	TRUE	curated	FALSE	Ligand-Receptor	Signaling by Thrombospondin precursor	EpiFB|Myeloid	1.351	Bladder
CPI-SS0889E281D	CADM1_CADM1	simple:Q9BY67	simple:Q9BY67	CADM1	CADM1	FALSE	FALSE	FALSE	curated	FALSE	Adhesion-Adhesion	Adhesion by CADM	EpiFB|Myeloid	0.303	Prostate
CPI-SS08920B6FF	PODXL_SELL	simple:O00592	simple:P14151	PODXL	SELL	FALSE	FALSE	FALSE	curated	FALSE	Receptor-Receptor	Signaling by Podocalyxin-like protein	EpiFB|Myeloid	0.358	Fetal_Pancreas
CPI-SS034083FFA	SEMA3A_NRP1	simple:Q14563	simple:O14786	SEMA3A	NRP1	TRUE	FALSE	TRUE	curated	FALSE	Ligand-Receptor	Signaling by Semaphorin	EpiFB|Myeloid	0.492	Lung
CPI-SS036B08188	PLAU_PLAUR	simple:P00749	simple:Q03405	PLAU	PLAUR	TRUE	FALSE	TRUE	curated	FALSE	Ligand-Receptor	Signaling by Plasminogen Activator	EpiFB|Myeloid	1.545	Bladder
CPI-SS0C93E48D7	THBS1_CD36	simple:P07996	simple:P16671	THBS1	CD36	FALSE	FALSE	TRUE	curated	FALSE	Ligand-Receptor	Signaling by Thrombospondin precursor	EpiFB|Myeloid	1.328	Placenta
CPI-SS036B08188	PLAU_PLAUR	simple:P00749	simple:Q03405	PLAU	PLAUR	TRUE	FALSE	TRUE	curated	FALSE	Ligand-Receptor	Signaling by Plasminogen Activator	EpiFB|Myeloid	1.537	Uterus
CPI-SS00D1CB372	CD34_SELL	simple:P28906	simple:P14151	CD34	SELL	FALSE	FALSE	FALSE	curated	FALSE	Ligand-Receptor		EpiFB|Myeloid	0.324	Fetal_Pancreas
CPI-SS04829AC68	GJA1_GJA1	simple:P17302	simple:P17302	GJA1	GJA1	FALSE	FALSE	FALSE	curated	FALSE	Gap-Gap	Adhesion by GAP junction	EpiFB|Myeloid	1.271	Placenta
CPI-SS007AA9FDE	DLK1_NOTCH3	simple:P80370	simple:Q9UM47	DLK1	NOTCH3	FALSE	FALSE	TRUE	curated	FALSE	Ligand-Receptor	Signaling by Notch	EpiFB|Myeloid	2.657	Fetal_Muscle
CPI-SC046AFCFE9	CLU_TREM2_receptor	simple:P10909	complex:TREM2_receptor	CLU		TRUE	FALSE	TRUE	curated	FALSE	Ligand-Receptor		EpiFB|Myeloid	1.374	Placenta
CPI-SS00D1CB372	CD34_SELL	simple:P28906	simple:P14151	CD34	SELL	FALSE	FALSE	FALSE	curated	FALSE	Ligand-Receptor		EpiFB|Neuron	0.167	Fetal_Pancreas
CPI-SS04829AC68	GJA1_GJA1	simple:P17302	simple:P17302	GJA1	GJA1	FALSE	FALSE	FALSE	curated	FALSE	Gap-Gap	Adhesion by GAP junction	EpiFB|Neuron	0.945	Bladder
CPI-SC06C75F978	APOE_TREM2_receptor	simple:P02649	complex:TREM2_receptor	APOE		TRUE	FALSE	TRUE	curated	FALSE	Ligand-Receptor	Signaling by Apolipoprotein	EpiFB|Neuron	0.421	Lung
CPI-SS04829AC68	GJA1_GJA1	simple:P17302	simple:P17302	GJA1	GJA1	FALSE	FALSE	FALSE	curated	FALSE	Gap-Gap	Adhesion by GAP junction	EpiFB|Neuron	1.225	Uterus
CPI-SS0889E281D	CADM1_CADM1	simple:Q9BY67	simple:Q9BY67	CADM1	CADM1	FALSE	FALSE	FALSE	curated	FALSE	Adhesion-Adhesion	Adhesion by CADM	EpiFB|Neuron	0.091	Fetal_Male_Gonad
CPI-SS034083FFA	SEMA3A_NRP1	simple:Q14563	simple:O14786	SEMA3A	NRP1	TRUE	FALSE	TRUE	curated	FALSE	Ligand-Receptor	Signaling by Semaphorin	EpiFB|Neuron	0.135	Uterus
CPI-SS0FDAB7BA8	CXCL10_DPP4	simple:P02778	simple:P27487	CXCL10	DPP4	TRUE	FALSE	TRUE	curated	FALSE	Ligand-Receptor	Signaling by Chemokines	EpiFB|Neuron	0.068	Lung
CPI-SS0889E281D	CADM1_CADM1	simple:Q9BY67	simple:Q9BY67	CADM1	CADM1	FALSE	FALSE	FALSE	curated	FALSE	Adhesion-Adhesion	Adhesion by CADM	EpiFB|Neuron	0.105	Lung
CPI-SS036B08188	PLAU_PLAUR	simple:P00749	simple:Q03405	PLAU	PLAUR	TRUE	FALSE	TRUE	curated	FALSE	Ligand-Receptor	Signaling by Plasminogen Activator	EpiFB|Neuron	0.764	Uterus
CPI-SS036B08188	PLAU_PLAUR	simple:P00749	simple:Q03405	PLAU	PLAUR	TRUE	FALSE	TRUE	curated	FALSE	Ligand-Receptor	Signaling by Plasminogen Activator	EpiFB|Neuron	0.993	Bladder
CPI-SS0A932EB77	SLIT2_ROBO1	simple:O94813	simple:Q9Y6N7	SLIT2	ROBO1	TRUE	FALSE	TRUE	curated	FALSE	Ligand-Receptor	Signaling by SLIT and NTRK-like protein	EpiFB|Neuron	0.111	Bladder
CPI-SS0C93E48D7	THBS1_CD36	simple:P07996	simple:P16671	THBS1	CD36	FALSE	FALSE	TRUE	curated	FALSE	Ligand-Receptor	Signaling by Thrombospondin precursor	EpiFB|Neuron	0.487	Placenta
CPI-SC046AFCFE9	CLU_TREM2_receptor	simple:P10909	complex:TREM2_receptor	CLU		TRUE	FALSE	TRUE	curated	FALSE	Ligand-Receptor		EpiFB|Neuron	0.55	Placenta
CPI-SS0889E281D	CADM1_CADM1	simple:Q9BY67	simple:Q9BY67	CADM1	CADM1	FALSE	FALSE	FALSE	curated	FALSE	Adhesion-Adhesion	Adhesion by CADM	EpiFB|Neuron	0.616	Fetal_Adrenal_Gland
CPI-SS0889E281D	CADM1_CADM1	simple:Q9BY67	simple:Q9BY67	CADM1	CADM1	FALSE	FALSE	FALSE	curated	FALSE	Adhesion-Adhesion	Adhesion by CADM	EpiFB|Neuron	0.379	Fetal_Pancreas
CPI-SS0D0235DCE	SLIT2_ROBO2	simple:O94813	simple:Q9HCK4	SLIT2	ROBO2	TRUE	FALSE	TRUE	curated	FALSE	Ligand-Receptor	Signaling by SLIT and NTRK-like protein	EpiFB|Neuron	0.185	Placenta
CPI-SS06DA9B4FE	PDGFC_PDGFRA	simple:Q9NRA1	simple:P16234	PDGFC	PDGFRA	TRUE	FALSE	TRUE	curated	FALSE	Ligand-Receptor	Signaling by Platelet-derived growth factor	EpiFB|Neuron	0.338	Fetal_Male_Gonad
CPI-SS007AA9FDE	DLK1_NOTCH3	simple:P80370	simple:Q9UM47	DLK1	NOTCH3	FALSE	FALSE	TRUE	curated	FALSE	Ligand-Receptor	Signaling by Notch	EpiFB|Neuron	0.439	Fetal_Pancreas
CPI-SS04829AC68	GJA1_GJA1	simple:P17302	simple:P17302	GJA1	GJA1	FALSE	FALSE	FALSE	curated	FALSE	Gap-Gap	Adhesion by GAP junction	EpiFB|Neuron	1.338	Placenta
CPI-SS0E928B8C8	FGF7_FGFR2	simple:P21781	simple:P21802	FGF7	FGFR2	TRUE	FALSE	TRUE	curated	FALSE	Ligand-Receptor	Signaling by Fibroblast growth factor	EpiFB|Neuron	0.51	Lung
CPI-SS0889E281D	CADM1_CADM1	simple:Q9BY67	simple:Q9BY67	CADM1	CADM1	FALSE	FALSE	FALSE	curated	FALSE	Adhesion-Adhesion	Adhesion by CADM	EpiFB|Neuron	0.135	Prostate
CPI-SS08920B6FF	PODXL_SELL	simple:O00592	simple:P14151	PODXL	SELL	FALSE	FALSE	FALSE	curated	FALSE	Receptor-Receptor	Signaling by Podocalyxin-like protein	EpiFB|Neuron	0.201	Fetal_Pancreas
CPI-SS007AA9FDE	DLK1_NOTCH3	simple:P80370	simple:Q9UM47	DLK1	NOTCH3	FALSE	FALSE	TRUE	curated	FALSE	Ligand-Receptor	Signaling by Notch	EpiFB|Neuron	2.791	Fetal_Muscle
CPI-SS04829AC68	GJA1_GJA1	simple:P17302	simple:P17302	GJA1	GJA1	FALSE	FALSE	FALSE	curated	FALSE	Gap-Gap	Adhesion by GAP junction	EpiFB|Plasma	1.561	Uterus
CPI-SS00D1CB372	CD34_SELL	simple:P28906	simple:P14151	CD34	SELL	FALSE	FALSE	FALSE	curated	FALSE	Ligand-Receptor		EpiFB|Plasma	0.366	Fetal_Pancreas
CPI-SS0889E281D	CADM1_CADM1	simple:Q9BY67	simple:Q9BY67	CADM1	CADM1	FALSE	FALSE	FALSE	curated	FALSE	Adhesion-Adhesion	Adhesion by CADM	EpiFB|Plasma	0.33	Fetal_Pancreas
CPI-SS0C93E48D7	THBS1_CD36	simple:P07996	simple:P16671	THBS1	CD36	FALSE	FALSE	TRUE	curated	FALSE	Ligand-Receptor	Signaling by Thrombospondin precursor	EpiFB|Plasma	0.594	Placenta
CPI-SS0889E281D	CADM1_CADM1	simple:Q9BY67	simple:Q9BY67	CADM1	CADM1	FALSE	FALSE	FALSE	curated	FALSE	Adhesion-Adhesion	Adhesion by CADM	EpiFB|Plasma	0.413	Fetal_Male_Gonad
CPI-SS04829AC68	GJA1_GJA1	simple:P17302	simple:P17302	GJA1	GJA1	FALSE	FALSE	FALSE	curated	FALSE	Gap-Gap	Adhesion by GAP junction	EpiFB|Plasma	0.129	Fetal_Male_Gonad
CPI-SS0889E281D	CADM1_CADM1	simple:Q9BY67	simple:Q9BY67	CADM1	CADM1	FALSE	FALSE	FALSE	curated	FALSE	Adhesion-Adhesion	Adhesion by CADM	EpiFB|Plasma	0.415	Lung
CPI-SS036B08188	PLAU_PLAUR	simple:P00749	simple:Q03405	PLAU	PLAUR	TRUE	FALSE	TRUE	curated	FALSE	Ligand-Receptor	Signaling by Plasminogen Activator	EpiFB|Plasma	0.77	Uterus
CPI-SS052BBD9F9	CXCL1_ACKR1	simple:P09341	simple:Q16570	CXCL1	ACKR1	TRUE	FALSE	TRUE	curated	FALSE	Ligand-Receptor	Signaling by Chemokines	EpiFB|Plasma	0.521	Uterus
CPI-SS007AA9FDE	DLK1_NOTCH3	simple:P80370	simple:Q9UM47	DLK1	NOTCH3	FALSE	FALSE	TRUE	curated	FALSE	Ligand-Receptor	Signaling by Notch	EpiFB|Plasma	2.858	Fetal_Muscle
CPI-SS08920B6FF	PODXL_SELL	simple:O00592	simple:P14151	PODXL	SELL	FALSE	FALSE	FALSE	curated	FALSE	Receptor-Receptor	Signaling by Podocalyxin-like protein	EpiFB|Plasma	0.4	Fetal_Pancreas
CPI-SS04829AC68	GJA1_GJA1	simple:P17302	simple:P17302	GJA1	GJA1	FALSE	FALSE	FALSE	curated	FALSE	Gap-Gap	Adhesion by GAP junction	EpiFB|Plasma	1.673	Placenta
CPI-SS0889E281D	CADM1_CADM1	simple:Q9BY67	simple:Q9BY67	CADM1	CADM1	FALSE	FALSE	FALSE	curated	FALSE	Adhesion-Adhesion	Adhesion by CADM	EpiFB|Plasma	1.254	Fetal_Adrenal_Gland
CPI-SS0889E281D	CADM1_CADM1	simple:Q9BY67	simple:Q9BY67	CADM1	CADM1	FALSE	FALSE	FALSE	curated	FALSE	Adhesion-Adhesion	Adhesion by CADM	EpiFB|Plasma	0.123	Prostate
CPI-SS0914C7C85	THBS2_CD36	simple:P35442	simple:P16671	THBS2	CD36	FALSE	FALSE	TRUE	curated	FALSE	Ligand-Receptor	Signaling by Thrombospondin precursor	EpiFB|Smooth Muscle	2.114	Lung
CPI-SS0889E281D	CADM1_CADM1	simple:Q9BY67	simple:Q9BY67	CADM1	CADM1	FALSE	FALSE	FALSE	curated	FALSE	Adhesion-Adhesion	Adhesion by CADM	EpiFB|Smooth Muscle	0.676	Fetal_Adrenal_Gland
CPI-SS007AA9FDE	DLK1_NOTCH3	simple:P80370	simple:Q9UM47	DLK1	NOTCH3	FALSE	FALSE	TRUE	curated	FALSE	Ligand-Receptor	Signaling by Notch	EpiFB|Smooth Muscle	2.767	Fetal_Muscle
CPI-SS04829AC68	GJA1_GJA1	simple:P17302	simple:P17302	GJA1	GJA1	FALSE	FALSE	FALSE	curated	FALSE	Gap-Gap	Adhesion by GAP junction	EpiFB|Smooth Muscle	0.293	Fetal_Male_Gonad
CPI-SS0C93E48D7	THBS1_CD36	simple:P07996	simple:P16671	THBS1	CD36	FALSE	FALSE	TRUE	curated	FALSE	Ligand-Receptor	Signaling by Thrombospondin precursor	EpiFB|Smooth Muscle	0.58	Lung
CPI-SS007AA9FDE	DLK1_NOTCH3	simple:P80370	simple:Q9UM47	DLK1	NOTCH3	FALSE	FALSE	TRUE	curated	FALSE	Ligand-Receptor	Signaling by Notch	EpiFB|Smooth Muscle	0.418	Fetal_Pancreas
CPI-SS0C93E48D7	THBS1_CD36	simple:P07996	simple:P16671	THBS1	CD36	FALSE	FALSE	TRUE	curated	FALSE	Ligand-Receptor	Signaling by Thrombospondin precursor	EpiFB|Smooth Muscle	0.55	Placenta
CPI-SS0A932EB77	SLIT2_ROBO1	simple:O94813	simple:Q9Y6N7	SLIT2	ROBO1	TRUE	FALSE	TRUE	curated	FALSE	Ligand-Receptor	Signaling by SLIT and NTRK-like protein	EpiFB|Smooth Muscle	0.501	Bladder
CPI-SS0889E281D	CADM1_CADM1	simple:Q9BY67	simple:Q9BY67	CADM1	CADM1	FALSE	FALSE	FALSE	curated	FALSE	Adhesion-Adhesion	Adhesion by CADM	EpiFB|Smooth Muscle	0.182	Fetal_Male_Gonad
CPI-SC046AFCFE9	CLU_TREM2_receptor	simple:P10909	complex:TREM2_receptor	CLU		TRUE	FALSE	TRUE	curated	FALSE	Ligand-Receptor		EpiFB|Smooth Muscle	0.442	Placenta
CPI-SS0FDAB7BA8	CXCL10_DPP4	simple:P02778	simple:P27487	CXCL10	DPP4	TRUE	FALSE	TRUE	curated	FALSE	Ligand-Receptor	Signaling by Chemokines	EpiFB|Smooth Muscle	0.035	Lung
CPI-SS04829AC68	GJA1_GJA1	simple:P17302	simple:P17302	GJA1	GJA1	FALSE	FALSE	FALSE	curated	FALSE	Gap-Gap	Adhesion by GAP junction	EpiFB|Smooth Muscle	1.325	Placenta
CPI-SS00D1CB372	CD34_SELL	simple:P28906	simple:P14151	CD34	SELL	FALSE	FALSE	FALSE	curated	FALSE	Ligand-Receptor		EpiFB|T cells	0.576	Fetal_Pancreas
CPI-SS08920B6FF	PODXL_SELL	simple:O00592	simple:P14151	PODXL	SELL	FALSE	FALSE	FALSE	curated	FALSE	Receptor-Receptor	Signaling by Podocalyxin-like protein	EpiFB|T cells	0.61	Fetal_Pancreas
CPI-SS04829AC68	GJA1_GJA1	simple:P17302	simple:P17302	GJA1	GJA1	FALSE	FALSE	FALSE	curated	FALSE	Gap-Gap	Adhesion by GAP junction	EpiFB|T cells	0.081	Fetal_Male_Gonad
CPI-SS007AA9FDE	DLK1_NOTCH3	simple:P80370	simple:Q9UM47	DLK1	NOTCH3	FALSE	FALSE	TRUE	curated	FALSE	Ligand-Receptor	Signaling by Notch	EpiFB|T cells	2.72	Fetal_Muscle
CPI-SS0889E281D	CADM1_CADM1	simple:Q9BY67	simple:Q9BY67	CADM1	CADM1	FALSE	FALSE	FALSE	curated	FALSE	Adhesion-Adhesion	Adhesion by CADM	EpiFB|T cells	0.16	Fetal_Male_Gonad
CPI-SS0FDAB7BA8	CXCL10_DPP4	simple:P02778	simple:P27487	CXCL10	DPP4	TRUE	FALSE	TRUE	curated	FALSE	Ligand-Receptor	Signaling by Chemokines	EpiFB|T cells	0.037	Lung
CPI-SS0889E281D	CADM1_CADM1	simple:Q9BY67	simple:Q9BY67	CADM1	CADM1	FALSE	FALSE	FALSE	curated	FALSE	Adhesion-Adhesion	Adhesion by CADM	EpiFB|T cells	0.63	Fetal_Adrenal_Gland
CPI-SS04829AC68	GJA1_GJA1	simple:P17302	simple:P17302	GJA1	GJA1	FALSE	FALSE	FALSE	curated	FALSE	Gap-Gap	Adhesion by GAP junction	EpiFB|T cells	1.555	Placenta
CPI-SS0CDAC688B	CXCL2_DPP4	simple:P19875	simple:P27487	CXCL2	DPP4	TRUE	FALSE	TRUE	curated	FALSE	Ligand-Receptor	Signaling by Chemokines	FCC|B cells	0.191	Adipose
CPI-SS08376F0E6	CSF3_CSF3R	simple:P09919	simple:Q99062	CSF3	CSF3R	TRUE	FALSE	TRUE	curated	FALSE	Ligand-Receptor	Signaling by Colony-Stimulating factor	FCC|B cells	0.323	Trachea
CPI-SS052BBD9F9	CXCL1_ACKR1	simple:P09341	simple:Q16570	CXCL1	ACKR1	TRUE	FALSE	TRUE	curated	FALSE	Ligand-Receptor	Signaling by Chemokines	FCC|B cells	0.387	Trachea
CPI-SS09239FB26	CCL19_CCR7	simple:Q99731	simple:P32248	CCL19	CCR7	TRUE	FALSE	TRUE	curated	FALSE	Ligand-Receptor	Signaling by Chemokines	FCC|B cells	1.186	Esophageal
CPI-SS0D0235DCE	SLIT2_ROBO2	simple:O94813	simple:Q9HCK4	SLIT2	ROBO2	TRUE	FALSE	TRUE	curated	FALSE	Ligand-Receptor	Signaling by SLIT and NTRK-like protein	FCC|B cells	0.419	Heart
CPI-SS007AA9FDE	DLK1_NOTCH3	simple:P80370	simple:Q9UM47	DLK1	NOTCH3	FALSE	FALSE	TRUE	curated	FALSE	Ligand-Receptor	Signaling by Notch	FCC|B cells	0.354	Muscle
CPI-SS0911EECCC	CXCL8_ACKR1	simple:P10145	simple:Q16570	CXCL8	ACKR1	TRUE	FALSE	TRUE	curated	FALSE	Ligand-Receptor	Signaling by Chemokines	FCC|B cells	0.688	Uterus
CPI-SS0DBFB8BEA	CCL2_ACKR1	simple:P13500	simple:Q16570	CCL2	ACKR1	TRUE	FALSE	TRUE	curated	FALSE	Ligand-Receptor	Signaling by Chemokines	FCC|B cells	0.655	Trachea
CPI-SC046AFCFE9	CLU_TREM2_receptor	simple:P10909	complex:TREM2_receptor	CLU		TRUE	FALSE	TRUE	curated	FALSE	Ligand-Receptor		FCC|B cells	0.13	Placenta
CPI-SS0D0235DCE	SLIT2_ROBO2	simple:O94813	simple:Q9HCK4	SLIT2	ROBO2	TRUE	FALSE	TRUE	curated	FALSE	Ligand-Receptor	Signaling by SLIT and NTRK-like protein	FCC|B cells	0.062	Fetal_Skin
CPI-SS04829AC68	GJA1_GJA1	simple:P17302	simple:P17302	GJA1	GJA1	FALSE	FALSE	FALSE	curated	FALSE	Gap-Gap	Adhesion by GAP junction	FCC|B cells	0.062	Tongue
CPI-SS04829AC68	GJA1_GJA1	simple:P17302	simple:P17302	GJA1	GJA1	FALSE	FALSE	FALSE	curated	FALSE	Gap-Gap	Adhesion by GAP junction	FCC|B cells	0.487	Adrenal_Gland
CPI-SS0E928B8C8	FGF7_FGFR2	simple:P21781	simple:P21802	FGF7	FGFR2	TRUE	FALSE	TRUE	curated	FALSE	Ligand-Receptor	Signaling by Fibroblast growth factor	FCC|B cells	1.198	Heart
CPI-SS00D1CB372	CD34_SELL	simple:P28906	simple:P14151	CD34	SELL	FALSE	FALSE	FALSE	curated	FALSE	Ligand-Receptor		FCC|B cells	1.438	Thymus
CPI-SS0B1B18F2D	CXCL12_DPP4	simple:P48061	simple:P27487	CXCL12	DPP4	TRUE	FALSE	TRUE	curated	FALSE	Ligand-Receptor	Signaling by Chemokines	FCC|B cells	0.741	Pleura
CPI-SS001BF66E8	CEACAM6_CEACAM6	simple:P40199	simple:P40199	CEACAM6	CEACAM6	FALSE	FALSE	FALSE	curated	FALSE	Adhesion-Adhesion	Adhesion by CEAM	FCC|B cells	0.115	Tongue
CPI-SS04829AC68	GJA1_GJA1	simple:P17302	simple:P17302	GJA1	GJA1	FALSE	FALSE	FALSE	curated	FALSE	Gap-Gap	Adhesion by GAP junction	FCC|B cells	0.633	Thyroid
CPI-SS09239FB26	CCL19_CCR7	simple:Q99731	simple:P32248	CCL19	CCR7	TRUE	FALSE	TRUE	curated	FALSE	Ligand-Receptor	Signaling by Chemokines	FCC|B cells	1.508	Thymus
CPI-SS036B08188	PLAU_PLAUR	simple:P00749	simple:Q03405	PLAU	PLAUR	TRUE	FALSE	TRUE	curated	FALSE	Ligand-Receptor	Signaling by Plasminogen Activator	FCC|B cells	1.067	Gallbladder
CPI-SS04829AC68	GJA1_GJA1	simple:P17302	simple:P17302	GJA1	GJA1	FALSE	FALSE	FALSE	curated	FALSE	Gap-Gap	Adhesion by GAP junction	FCC|B cells	0.475	Omentum
CPI-SS0491EECEA	CCL11_DPP4	simple:P51671	simple:P27487	CCL11	DPP4	TRUE	FALSE	TRUE	curated	FALSE	Ligand-Receptor	Signaling by Chemokines	FCC|B cells	0.078	Adipose
CPI-SS06C0074BD	CCL21_CCR7	simple:O00585	simple:P32248	CCL21	CCR7	TRUE	FALSE	TRUE	curated	FALSE	Ligand-Receptor	Signaling by Chemokines	FCC|B cells	0.575	Thymus
CPI-SS0B1B18F2D	CXCL12_DPP4	simple:P48061	simple:P27487	CXCL12	DPP4	TRUE	FALSE	TRUE	curated	FALSE	Ligand-Receptor	Signaling by Chemokines	FCC|B cells	1.594	Adipose
CPI-SS052BBD9F9	CXCL1_ACKR1	simple:P09341	simple:Q16570	CXCL1	ACKR1	TRUE	FALSE	TRUE	curated	FALSE	Ligand-Receptor	Signaling by Chemokines	FCC|B cells	0.942	Uterus
CPI-SS0DBFB8BEA	CCL2_ACKR1	simple:P13500	simple:Q16570	CCL2	ACKR1	TRUE	FALSE	TRUE	curated	FALSE	Ligand-Receptor	Signaling by Chemokines	FCC|B cells	1.009	Artery
CPI-SS04829AC68	GJA1_GJA1	simple:P17302	simple:P17302	GJA1	GJA1	FALSE	FALSE	FALSE	curated	FALSE	Gap-Gap	Adhesion by GAP junction	FCC|B cells	0.78	Uterus
CPI-SC046AFCFE9	CLU_TREM2_receptor	simple:P10909	complex:TREM2_receptor	CLU		TRUE	FALSE	TRUE	curated	FALSE	Ligand-Receptor		FCC|B cells	1.418	Cerebellum
CPI-SC06C75F978	APOE_TREM2_receptor	simple:P02649	complex:TREM2_receptor	APOE		TRUE	FALSE	TRUE	curated	FALSE	Ligand-Receptor	Signaling by Apolipoprotein	FCC|B cells	0.498	Placenta
CPI-SS0DBFB8BEA	CCL2_ACKR1	simple:P13500	simple:Q16570	CCL2	ACKR1	TRUE	FALSE	TRUE	curated	FALSE	Ligand-Receptor	Signaling by Chemokines	FCC|B cells	0.336	Uterus
CPI-SS04829AC68	GJA1_GJA1	simple:P17302	simple:P17302	GJA1	GJA1	FALSE	FALSE	FALSE	curated	FALSE	Gap-Gap	Adhesion by GAP junction	FCC|B cells	1.634	Cervix
CPI-SS036B08188	PLAU_PLAUR	simple:P00749	simple:Q03405	PLAU	PLAUR	TRUE	FALSE	TRUE	curated	FALSE	Ligand-Receptor	Signaling by Plasminogen Activator	FCC|B cells	0.203	Artery
CPI-SS0C1332E73	CTSG_FPR1	simple:P08311	simple:P21462	CTSG	FPR1	TRUE	FALSE	TRUE	curated	FALSE	Ligand-Receptor	Signaling by Cathepsin	FCC|B cells	0.224	Pleura
CPI-SS04C672963	ESAM_ESAM	simple:Q96AP7	simple:Q96AP7	ESAM	ESAM	FALSE	FALSE	FALSE	curated	FALSE	Adhesion-Adhesion		FCC|B cells	0.182	Uterus
CPI-SS0911EECCC	CXCL8_ACKR1	simple:P10145	simple:Q16570	CXCL8	ACKR1	TRUE	FALSE	TRUE	curated	FALSE	Ligand-Receptor	Signaling by Chemokines	FCC|B cells	0.508	Artery
CPI-SS034083FFA	SEMA3A_NRP1	simple:Q14563	simple:O14786	SEMA3A	NRP1	TRUE	FALSE	TRUE	curated	FALSE	Ligand-Receptor	Signaling by Semaphorin	FCC|B cells	0.114	Heart
CPI-SS052BBD9F9	CXCL1_ACKR1	simple:P09341	simple:Q16570	CXCL1	ACKR1	TRUE	FALSE	TRUE	curated	FALSE	Ligand-Receptor	Signaling by Chemokines	FCC|B cells	0.704	Artery
CPI-SC06C75F978	APOE_TREM2_receptor	simple:P02649	complex:TREM2_receptor	APOE		TRUE	FALSE	TRUE	curated	FALSE	Ligand-Receptor	Signaling by Apolipoprotein	FCC|B cells	0.967	Cerebellum
CPI-SS0D2FABC4A	ADM_RAMP3	simple:P35318	simple:O60896	ADM	RAMP3	TRUE	FALSE	TRUE	curated	FALSE	Ligand-Receptor	Signaling by Adrenomedullin	FCC|Endothelial	2.151	Eye
CPI-SS0C93E48D7	THBS1_CD36	simple:P07996	simple:P16671	THBS1	CD36	FALSE	FALSE	TRUE	curated	FALSE	Ligand-Receptor	Signaling by Thrombospondin precursor	FCC|Endothelial	1.23	Lung
CPI-SS0DBFB8BEA	CCL2_ACKR1	simple:P13500	simple:Q16570	CCL2	ACKR1	TRUE	FALSE	TRUE	curated	FALSE	Ligand-Receptor	Signaling by Chemokines	FCC|Endothelial	3.249	Artery
CPI-SS04829AC68	GJA1_GJA1	simple:P17302	simple:P17302	GJA1	GJA1	FALSE	FALSE	FALSE	curated	FALSE	Gap-Gap	Adhesion by GAP junction	FCC|Endothelial	1.318	Muscle
CPI-SS0D2FABC4A	ADM_RAMP3	simple:P35318	simple:O60896	ADM	RAMP3	TRUE	FALSE	TRUE	curated	FALSE	Ligand-Receptor	Signaling by Adrenomedullin	FCC|Endothelial	1.688	Liver
CPI-SS0914C7C85	THBS2_CD36	simple:P35442	simple:P16671	THBS2	CD36	FALSE	FALSE	TRUE	curated	FALSE	Ligand-Receptor	Signaling by Thrombospondin precursor	FCC|Endothelial	1.662	Lung
CPI-SS04829AC68	GJA1_GJA1	simple:P17302	simple:P17302	GJA1	GJA1	FALSE	FALSE	FALSE	curated	FALSE	Gap-Gap	Adhesion by GAP junction	FCC|Endothelial	1.602	Eye
CPI-SS04829AC68	GJA1_GJA1	simple:P17302	simple:P17302	GJA1	GJA1	FALSE	FALSE	FALSE	curated	FALSE	Gap-Gap	Adhesion by GAP junction	FCC|Endothelial	1.724	Artery
CPI-SS0914C7C85	THBS2_CD36	simple:P35442	simple:P16671	THBS2	CD36	FALSE	FALSE	TRUE	curated	FALSE	Ligand-Receptor	Signaling by Thrombospondin precursor	FCC|Endothelial	0.723	Artery
CPI-SS0911EECCC	CXCL8_ACKR1	simple:P10145	simple:Q16570	CXCL8	ACKR1	TRUE	FALSE	TRUE	curated	FALSE	Ligand-Receptor	Signaling by Chemokines	FCC|Endothelial	1.173	Lung
CPI-SS0DBFB8BEA	CCL2_ACKR1	simple:P13500	simple:Q16570	CCL2	ACKR1	TRUE	FALSE	TRUE	curated	FALSE	Ligand-Receptor	Signaling by Chemokines	FCC|Endothelial	3.005	Trachea
CPI-SS0DBFB8BEA	CCL2_ACKR1	simple:P13500	simple:Q16570	CCL2	ACKR1	TRUE	FALSE	TRUE	curated	FALSE	Ligand-Receptor	Signaling by Chemokines	FCC|Endothelial	2.075	Muscle
CPI-SS0911EECCC	CXCL8_ACKR1	simple:P10145	simple:Q16570	CXCL8	ACKR1	TRUE	FALSE	TRUE	curated	FALSE	Ligand-Receptor	Signaling by Chemokines	FCC|Endothelial	1.857	Eye
CPI-SS052BBD9F9	CXCL1_ACKR1	simple:P09341	simple:Q16570	CXCL1	ACKR1	TRUE	FALSE	TRUE	curated	FALSE	Ligand-Receptor	Signaling by Chemokines	FCC|Endothelial	1.674	Muscle
CPI-SS0A932EB77	SLIT2_ROBO1	simple:O94813	simple:Q9Y6N7	SLIT2	ROBO1	TRUE	FALSE	TRUE	curated	FALSE	Ligand-Receptor	Signaling by SLIT and NTRK-like protein	FCC|Endothelial	0.462	Lung
CPI-SS0CDAC688B	CXCL2_DPP4	simple:P19875	simple:P27487	CXCL2	DPP4	TRUE	FALSE	TRUE	curated	FALSE	Ligand-Receptor	Signaling by Chemokines	FCC|Endothelial	0.674	Omentum
CPI-SS0D2FABC4A	ADM_RAMP3	simple:P35318	simple:O60896	ADM	RAMP3	TRUE	FALSE	TRUE	curated	FALSE	Ligand-Receptor	Signaling by Adrenomedullin	FCC|Endothelial	1.771	Muscle
CPI-SS0DBFB8BEA	CCL2_ACKR1	simple:P13500	simple:Q16570	CCL2	ACKR1	TRUE	FALSE	TRUE	curated	FALSE	Ligand-Receptor	Signaling by Chemokines	FCC|Endothelial	2.969	Bladder
CPI-SS052BBD9F9	CXCL1_ACKR1	simple:P09341	simple:Q16570	CXCL1	ACKR1	TRUE	FALSE	TRUE	curated	FALSE	Ligand-Receptor	Signaling by Chemokines	FCC|Endothelial	2.944	Artery
CPI-SS0DBFB8BEA	CCL2_ACKR1	simple:P13500	simple:Q16570	CCL2	ACKR1	TRUE	FALSE	TRUE	curated	FALSE	Ligand-Receptor	Signaling by Chemokines	FCC|Endothelial	3.526	Thyroid
CPI-SS0BDC04683	CEACAM1_SELE	simple:P13688	simple:P16581	CEACAM1	SELE	TRUE	FALSE	FALSE	curated	FALSE	Adhesion-Adhesion	Adhesion by CEAM	FCC|Endothelial	1.708	Eye
CPI-SS0911EECCC	CXCL8_ACKR1	simple:P10145	simple:Q16570	CXCL8	ACKR1	TRUE	FALSE	TRUE	curated	FALSE	Ligand-Receptor	Signaling by Chemokines	FCC|Endothelial	2.747	Artery
CPI-SS0C93E48D7	THBS1_CD36	simple:P07996	simple:P16671	THBS1	CD36	FALSE	FALSE	TRUE	curated	FALSE	Ligand-Receptor	Signaling by Thrombospondin precursor	FCC|Endothelial	1.193	Artery
CPI-SS0D2FABC4A	ADM_RAMP3	simple:P35318	simple:O60896	ADM	RAMP3	TRUE	FALSE	TRUE	curated	FALSE	Ligand-Receptor	Signaling by Adrenomedullin	FCC|Endothelial	2.067	Kidney
CPI-SS0D2FABC4A	ADM_RAMP3	simple:P35318	simple:O60896	ADM	RAMP3	TRUE	FALSE	TRUE	curated	FALSE	Ligand-Receptor	Signaling by Adrenomedullin	FCC|Endothelial	1.841	Heart
CPI-SS0DBFB8BEA	CCL2_ACKR1	simple:P13500	simple:Q16570	CCL2	ACKR1	TRUE	FALSE	TRUE	curated	FALSE	Ligand-Receptor	Signaling by Chemokines	FCC|Endothelial	2.161	Cervix
CPI-SS0DBFB8BEA	CCL2_ACKR1	simple:P13500	simple:Q16570	CCL2	ACKR1	TRUE	FALSE	TRUE	curated	FALSE	Ligand-Receptor	Signaling by Chemokines	FCC|Endothelial	1.984	Heart
CPI-SS04C672963	ESAM_ESAM	simple:Q96AP7	simple:Q96AP7	ESAM	ESAM	FALSE	FALSE	FALSE	curated	FALSE	Adhesion-Adhesion		FCC|Endothelial	1.533	Heart
CPI-SS04829AC68	GJA1_GJA1	simple:P17302	simple:P17302	GJA1	GJA1	FALSE	FALSE	FALSE	curated	FALSE	Gap-Gap	Adhesion by GAP junction	FCC|Endothelial	1.909	Thyroid
CPI-SS034083FFA	SEMA3A_NRP1	simple:Q14563	simple:O14786	SEMA3A	NRP1	TRUE	FALSE	TRUE	curated	FALSE	Ligand-Receptor	Signaling by Semaphorin	FCC|Endothelial	0.954	Heart
CPI-SS052BBD9F9	CXCL1_ACKR1	simple:P09341	simple:Q16570	CXCL1	ACKR1	TRUE	FALSE	TRUE	curated	FALSE	Ligand-Receptor	Signaling by Chemokines	FCC|Endothelial	2.738	Trachea
CPI-SS052BBD9F9	CXCL1_ACKR1	simple:P09341	simple:Q16570	CXCL1	ACKR1	TRUE	FALSE	TRUE	curated	FALSE	Ligand-Receptor	Signaling by Chemokines	FCC|Endothelial	1.854	Uterus
CPI-SS0914C7C85	THBS2_CD36	simple:P35442	simple:P16671	THBS2	CD36	FALSE	FALSE	TRUE	curated	FALSE	Ligand-Receptor	Signaling by Thrombospondin precursor	FCC|Endothelial	1.601	Muscle
CPI-SS0C93E48D7	THBS1_CD36	simple:P07996	simple:P16671	THBS1	CD36	FALSE	FALSE	TRUE	curated	FALSE	Ligand-Receptor	Signaling by Thrombospondin precursor	FCC|Endothelial	0.64	Vasculature
CPI-SS0914C7C85	THBS2_CD36	simple:P35442	simple:P16671	THBS2	CD36	FALSE	FALSE	TRUE	curated	FALSE	Ligand-Receptor	Signaling by Thrombospondin precursor	FCC|Endothelial	1.47	Heart
CPI-CS0D81115C8	Cholesterol_byDHCR24_RORA	complex:Cholesterol_byDHCR24	simple:P35398		RORA	TRUE	FALSE	TRUE	curated	FALSE	Ligand-Receptor	Signaling by Cholesterol/Desmosterol	FCC|Endothelial	0.289	Eye
CPI-SS04829AC68	GJA1_GJA1	simple:P17302	simple:P17302	GJA1	GJA1	FALSE	FALSE	FALSE	curated	FALSE	Gap-Gap	Adhesion by GAP junction	FCC|Endothelial	0.707	Tongue
CPI-SS0911EECCC	CXCL8_ACKR1	simple:P10145	simple:Q16570	CXCL8	ACKR1	TRUE	FALSE	TRUE	curated	FALSE	Ligand-Receptor	Signaling by Chemokines	FCC|Endothelial	1.6	Uterus
CPI-SS04829AC68	GJA1_GJA1	simple:P17302	simple:P17302	GJA1	GJA1	FALSE	FALSE	FALSE	curated	FALSE	Gap-Gap	Adhesion by GAP junction	FCC|Endothelial	0.888	Adrenal_Gland
CPI-SS0DBFB8BEA	CCL2_ACKR1	simple:P13500	simple:Q16570	CCL2	ACKR1	TRUE	FALSE	TRUE	curated	FALSE	Ligand-Receptor	Signaling by Chemokines	FCC|Endothelial	1.248	Uterus
CPI-SS034083FFA	SEMA3A_NRP1	simple:Q14563	simple:O14786	SEMA3A	NRP1	TRUE	FALSE	TRUE	curated	FALSE	Ligand-Receptor	Signaling by Semaphorin	FCC|Endothelial	0.531	Lung
CPI-SS0C93E48D7	THBS1_CD36	simple:P07996	simple:P16671	THBS1	CD36	FALSE	FALSE	TRUE	curated	FALSE	Ligand-Receptor	Signaling by Thrombospondin precursor	FCC|Endothelial	1.449	Muscle
CPI-SS04829AC68	GJA1_GJA1	simple:P17302	simple:P17302	GJA1	GJA1	FALSE	FALSE	FALSE	curated	FALSE	Gap-Gap	Adhesion by GAP junction	FCC|Endothelial	1.974	Cervix
CPI-SS0D2FABC4A	ADM_RAMP3	simple:P35318	simple:O60896	ADM	RAMP3	TRUE	FALSE	TRUE	curated	FALSE	Ligand-Receptor	Signaling by Adrenomedullin	FCC|Endothelial	1.616	Trachea
CPI-SS0D2FABC4A	ADM_RAMP3	simple:P35318	simple:O60896	ADM	RAMP3	TRUE	FALSE	TRUE	curated	FALSE	Ligand-Receptor	Signaling by Adrenomedullin	FCC|Endothelial	1.568	Tongue
CPI-SS034083FFA	SEMA3A_NRP1	simple:Q14563	simple:O14786	SEMA3A	NRP1	TRUE	FALSE	TRUE	curated	FALSE	Ligand-Receptor	Signaling by Semaphorin	FCC|Endothelial	0.521	Bladder
CPI-SS04C672963	ESAM_ESAM	simple:Q96AP7	simple:Q96AP7	ESAM	ESAM	FALSE	FALSE	FALSE	curated	FALSE	Adhesion-Adhesion		FCC|Endothelial	0.968	Uterus
CPI-SS0D2FABC4A	ADM_RAMP3	simple:P35318	simple:O60896	ADM	RAMP3	TRUE	FALSE	TRUE	curated	FALSE	Ligand-Receptor	Signaling by Adrenomedullin	FCC|Endothelial	1.539	Adipose
CPI-SS0B1B18F2D	CXCL12_DPP4	simple:P48061	simple:P27487	CXCL12	DPP4	TRUE	FALSE	TRUE	curated	FALSE	Ligand-Receptor	Signaling by Chemokines	FCC|Endothelial	0.95	Pleura
CPI-SS04829AC68	GJA1_GJA1	simple:P17302	simple:P17302	GJA1	GJA1	FALSE	FALSE	FALSE	curated	FALSE	Gap-Gap	Adhesion by GAP junction	FCC|Endothelial	1.055	Omentum
CPI-SS0A932EB77	SLIT2_ROBO1	simple:O94813	simple:Q9Y6N7	SLIT2	ROBO1	TRUE	FALSE	TRUE	curated	FALSE	Ligand-Receptor	Signaling by SLIT and NTRK-like protein	FCC|Endothelial	0.682	Eye
CPI-SS04829AC68	GJA1_GJA1	simple:P17302	simple:P17302	GJA1	GJA1	FALSE	FALSE	FALSE	curated	FALSE	Gap-Gap	Adhesion by GAP junction	FCC|Endothelial	0.366	Gallbladder
CPI-SS04829AC68	GJA1_GJA1	simple:P17302	simple:P17302	GJA1	GJA1	FALSE	FALSE	FALSE	curated	FALSE	Gap-Gap	Adhesion by GAP junction	FCC|Endothelial	1.407	Mammary
CPI-SS036B08188	PLAU_PLAUR	simple:P00749	simple:Q03405	PLAU	PLAUR	TRUE	FALSE	TRUE	curated	FALSE	Ligand-Receptor	Signaling by Plasminogen Activator	FCC|Endothelial	0.451	Uterus
CPI-SS034083FFA	SEMA3A_NRP1	simple:Q14563	simple:O14786	SEMA3A	NRP1	TRUE	FALSE	TRUE	curated	FALSE	Ligand-Receptor	Signaling by Semaphorin	FCC|Endothelial	0.489	Trachea
CPI-SS034083FFA	SEMA3A_NRP1	simple:Q14563	simple:O14786	SEMA3A	NRP1	TRUE	FALSE	TRUE	curated	FALSE	Ligand-Receptor	Signaling by Semaphorin	FCC|Endothelial	0.913	Adipose
CPI-SS04829AC68	GJA1_GJA1	simple:P17302	simple:P17302	GJA1	GJA1	FALSE	FALSE	FALSE	curated	FALSE	Gap-Gap	Adhesion by GAP junction	FCC|Endothelial	1.696	Uterus
CPI-SS052BBD9F9	CXCL1_ACKR1	simple:P09341	simple:Q16570	CXCL1	ACKR1	TRUE	FALSE	TRUE	curated	FALSE	Ligand-Receptor	Signaling by Chemokines	FCC|Endothelial	2.314	Eye
CPI-SS0DBFB8BEA	CCL2_ACKR1	simple:P13500	simple:Q16570	CCL2	ACKR1	TRUE	FALSE	TRUE	curated	FALSE	Ligand-Receptor	Signaling by Chemokines	FCC|Endothelial	1.978	Vasculature
CPI-SS04829AC68	GJA1_GJA1	simple:P17302	simple:P17302	GJA1	GJA1	FALSE	FALSE	FALSE	curated	FALSE	Gap-Gap	Adhesion by GAP junction	FCC|Endothelial	0.879	Bladder
CPI-SS0C1332E73	CTSG_FPR1	simple:P08311	simple:P21462	CTSG	FPR1	TRUE	FALSE	TRUE	curated	FALSE	Ligand-Receptor	Signaling by Cathepsin	FCC|Endothelial	0.167	Pleura
CPI-SS0C93E48D7	THBS1_CD36	simple:P07996	simple:P16671	THBS1	CD36	FALSE	FALSE	TRUE	curated	FALSE	Ligand-Receptor	Signaling by Thrombospondin precursor	FCC|Endothelial	0.957	Bladder
CPI-SS0D0235DCE	SLIT2_ROBO2	simple:O94813	simple:Q9HCK4	SLIT2	ROBO2	TRUE	FALSE	TRUE	curated	FALSE	Ligand-Receptor	Signaling by SLIT and NTRK-like protein	FCC|Endothelial	0.049	Fetal_Skin
CPI-SS0B1B18F2D	CXCL12_DPP4	simple:P48061	simple:P27487	CXCL12	DPP4	TRUE	FALSE	TRUE	curated	FALSE	Ligand-Receptor	Signaling by Chemokines	FCC|Endothelial	1.182	Omentum
CPI-SS034083FFA	SEMA3A_NRP1	simple:Q14563	simple:O14786	SEMA3A	NRP1	TRUE	FALSE	TRUE	curated	FALSE	Ligand-Receptor	Signaling by Semaphorin	FCC|Endothelial	0.471	Fetal_Skin
CPI-SS052BBD9F9	CXCL1_ACKR1	simple:P09341	simple:Q16570	CXCL1	ACKR1	TRUE	FALSE	TRUE	curated	FALSE	Ligand-Receptor	Signaling by Chemokines	FCC|Endothelial	3.371	Cervix
CPI-SS04829AC68	GJA1_GJA1	simple:P17302	simple:P17302	GJA1	GJA1	FALSE	FALSE	FALSE	curated	FALSE	Gap-Gap	Adhesion by GAP junction	FCC|Endothelial	0.728	Adipose
CPI-SS0914C7C85	THBS2_CD36	simple:P35442	simple:P16671	THBS2	CD36	FALSE	FALSE	TRUE	curated	FALSE	Ligand-Receptor	Signaling by Thrombospondin precursor	FCC|Endothelial	1.301	Vasculature
CPI-SS007AA9FDE	DLK1_NOTCH3	simple:P80370	simple:Q9UM47	DLK1	NOTCH3	FALSE	FALSE	TRUE	curated	FALSE	Ligand-Receptor	Signaling by Notch	FCC|Endothelial	0.349	Muscle
CPI-SS04829AC68	GJA1_GJA1	simple:P17302	simple:P17302	GJA1	GJA1	FALSE	FALSE	FALSE	curated	FALSE	Gap-Gap	Adhesion by GAP junction	FCC|Endothelial	1.548	Trachea
CPI-SC046AFCFE9	CLU_TREM2_receptor	simple:P10909	complex:TREM2_receptor	CLU		TRUE	FALSE	TRUE	curated	FALSE	Ligand-Receptor		FCC|Endothelial	0.112	Placenta
CPI-SS04829AC68	GJA1_GJA1	simple:P17302	simple:P17302	GJA1	GJA1	FALSE	FALSE	FALSE	curated	FALSE	Gap-Gap	Adhesion by GAP junction	FCC|Endothelial	1.536	Stomach
CPI-SS04829AC68	GJA1_GJA1	simple:P17302	simple:P17302	GJA1	GJA1	FALSE	FALSE	FALSE	curated	FALSE	Gap-Gap	Adhesion by GAP junction	FCC|Endothelial	0.621	Vasculature
CPI-SS0C93E48D7	THBS1_CD36	simple:P07996	simple:P16671	THBS1	CD36	FALSE	FALSE	TRUE	curated	FALSE	Ligand-Receptor	Signaling by Thrombospondin precursor	FCC|Endothelial	0.719	Placenta
CPI-SS036B08188	PLAU_PLAUR	simple:P00749	simple:Q03405	PLAU	PLAUR	TRUE	FALSE	TRUE	curated	FALSE	Ligand-Receptor	Signaling by Plasminogen Activator	FCC|Endothelial	0.773	Gallbladder
CPI-SS0DBFB8BEA	CCL2_ACKR1	simple:P13500	simple:Q16570	CCL2	ACKR1	TRUE	FALSE	TRUE	curated	FALSE	Ligand-Receptor	Signaling by Chemokines	FCC|Endothelial	1.173	Adipose
CPI-SS0A932EB77	SLIT2_ROBO1	simple:O94813	simple:Q9Y6N7	SLIT2	ROBO1	TRUE	FALSE	TRUE	curated	FALSE	Ligand-Receptor	Signaling by SLIT and NTRK-like protein	FCC|Endothelial	0.589	Bladder
CPI-SS0D2FABC4A	ADM_RAMP3	simple:P35318	simple:O60896	ADM	RAMP3	TRUE	FALSE	TRUE	curated	FALSE	Ligand-Receptor	Signaling by Adrenomedullin	FCC|Endothelial	2.488	Vasculature
CPI-SS0914C7C85	THBS2_CD36	simple:P35442	simple:P16671	THBS2	CD36	FALSE	FALSE	TRUE	curated	FALSE	Ligand-Receptor	Signaling by Thrombospondin precursor	FCC|Endothelial	2.24	Thymus
CPI-SC06C75F978	APOE_TREM2_receptor	simple:P02649	complex:TREM2_receptor	APOE		TRUE	FALSE	TRUE	curated	FALSE	Ligand-Receptor	Signaling by Apolipoprotein	FCC|Endothelial	0.48	Placenta
CPI-SS0914C7C85	THBS2_CD36	simple:P35442	simple:P16671	THBS2	CD36	FALSE	FALSE	TRUE	curated	FALSE	Ligand-Receptor	Signaling by Thrombospondin precursor	FCC|Endothelial	1.955	Adipose
CPI-SS001BF66E8	CEACAM6_CEACAM6	simple:P40199	simple:P40199	CEACAM6	CEACAM6	FALSE	FALSE	FALSE	curated	FALSE	Adhesion-Adhesion	Adhesion by CEAM	FCC|Endothelial	0.056	Gallbladder
CPI-SS04829AC68	GJA1_GJA1	simple:P17302	simple:P17302	GJA1	GJA1	FALSE	FALSE	FALSE	curated	FALSE	Gap-Gap	Adhesion by GAP junction	FCC|Endothelial	1.913	Pleura
CPI-SS0D2FABC4A	ADM_RAMP3	simple:P35318	simple:O60896	ADM	RAMP3	TRUE	FALSE	TRUE	curated	FALSE	Ligand-Receptor	Signaling by Adrenomedullin	FCC|Endothelial	0.822	Uterus
CPI-SS0914C7C85	THBS2_CD36	simple:P35442	simple:P16671	THBS2	CD36	FALSE	FALSE	TRUE	curated	FALSE	Ligand-Receptor	Signaling by Thrombospondin precursor	FCC|Endothelial	1.026	Bladder
CPI-SS0A932EB77	SLIT2_ROBO1	simple:O94813	simple:Q9Y6N7	SLIT2	ROBO1	TRUE	FALSE	TRUE	curated	FALSE	Ligand-Receptor	Signaling by SLIT and NTRK-like protein	FCC|Endothelial	0.806	Prostate
CPI-SS0911EECCC	CXCL8_ACKR1	simple:P10145	simple:Q16570	CXCL8	ACKR1	TRUE	FALSE	TRUE	curated	FALSE	Ligand-Receptor	Signaling by Chemokines	FCC|Endothelial	2.912	Cervix
CPI-SS04829AC68	GJA1_GJA1	simple:P17302	simple:P17302	GJA1	GJA1	FALSE	FALSE	FALSE	curated	FALSE	Gap-Gap	Adhesion by GAP junction	FCC|Epithelial	0.404	Vasculature
CPI-SS0DBFB8BEA	CCL2_ACKR1	simple:P13500	simple:Q16570	CCL2	ACKR1	TRUE	FALSE	TRUE	curated	FALSE	Ligand-Receptor	Signaling by Chemokines	FCC|Epithelial	0.654	Trachea
CPI-SS036B08188	PLAU_PLAUR	simple:P00749	simple:Q03405	PLAU	PLAUR	TRUE	FALSE	TRUE	curated	FALSE	Ligand-Receptor	Signaling by Plasminogen Activator	FCC|Epithelial	0.182	Artery
CPI-SS04829AC68	GJA1_GJA1	simple:P17302	simple:P17302	GJA1	GJA1	FALSE	FALSE	FALSE	curated	FALSE	Gap-Gap	Adhesion by GAP junction	FCC|Epithelial	0.601	Artery
CPI-SS0D0235DCE	SLIT2_ROBO2	simple:O94813	simple:Q9HCK4	SLIT2	ROBO2	TRUE	FALSE	TRUE	curated	FALSE	Ligand-Receptor	Signaling by SLIT and NTRK-like protein	FCC|Epithelial	0.728	Vasculature
CPI-SS0A932EB77	SLIT2_ROBO1	simple:O94813	simple:Q9Y6N7	SLIT2	ROBO1	TRUE	FALSE	TRUE	curated	FALSE	Ligand-Receptor	Signaling by SLIT and NTRK-like protein	FCC|Epithelial	0.863	Vasculature
CPI-SS0E928B8C8	FGF7_FGFR2	simple:P21781	simple:P21802	FGF7	FGFR2	TRUE	FALSE	TRUE	curated	FALSE	Ligand-Receptor	Signaling by Fibroblast growth factor	FCC|Epithelial	1.866	Trachea
CPI-SS0A932EB77	SLIT2_ROBO1	simple:O94813	simple:Q9Y6N7	SLIT2	ROBO1	TRUE	FALSE	TRUE	curated	FALSE	Ligand-Receptor	Signaling by SLIT and NTRK-like protein	FCC|Epithelial	0.234	Adipose
CPI-SS04829AC68	GJA1_GJA1	simple:P17302	simple:P17302	GJA1	GJA1	FALSE	FALSE	FALSE	curated	FALSE	Gap-Gap	Adhesion by GAP junction	FCC|Epithelial	0.344	Gallbladder
CPI-SS0FDAB7BA8	CXCL10_DPP4	simple:P02778	simple:P27487	CXCL10	DPP4	TRUE	FALSE	TRUE	curated	FALSE	Ligand-Receptor	Signaling by Chemokines	FCC|Epithelial	0.217	Lung
CPI-SS036B08188	PLAU_PLAUR	simple:P00749	simple:Q03405	PLAU	PLAUR	TRUE	FALSE	TRUE	curated	FALSE	Ligand-Receptor	Signaling by Plasminogen Activator	FCC|Epithelial	0.441	Trachea
CPI-SS052BBD9F9	CXCL1_ACKR1	simple:P09341	simple:Q16570	CXCL1	ACKR1	TRUE	FALSE	TRUE	curated	FALSE	Ligand-Receptor	Signaling by Chemokines	FCC|Epithelial	0.387	Trachea
CPI-SS0CDAC688B	CXCL2_DPP4	simple:P19875	simple:P27487	CXCL2	DPP4	TRUE	FALSE	TRUE	curated	FALSE	Ligand-Receptor	Signaling by Chemokines	FCC|Epithelial	0.741	Lung
CPI-SS0491EECEA	CCL11_DPP4	simple:P51671	simple:P27487	CCL11	DPP4	TRUE	FALSE	TRUE	curated	FALSE	Ligand-Receptor	Signaling by Chemokines	FCC|Epithelial	0.394	Gallbladder
CPI-SS04829AC68	GJA1_GJA1	simple:P17302	simple:P17302	GJA1	GJA1	FALSE	FALSE	FALSE	curated	FALSE	Gap-Gap	Adhesion by GAP junction	FCC|Epithelial	1.704	Thyroid
CPI-SS034083FFA	SEMA3A_NRP1	simple:Q14563	simple:O14786	SEMA3A	NRP1	TRUE	FALSE	TRUE	curated	FALSE	Ligand-Receptor	Signaling by Semaphorin	FCC|Epithelial	0.093	Adipose
CPI-SS0A932EB77	SLIT2_ROBO1	simple:O94813	simple:Q9Y6N7	SLIT2	ROBO1	TRUE	FALSE	TRUE	curated	FALSE	Ligand-Receptor	Signaling by SLIT and NTRK-like protein	FCC|Epithelial	0.619	Eye
CPI-SS0B1B18F2D	CXCL12_DPP4	simple:P48061	simple:P27487	CXCL12	DPP4	TRUE	FALSE	TRUE	curated	FALSE	Ligand-Receptor	Signaling by Chemokines	FCC|Epithelial	0.944	Pleura
CPI-SS0C93E48D7	THBS1_CD36	simple:P07996	simple:P16671	THBS1	CD36	FALSE	FALSE	TRUE	curated	FALSE	Ligand-Receptor	Signaling by Thrombospondin precursor	FCC|Epithelial	0.894	Lung
CPI-SS0491EECEA	CCL11_DPP4	simple:P51671	simple:P27487	CCL11	DPP4	TRUE	FALSE	TRUE	curated	FALSE	Ligand-Receptor	Signaling by Chemokines	FCC|Epithelial	1.419	Intestinal
CPI-SS0CDAC688B	CXCL2_DPP4	simple:P19875	simple:P27487	CXCL2	DPP4	TRUE	FALSE	TRUE	curated	FALSE	Ligand-Receptor	Signaling by Chemokines	FCC|Epithelial	0.615	Omentum
CPI-SS04829AC68	GJA1_GJA1	simple:P17302	simple:P17302	GJA1	GJA1	FALSE	FALSE	FALSE	curated	FALSE	Gap-Gap	Adhesion by GAP junction	FCC|Epithelial	0.569	Tongue
CPI-SS007AA9FDE	DLK1_NOTCH3	simple:P80370	simple:Q9UM47	DLK1	NOTCH3	FALSE	FALSE	TRUE	curated	FALSE	Ligand-Receptor	Signaling by Notch	FCC|Epithelial	0.518	Muscle
CPI-SS0914C7C85	THBS2_CD36	simple:P35442	simple:P16671	THBS2	CD36	FALSE	FALSE	TRUE	curated	FALSE	Ligand-Receptor	Signaling by Thrombospondin precursor	FCC|Epithelial	1.72	Adipose
CPI-SS0B1B18F2D	CXCL12_DPP4	simple:P48061	simple:P27487	CXCL12	DPP4	TRUE	FALSE	TRUE	curated	FALSE	Ligand-Receptor	Signaling by Chemokines	FCC|Epithelial	1.399	Gallbladder
CPI-SS04829AC68	GJA1_GJA1	simple:P17302	simple:P17302	GJA1	GJA1	FALSE	FALSE	FALSE	curated	FALSE	Gap-Gap	Adhesion by GAP junction	FCC|Epithelial	0.619	Uterus
CPI-SS04829AC68	GJA1_GJA1	simple:P17302	simple:P17302	GJA1	GJA1	FALSE	FALSE	FALSE	curated	FALSE	Gap-Gap	Adhesion by GAP junction	FCC|Epithelial	1.902	Pleura
CPI-SS0B1B18F2D	CXCL12_DPP4	simple:P48061	simple:P27487	CXCL12	DPP4	TRUE	FALSE	TRUE	curated	FALSE	Ligand-Receptor	Signaling by Chemokines	FCC|Epithelial	1.124	Omentum
CPI-SS0E928B8C8	FGF7_FGFR2	simple:P21781	simple:P21802	FGF7	FGFR2	TRUE	FALSE	TRUE	curated	FALSE	Ligand-Receptor	Signaling by Fibroblast growth factor	FCC|Epithelial	1.343	Heart
CPI-CS0D81115C8	Cholesterol_byDHCR24_RORA	complex:Cholesterol_byDHCR24	simple:P35398		RORA	TRUE	FALSE	TRUE	curated	FALSE	Ligand-Receptor	Signaling by Cholesterol/Desmosterol	FCC|Epithelial	0.545	Eye
CPI-SS04829AC68	GJA1_GJA1	simple:P17302	simple:P17302	GJA1	GJA1	FALSE	FALSE	FALSE	curated	FALSE	Gap-Gap	Adhesion by GAP junction	FCC|Epithelial	0.873	Omentum
CPI-SS068BC31E4	CXCL9_DPP4	simple:Q07325	simple:P27487	CXCL9	DPP4	TRUE	FALSE	TRUE	curated	FALSE	Ligand-Receptor	Signaling by Chemokines	FCC|Epithelial	0.222	Lung
CPI-SS001BF66E8	CEACAM6_CEACAM6	simple:P40199	simple:P40199	CEACAM6	CEACAM6	FALSE	FALSE	FALSE	curated	FALSE	Adhesion-Adhesion	Adhesion by CEAM	FCC|Epithelial	0.239	Tongue
CPI-SS04829AC68	GJA1_GJA1	simple:P17302	simple:P17302	GJA1	GJA1	FALSE	FALSE	FALSE	curated	FALSE	Gap-Gap	Adhesion by GAP junction	FCC|Epithelial	0.981	Eye
CPI-SS001BF66E8	CEACAM6_CEACAM6	simple:P40199	simple:P40199	CEACAM6	CEACAM6	FALSE	FALSE	FALSE	curated	FALSE	Adhesion-Adhesion	Adhesion by CEAM	FCC|Epithelial	1.185	Gallbladder
CPI-SS0A932EB77	SLIT2_ROBO1	simple:O94813	simple:Q9Y6N7	SLIT2	ROBO1	TRUE	FALSE	TRUE	curated	FALSE	Ligand-Receptor	Signaling by SLIT and NTRK-like protein	FCC|Epithelial	0.488	Lung
CPI-SS0A932EB77	SLIT2_ROBO1	simple:O94813	simple:Q9Y6N7	SLIT2	ROBO1	TRUE	FALSE	TRUE	curated	FALSE	Ligand-Receptor	Signaling by SLIT and NTRK-like protein	FCC|Epithelial	0.757	Heart
CPI-SS04829AC68	GJA1_GJA1	simple:P17302	simple:P17302	GJA1	GJA1	FALSE	FALSE	FALSE	curated	FALSE	Gap-Gap	Adhesion by GAP junction	FCC|Epithelial	0.714	Adrenal_Gland
CPI-SS0B1B18F2D	CXCL12_DPP4	simple:P48061	simple:P27487	CXCL12	DPP4	TRUE	FALSE	TRUE	curated	FALSE	Ligand-Receptor	Signaling by Chemokines	FCC|Epithelial	1.029	Thymus
CPI-SS0A932EB77	SLIT2_ROBO1	simple:O94813	simple:Q9Y6N7	SLIT2	ROBO1	TRUE	FALSE	TRUE	curated	FALSE	Ligand-Receptor	Signaling by SLIT and NTRK-like protein	FCC|Epithelial	0.572	Prostate
CPI-SS036B08188	PLAU_PLAUR	simple:P00749	simple:Q03405	PLAU	PLAUR	TRUE	FALSE	TRUE	curated	FALSE	Ligand-Receptor	Signaling by Plasminogen Activator	FCC|Epithelial	0.903	Uterus
CPI-SS0A932EB77	SLIT2_ROBO1	simple:O94813	simple:Q9Y6N7	SLIT2	ROBO1	TRUE	FALSE	TRUE	curated	FALSE	Ligand-Receptor	Signaling by SLIT and NTRK-like protein	FCC|Epithelial	0.54	Muscle
CPI-SS04829AC68	GJA1_GJA1	simple:P17302	simple:P17302	GJA1	GJA1	FALSE	FALSE	FALSE	curated	FALSE	Gap-Gap	Adhesion by GAP junction	FCC|Epithelial	0.528	Bladder
CPI-SS0CDAC688B	CXCL2_DPP4	simple:P19875	simple:P27487	CXCL2	DPP4	TRUE	FALSE	TRUE	curated	FALSE	Ligand-Receptor	Signaling by Chemokines	FCC|Epithelial	0.44	Gallbladder
CPI-SS0914C7C85	THBS2_CD36	simple:P35442	simple:P16671	THBS2	CD36	FALSE	FALSE	TRUE	curated	FALSE	Ligand-Receptor	Signaling by Thrombospondin precursor	FCC|Epithelial	1.326	Lung
CPI-SS034083FFA	SEMA3A_NRP1	simple:Q14563	simple:O14786	SEMA3A	NRP1	TRUE	FALSE	TRUE	curated	FALSE	Ligand-Receptor	Signaling by Semaphorin	FCC|Epithelial	0.33	Heart
CPI-SS0D0235DCE	SLIT2_ROBO2	simple:O94813	simple:Q9HCK4	SLIT2	ROBO2	TRUE	FALSE	TRUE	curated	FALSE	Ligand-Receptor	Signaling by SLIT and NTRK-like protein	FCC|Epithelial	0.964	Heart
CPI-SS036B08188	PLAU_PLAUR	simple:P00749	simple:Q03405	PLAU	PLAUR	TRUE	FALSE	TRUE	curated	FALSE	Ligand-Receptor	Signaling by Plasminogen Activator	FCC|Epithelial	0.548	Bladder
CPI-SS036B08188	PLAU_PLAUR	simple:P00749	simple:Q03405	PLAU	PLAUR	TRUE	FALSE	TRUE	curated	FALSE	Ligand-Receptor	Signaling by Plasminogen Activator	FCC|Epithelial	0.987	Gallbladder
[truncated: 2,549 more rows]
