# Supplementary material for: A systematic characterization of fibroblast subtypes and heterogeneity
Source: iScience. 2025 Nov 10;28(12):113915. doi: 10.1016/j.isci.2025.113915 (PMC12686731; doi:10.1016/j.isci.2025.113915)
Supplement: Table S12. The marker genes of cell stemness, cellular senescence, cell state, and DNA damage repair pathways [file mmc13.xlsx]

## Sheet: Sheet1
Genes	StemChecker	Genes	CellAge	Genes	Cell State	Genes	related to Figure 4
AASS	Hs_EC_Skotheim	PIK3IP1	Overexpressed	ACYP1	Cycle	CTR9	Senescence
ACTG1	Hs_EC_Skotheim	SLC1A1	Overexpressed	ANLN	Cycle	CXCR4	Senescence
ADFP	Hs_EC_Skotheim	HIST1H2BK	Overexpressed	ANP32B	Cycle	KIT	Senescence
ADORA2B	Hs_EC_Skotheim	TP53INP1	Overexpressed	ANP32E	Cycle	KITLG	Senescence
APEH	Hs_EC_Skotheim	IGFBP5	Overexpressed	APITD1	Cycle	KLF4	Senescence
ASH2L	Hs_EC_Skotheim	IFI6	Overexpressed	APOBEC3B	Cycle	KMT2E	Senescence
ATG4B	Hs_EC_Skotheim	ZMAT3	Overexpressed	ARHGAP11A	Cycle	KRT17	Senescence
ATIC	Hs_EC_Skotheim	GABARAPL1	Overexpressed	ARHGAP11B	Cycle	LEO1	Senescence
ATP12A	Hs_EC_Skotheim	PINK1	Overexpressed	ARL6IP1	Cycle	LGR4	Senescence
ATP5B	Hs_EC_Skotheim	YPEL5	Overexpressed	ARL6IP6	Cycle	LGR5	Senescence
ATP5C1	Hs_EC_Skotheim	PAM	Overexpressed	ASF1B	Cycle	LGR6	Senescence
BCAT1	Hs_EC_Skotheim	IGFBP7	Overexpressed	ASPM	Cycle	CXXC5	Senescence
BFSP2	Hs_EC_Skotheim	HIST1H4H	Overexpressed	ATAD2	Cycle	CXXC6	Senescence
BFSP2-AS1	Hs_EC_Skotheim	SLC9A7	Overexpressed	ATAD5	Cycle	DCSTAMP	Senescence
C12orf5	Hs_EC_Skotheim	RRM2B	Overexpressed	AURKA	Cycle	DGCR8	Senescence
C14orf15	Hs_EC_Skotheim	MXRA7	Overexpressed	AURKB	Cycle	DLK1	Senescence
C6orf211	Hs_EC_Skotheim	CLDN1	Overexpressed	BARD1	Cycle	DPF1	Senescence
CALB1	Hs_EC_Skotheim	HIST1H2AC	Overexpressed	BCL2L12	Cycle	DPF3	Senescence
CAMP	Hs_EC_Skotheim	SAT1	Overexpressed	BIRC5	Cycle	EIF5A	Senescence
CAP1	Hs_EC_Skotheim	PSG7	Overexpressed	BORA	Cycle	EIF5A2	Senescence
CBR3	Hs_EC_Skotheim	PCYOX1	Overexpressed	BRCA1	Cycle	EIF5AL1	Senescence
CBS	Hs_EC_Skotheim	CDKN1A	Overexpressed	BTG3	Cycle	ELAVL1	Senescence
CCDC80	Hs_EC_Skotheim	HIST1H1C	Overexpressed	BUB1	Cycle	ELL3	Senescence
CCL26	Hs_EC_Skotheim	PAMR1	Overexpressed	BUB1B	Cycle	ERAS	Senescence
CD9	Hs_EC_Skotheim	ANTXR1	Overexpressed	C12orf75	Cycle	ERF	Senescence
CDC16	Hs_EC_Skotheim	DYNLT3	Overexpressed	C19orf48	Cycle	EZH1	Senescence
CNBP	Hs_EC_Skotheim	SPARC	Overexpressed	C21orf58	Cycle	EZH2	Senescence
COQ3	Hs_EC_Skotheim	GRN	Overexpressed	CALM2	Cycle	FES	Senescence
COX11	Hs_EC_Skotheim	DNAJB4	Overexpressed	CALM3	Cycle	FOXO4	Senescence
CR1	Hs_EC_Skotheim	FAM214A	Overexpressed	CARHSP1	Cycle	GDF3	Senescence
CSNK2B	Hs_EC_Skotheim	PSG4	Overexpressed	CASC5	Cycle	GNL3	Senescence
CYTH1	Hs_EC_Skotheim	GPR155	Overexpressed	CCDC34	Cycle	GPM6A	Senescence
DMD	Hs_EC_Skotheim	HIST1H2BC	Overexpressed	CCNA2	Cycle	PIK3CD	Senescence
DNMT3B	Hs_EC_Skotheim	CCND1	Overexpressed	CCNB1	Cycle	PIWIL2	Senescence
DNMT3L	Hs_EC_Skotheim	TMEM217	Overexpressed	CCNB2	Cycle	POU5F1	Senescence
DPPA4	Hs_EC_Skotheim	HIST2H2BE	Overexpressed	CCNE1	Cycle	PRDM14	Senescence
EEF2	Hs_EC_Skotheim	PLAT	Overexpressed	CCNE2	Cycle	PRMT7	Senescence
EIF3C	Hs_EC_Skotheim	CERCAM	Overexpressed	CCT5	Cycle	PSCA	Senescence
EIF4A1	Hs_EC_Skotheim	MX1	Overexpressed	CDC20	Cycle	PSIP1	Senescence
EPPK1	Hs_EC_Skotheim	OSTM1	Overexpressed	CDC25B	Cycle	PSMD11	Senescence
ERVH-4	Hs_EC_Skotheim	GAS6	Overexpressed	CDC45	Cycle	PTPRQ	Senescence
ERVH48-1	Hs_EC_Skotheim	FILIP1L	Overexpressed	CDC6	Cycle	PUM1	Senescence
FABP5	Hs_EC_Skotheim	TRIM22	Overexpressed	CDCA2	Cycle	PUM2	Senescence
FBP1	Hs_EC_Skotheim	PLA2G4C	Overexpressed	CDCA3	Cycle	RNF43	Senescence
FKBP4	Hs_EC_Skotheim	NUAK1	Overexpressed	CDCA4	Cycle	RTF1	Senescence
FLVCR1	Hs_EC_Skotheim	ATP6V0E1	Overexpressed	CDCA5	Cycle	RUNX2	Senescence
FRAT2	Hs_EC_Skotheim	STC2	Overexpressed	CDCA7	Cycle	SALL4	Senescence
GAL	Hs_EC_Skotheim	SGIP1	Overexpressed	CDCA8	Cycle	SMARCA2	Senescence
GAPDH	Hs_EC_Skotheim	PERP	Overexpressed	CDK1	Cycle	SMARCA4	Senescence
GDF3	Hs_EC_Skotheim	SERINC1	Overexpressed	CDKN3	Cycle	SMARCB1	Senescence
GLDC	Hs_EC_Skotheim	PLXNA3	Overexpressed	CDT1	Cycle	SMARCC1	Senescence
GZMB	Hs_EC_Skotheim	USP53	Overexpressed	CENPA	Cycle	LIN28	Senescence
HESX1	Hs_EC_Skotheim	LUM	Overexpressed	CENPE	Cycle	MACF1	Senescence
HLA-B	Hs_EC_Skotheim	APLP1	Overexpressed	CENPF	Cycle	MELK	Senescence
HLA-F	Hs_EC_Skotheim	GLRX	Overexpressed	CENPH	Cycle	METTL14	Senescence
HM13	Hs_EC_Skotheim	FN1	Overexpressed	CENPK	Cycle	MSI1	Senescence
HMGN4	Hs_EC_Skotheim	GPNMB	Overexpressed	CENPM	Cycle	MSI2	Senescence
HSD17B4	Hs_EC_Skotheim	CITED2	Overexpressed	CENPN	Cycle	MST1R	Senescence
HUS1	Hs_EC_Skotheim	PSG1	Overexpressed	CENPU	Cycle	MTF2	Senescence
IFITM1	Hs_EC_Skotheim	PSG5	Overexpressed	CENPW	Cycle	MYO1G	Senescence
IFITM3	Hs_EC_Skotheim	CTSF	Overexpressed	CEP55	Cycle	NANOS2	Senescence
INA	Hs_EC_Skotheim	ATP6AP1	Overexpressed	CHAF1A	Cycle	NLK	Senescence
ITGB4BP	Hs_EC_Skotheim	CYB5R1	Overexpressed	CHEK1	Cycle	NR0B1	Senescence
JARID2	Hs_EC_Skotheim	INA	Overexpressed	CKAP2	Cycle	NR2C1	Senescence
LDHA	Hs_EC_Skotheim	PCDH10	Overexpressed	CKAP2L	Cycle	NR2C2	Senescence
LRRC47	Hs_EC_Skotheim	PSG6	Overexpressed	CKAP5	Cycle	PADI4	Senescence
LST1	Hs_EC_Skotheim	LRRN3	Overexpressed	CKLF	Cycle	PAF1	Senescence
MAN1C1	Hs_EC_Skotheim	PGM2L1	Overexpressed	CKS1B	Cycle	PCGF2	Senescence
MAP2K1	Hs_EC_Skotheim	ATP6AP2	Overexpressed	CKS2	Cycle	PDGFRA	Senescence
MCL1	Hs_EC_Skotheim	GPR137B	Overexpressed	CLSPN	Cycle	PHF10	Senescence
MEOX2	Hs_EC_Skotheim	ZNFX1	Overexpressed	CMC2	Cycle	PHF19	Senescence
MGST1	Hs_EC_Skotheim	MAP3K7CL	Overexpressed	CNIH4	Cycle	PIK3CA	Senescence
MID1	Hs_EC_Skotheim	TMEM45A	Overexpressed	CRNDE	Cycle	ARID1B	Senescence
MRPL15	Hs_EC_Skotheim	SERPINB2	Overexpressed	DBF4	Cycle	ARS2	Senescence
MRPL18	Hs_EC_Skotheim	HIST1H2BD	Overexpressed	DDX39A	Cycle	ATAD3B	Senescence
MRPL37	Hs_EC_Skotheim	CYFIP2	Overexpressed	DEK	Cycle	ATG7	Senescence
MRPS23	Hs_EC_Skotheim	SLC17A5	Overexpressed	DEPDC1	Cycle	BATF	Senescence
MRS2L	Hs_EC_Skotheim	HSPB8	Overexpressed	DEPDC1B	Cycle	BCOR	Senescence
MT1A	Hs_EC_Skotheim	CTSD	Overexpressed	DHFR	Cycle	C20orf72	Senescence
MT1E	Hs_EC_Skotheim	ACYP2	Overexpressed	DIAPH3	Cycle	CCR1	Senescence
MT1F	Hs_EC_Skotheim	ITM2B	Overexpressed	DLGAP5	Cycle	CD34	Senescence
MT1G	Hs_EC_Skotheim	NEXN	Overexpressed	DNAJC9	Cycle	CDC73	Senescence
MT1H	Hs_EC_Skotheim	C1orf198	Overexpressed	DNMT1	Cycle	CDCA4	Senescence
MT1X	Hs_EC_Skotheim	SCD5	Overexpressed	DONSON	Cycle	CDCP1	Senescence
MT2A	Hs_EC_Skotheim	SUGCT	Overexpressed	DSN1	Cycle	CDK2	Senescence
MTHFD1	Hs_EC_Skotheim	TGFB2	Overexpressed	DTL	Cycle	CDKN1A	Senescence
NALP2	Hs_EC_Skotheim	TIMP2	Overexpressed	DTYMK	Cycle	CENPF	Senescence
NANOG	Hs_EC_Skotheim	PSG2	Overexpressed	DUT	Cycle	CHD1	Senescence
NARS	Hs_EC_Skotheim	FNDC4	Overexpressed	E2F1	Cycle	CHRDL1	Senescence
NCEH1	Hs_EC_Skotheim	RAB6B	Overexpressed	ECT2	Cycle	CRTAC1	Senescence
NDUFA9	Hs_EC_Skotheim	ASAH1	Overexpressed	EZH2	Cycle	TACSTD1	Senescence
NDUFAB1	Hs_EC_Skotheim	DNAJB9	Overexpressed	FADS1	Cycle	TBX6	Senescence
NDUFB11	Hs_EC_Skotheim	LRP1	Overexpressed	FAM111A	Cycle	TCF7L2	Senescence
NLRP7	Hs_EC_Skotheim	L1CAM	Overexpressed	FAM111B	Cycle	SMARCC2	Senescence
NUDC	Hs_EC_Skotheim	GLS	Overexpressed	FAM64A	Cycle	SMARCD1	Senescence
PAICS	Hs_EC_Skotheim	TSPAN13	Overexpressed	FAM83D	Cycle	SMARCD3	Senescence
PDCL3	Hs_EC_Skotheim	BRI3	Overexpressed	FANCA	Cycle	SMARCE1	Senescence
PFN1	Hs_EC_Skotheim	STX12	Overexpressed	FANCD2	Cycle	SNAI2	Senescence
PGK1	Hs_EC_Skotheim	DDX58	Overexpressed	FANCI	Cycle	SOX2	Senescence
PIM2	Hs_EC_Skotheim	DAGLB	Overexpressed	FBLN1	Cycle	SPRED1	Senescence
PITPNC1	Hs_EC_Skotheim	DPP4	Overexpressed	FBXO5	Cycle	SPRED2	Senescence
PLS3	Hs_EC_Skotheim	COX7A1	Overexpressed	FEN1	Cycle	STK3	Senescence
PNRC2	Hs_EC_Skotheim	FBXO32	Overexpressed	FOXM1	Cycle	STK4	Senescence
POU5F1	Hs_EC_Skotheim	ENC1	Overexpressed	GGCT	Cycle	HMCES	Senescence
PRDM14	Hs_EC_Skotheim	TMTC1	Overexpressed	GGH	Cycle	HMHB1	Senescence
PRDX1	Hs_EC_Skotheim	TMEM47	Overexpressed	GINS2	Cycle	HMSD	Senescence
PRDX3	Hs_EC_Skotheim	CALD1	Overexpressed	GMNN	Cycle	TMEM18	Senescence
PRIM2A	Hs_EC_Skotheim	STAT1	Overexpressed	GPSM2	Cycle	TMSB4X	Senescence
PROM1	Hs_EC_Skotheim	SMPD1	Overexpressed	GTSE1	Cycle	TP63	Senescence
PRPS2	Hs_EC_Skotheim	MFSD1	Overexpressed	H1F0	Cycle	TRIM71	Senescence
PSMB3	Hs_EC_Skotheim	TMEM9B	Overexpressed	H2AFV	Cycle	ACTL6A	Senescence
PSMD10	Hs_EC_Skotheim	BSDC1	Overexpressed	H2AFX	Cycle	ACTL6B	Senescence
PSME3	Hs_EC_Skotheim	PLCB4	Overexpressed	H2AFZ	Cycle	ARID1A	Senescence
RAD51AP1	Hs_EC_Skotheim	ATP2B4	Overexpressed	HAUS1	Cycle	GSK3B	Senescence
RBM3	Hs_EC_Skotheim	IGF2R	Overexpressed	HELLS	Cycle	HA-1	Senescence
RPL18A	Hs_EC_Skotheim	PLA2G15	Overexpressed	HINT1	Cycle	HESX1	Senescence
RPL28	Hs_EC_Skotheim	NCSTN	Overexpressed	HIRIP3	Cycle	WWP2	Senescence
RPL6	Hs_EC_Skotheim	PIK3R3	Overexpressed	HIST1H1D	Cycle	WWTR1	Senescence
RRAS2	Hs_EC_Skotheim	F3	Overexpressed	HIST1H1E	Cycle	YLPM1	Senescence
RTCB	Hs_EC_Skotheim	MAP1LC3B	Overexpressed	HIST1H2BJ	Cycle	IL11	Senescence
SEMA6A	Hs_EC_Skotheim	PRSS23	Overexpressed	HIST1H4C	Cycle	IL3	Senescence
SFRS7	Hs_EC_Skotheim	PPP1R3C	Overexpressed	HIST2H2AC	Cycle	JARID2	Senescence
SLC25A16	Hs_EC_Skotheim	ATP6V1G1	Overexpressed	HJURP	Cycle	KDR	Senescence
SMS	Hs_EC_Skotheim	CREG1	Overexpressed	HMG20B	Cycle	USP44	Senescence
SRSF3	Hs_EC_Skotheim	NTN4	Overexpressed	HMGB1	Cycle	WDR61	Senescence
SUCLA2	Hs_EC_Skotheim	PLOD2	Overexpressed	HMGB2	Cycle	TRNP1	Senescence
TBRG4	Hs_EC_Skotheim	ATP6V1A	Overexpressed	HMGB3	Cycle	TSC	Senescence
TEAD2	Hs_EC_Skotheim	DKK3	Overexpressed	HMGN2	Cycle	ZNRF3	Senescence
TEAD4	Hs_EC_Skotheim	CLIP3	Overexpressed	HMMR	Cycle	ZFP42	Senescence
TERF1	Hs_EC_Skotheim	DUSP3	Overexpressed	HN1	Cycle	ZHX3	Senescence
TMPO	Hs_EC_Skotheim	CTSB	Overexpressed	HNRNPA1	Cycle	ZNF281	Senescence
TPI1	Hs_EC_Skotheim	CD163L1	Overexpressed	HNRNPA2B1	Cycle	USP36	Senescence
TPST2	Hs_EC_Skotheim	MAST3	Overexpressed	HPRT1	Cycle	AASS	Stemness
UBE2C	Hs_EC_Skotheim	FZD8	Overexpressed	HSPD1	Cycle	ACTG1	Stemness
UPP1	Hs_EC_Skotheim	TMEM178B	Overexpressed	ILF2	Cycle	NARS	Stemness
UQCRH	Hs_EC_Skotheim	GDF15	Overexpressed	IQGAP3	Cycle	NCEH1	Stemness
UTP6	Hs_EC_Skotheim	ARHGAP29	Overexpressed	ITGB3BP	Cycle	NLRP7	Stemness
VSNL1	Hs_EC_Skotheim	KCTD16	Overexpressed	JPT1	Cycle	NANOG	Stemness
WARS	Hs_EC_Skotheim	NPDC1	Overexpressed	KIAA0101	Cycle	ADFP	Stemness
WBP11	Hs_EC_Skotheim	PRNP	Overexpressed	KIAA1524	Cycle	ADORA2B	Stemness
WDHD1	Hs_EC_Skotheim	CYB5D2	Overexpressed	KIF11	Cycle	APEH	Stemness
XPO1	Hs_EC_Skotheim	ADAMTS5	Overexpressed	KIF14	Cycle	NUDC	Stemness
YARS2	Hs_EC_Skotheim	MFSD11	Overexpressed	KIF15	Cycle	ATG4B	Stemness
ZBTB2	Hs_EC_Skotheim	BTG2	Overexpressed	KIF18A	Cycle	ATIC	Stemness
ZNF138	Hs_EC_Skotheim	CALCOCO1	Overexpressed	KIF20A	Cycle	ATP12A	Stemness
ZNF195	Hs_EC_Skotheim	TMEM127	Overexpressed	KIF20B	Cycle	ATP5B	Stemness
ZNF432	Hs_EC_Skotheim	NRBP2	Overexpressed	KIF22	Cycle	NDUFA9	Stemness
ZNF588	Hs_EC_Skotheim	SERPINI1	Overexpressed	KIF23	Cycle	NDUFAB1	Stemness
ZNF589	Hs_EC_Skotheim	MXD4	Overexpressed	KIF2C	Cycle	NDUFB11	Stemness
ZNF684	Hs_EC_Skotheim	AK3	Overexpressed	KIF4A	Cycle	PRDX3	Stemness
ZNF79	Hs_EC_Skotheim	MMP12	Overexpressed	KIFC1	Cycle	PRIM2A	Stemness
ZNF816	Hs_EC_Skotheim	IFIT2	Overexpressed	KNSTRN	Cycle	PAICS	Stemness
ABCB7	Hs_ESC.EC_Sperger	FUCA1	Overexpressed	KPNA2	Cycle	PDCL3	Stemness
ACHE	Hs_ESC.EC_Sperger	ISCU	Overexpressed	LIG1	Cycle	PFN1	Stemness
ACSS3	Hs_ESC.EC_Sperger	COBLL1	Overexpressed	LMNB1	Cycle	ASH2L	Stemness
ACVR2B	Hs_ESC.EC_Sperger	FAT1	Overexpressed	LMNB2	Cycle	PIM2	Stemness
ADD2	Hs_ESC.EC_Sperger	SAMD9L	Overexpressed	LSM4	Cycle	PITPNC1	Stemness
AK3L1	Hs_ESC.EC_Sperger	EPHA4	Overexpressed	LSM5	Cycle	PLS3	Stemness
AKAP2	Hs_ESC.EC_Sperger	CREBRF	Overexpressed	MAD2L1	Cycle	PNRC2	Stemness
ALDH7A1	Hs_ESC.EC_Sperger	JMY	Overexpressed	MAPRE1	Cycle	POU5F1	Stemness
ALKBH7	Hs_ESC.EC_Sperger	FAXDC2	Overexpressed	MCM10	Cycle	PRDM14	Stemness
ANKS6	Hs_ESC.EC_Sperger	OPTN	Overexpressed	MCM2	Cycle	PRDX1	Stemness
AP1M2	Hs_ESC.EC_Sperger	ISG15	Overexpressed	MCM3	Cycle	EPPK1	Stemness
AP1S2	Hs_ESC.EC_Sperger	CD36	Overexpressed	MCM4	Cycle	ERVH-4	Stemness
APEH	Hs_ESC.EC_Sperger	PLXDC2	Overexpressed	MCM5	Cycle	ERVH48-1	Stemness
APOB	Hs_ESC.EC_Sperger	GNPTG	Overexpressed	MCM6	Cycle	FABP5	Stemness
APOC1	Hs_ESC.EC_Sperger	FAM214B	Overexpressed	MCM7	Cycle	FBP1	Stemness
APOE	Hs_ESC.EC_Sperger	SLC25A20	Overexpressed	MELK	Cycle	PGK1	Stemness
ARHGEF16	Hs_ESC.EC_Sperger	WFS1	Overexpressed	MIS18A	Cycle	FLVCR1	Stemness
ARID3B	Hs_ESC.EC_Sperger	SORT1	Overexpressed	MIS18BP1	Cycle	FRAT2	Stemness
ARL2	Hs_ESC.EC_Sperger	KIAA1191	Overexpressed	MKI67	Cycle	GAL	Stemness
ARL6IP	Hs_ESC.EC_Sperger	P3H2	Overexpressed	MLF1IP	Cycle	GAPDH	Stemness
ATIC	Hs_ESC.EC_Sperger	TM7SF3	Overexpressed	MMS22L	Cycle	GDF3	Stemness
ATP5G3	Hs_ESC.EC_Sperger	2023-03-02	Overexpressed	MND1	Cycle	ATP5C1	Stemness
ATP5H	Hs_ESC.EC_Sperger	CRYL1	Overexpressed	MNS1	Cycle	BCAT1	Stemness
ATPBD4	Hs_ESC.EC_Sperger	MXI1	Overexpressed	MSH2	Cycle	BFSP2	Stemness
ATPIF1	Hs_ESC.EC_Sperger	MFGE8	Overexpressed	MSH6	Cycle	BFSP2-AS1	Stemness
ATXN10	Hs_ESC.EC_Sperger	LAMC1	Overexpressed	MTHFD1	Cycle	C12orf5	Stemness
AURKB	Hs_ESC.EC_Sperger	KIF3C	Overexpressed	MXD3	Cycle	C14orf15	Stemness
AUTS2	Hs_ESC.EC_Sperger	KCNJ2	Overexpressed	MYBL2	Cycle	C6orf211	Stemness
AXIN2	Hs_ESC.EC_Sperger	IDS	Overexpressed	MZT1	Cycle	FKBP4	Stemness
B3GAT1	Hs_ESC.EC_Sperger	HEXB	Overexpressed	NAP1L1	Cycle	CAMP	Stemness
B4GALNT3	Hs_ESC.EC_Sperger	HAGH	Overexpressed	NASP	Cycle	CAP1	Stemness
B4GALNT4	Hs_ESC.EC_Sperger	SLC46A3	Overexpressed	NCAPD2	Cycle	CBR3	Stemness
BAK1	Hs_ESC.EC_Sperger	KCNMB4	Overexpressed	NCAPD3	Cycle	CBS	Stemness
BASP1	Hs_ESC.EC_Sperger	SESN1	Overexpressed	NCAPG	Cycle	CCDC80	Stemness
BAX	Hs_ESC.EC_Sperger	MAMDC2	Overexpressed	NCAPG2	Cycle	CCL26	Stemness
BBC3	Hs_ESC.EC_Sperger	DDAH1	Overexpressed	NDC80	Cycle	CD9	Stemness
BCAT1	Hs_ESC.EC_Sperger	SVIL	Overexpressed	NEK2	Cycle	CDC16	Stemness
BCL9	Hs_ESC.EC_Sperger	TMEM131	Overexpressed	NMU	Cycle	CNBP	Stemness
BICD1	Hs_ESC.EC_Sperger	PSG9	Overexpressed	NRM	Cycle	COQ3	Stemness
BIRC5	Hs_ESC.EC_Sperger	DNASE1L1	Overexpressed	NUCB2	Cycle	PROM1	Stemness
BMP7	Hs_ESC.EC_Sperger	SAMD9	Overexpressed	NUCKS1	Cycle	PRPS2	Stemness
BMPR1A	Hs_ESC.EC_Sperger	DAB2	Overexpressed	NUDT1	Cycle	CALB1	Stemness
BOLA2	Hs_ESC.EC_Sperger	SPATA18	Overexpressed	NUF2	Cycle	CYTH1	Stemness
BTC	Hs_ESC.EC_Sperger	COL8A1	Overexpressed	NUSAP1	Cycle	DMD	Stemness
BTF3L4	Hs_ESC.EC_Sperger	CYP2U1	Overexpressed	OIP5	Cycle	DNMT3B	Stemness
C10orf35	Hs_ESC.EC_Sperger	MLLT11	Overexpressed	ORC6	Cycle	DNMT3L	Stemness
C12orf45	Hs_ESC.EC_Sperger	TGOLN2	Overexpressed	PAQR4	Cycle	DPPA4	Stemness
C16orf34	Hs_ESC.EC_Sperger	TOB1	Overexpressed	PARPBP	Cycle	EEF2	Stemness
C1GALT1	Hs_ESC.EC_Sperger	DHRS3	Overexpressed	PBK	Cycle	EIF3C	Stemness
C1orf106	Hs_ESC.EC_Sperger	ADAM23	Overexpressed	PCLAF	Cycle	EIF4A1	Stemness
C1orf108	Hs_ESC.EC_Sperger	ITFG1	Overexpressed	PCNA	Cycle	MT1A	Stemness
C20orf129	Hs_ESC.EC_Sperger	SLC35F5	Overexpressed	PHF19	Cycle	MT1E	Stemness
C6orf211	Hs_ESC.EC_Sperger	TIMP3	Overexpressed	PIF1	Cycle	MT1F	Stemness
C8orf42	Hs_ESC.EC_Sperger	SLC20A2	Overexpressed	PKMYT1	Cycle	MT1G	Stemness
CACHD1	Hs_ESC.EC_Sperger	SELENOW	Overexpressed	PLK1	Cycle	MT1H	Stemness
CACNA2D2	Hs_ESC.EC_Sperger	PTPRK	Overexpressed	POC1A	Cycle	MT1X	Stemness
CALB1	Hs_ESC.EC_Sperger	NIPAL3	Overexpressed	POLD3	Cycle	MT2A	Stemness
CALU	Hs_ESC.EC_Sperger	PRPS1	Overexpressed	PRC1	Cycle	MTHFD1	Stemness
CAP2	Hs_ESC.EC_Sperger	TMEM106B	Overexpressed	PRIM1	Cycle	NALP2	Stemness
CAPG	Hs_ESC.EC_Sperger	PLOD1	Overexpressed	PRKDC	Cycle	TEAD2	Stemness
CAPZA2	Hs_ESC.EC_Sperger	ATP6V0C	Overexpressed	PRR11	Cycle	TEAD4	Stemness
CASP3	Hs_ESC.EC_Sperger	PDK2	Overexpressed	PSIP1	Cycle	TERF1	Stemness
CBS	Hs_ESC.EC_Sperger	ARMCX3	Overexpressed	PSMC3IP	Cycle	TMPO	Stemness
CCBL1	Hs_ESC.EC_Sperger	ANGPTL4	Overexpressed	PSRC1	Cycle	TPI1	Stemness
CCL2	Hs_ESC.EC_Sperger	ADIPOR1	Overexpressed	PTMA	Cycle	TPST2	Stemness
CCNC	Hs_ESC.EC_Sperger	MDM2	Overexpressed	PTMS	Cycle	UBE2C	Stemness
CCND2	Hs_ESC.EC_Sperger	MANBA	Overexpressed	PTN	Cycle	UPP1	Stemness
CCNE1	Hs_ESC.EC_Sperger	LOXL2	Overexpressed	PTTG1	Cycle	UQCRH	Stemness
CCNF	Hs_ESC.EC_Sperger	RAB11FIP5	Overexpressed	RACGAP1	Cycle	UTP6	Stemness
CD200	Hs_ESC.EC_Sperger	LRP10	Overexpressed	RAD21	Cycle	VSNL1	Stemness
CD24	Hs_ESC.EC_Sperger	MPC2	Overexpressed	RAD51	Cycle	WARS	Stemness
CD276	Hs_ESC.EC_Sperger	MAN2B2	Overexpressed	RAD51AP1	Cycle	WBP11	Stemness
CDC14B	Hs_ESC.EC_Sperger	AKR1B1	Overexpressed	RAD51C	Cycle	WDHD1	Stemness
CDC25A	Hs_ESC.EC_Sperger	MAPRE3	Overexpressed	RAN	Cycle	XPO1	Stemness
CDC6	Hs_ESC.EC_Sperger	FGF2	Overexpressed	RANBP1	Cycle	YARS2	Stemness
CDCA5	Hs_ESC.EC_Sperger	DUSP6	Overexpressed	RBL1	Cycle	ZBTB2	Stemness
CDCA7	Hs_ESC.EC_Sperger	GADD45A	Overexpressed	RECQL4	Cycle	ZNF138	Stemness
CDH1	Hs_ESC.EC_Sperger	CTSZ	Overexpressed	RFC2	Cycle	ZNF195	Stemness
CDH3	Hs_ESC.EC_Sperger	CRYAB	Overexpressed	RFC3	Cycle	ZNF432	Stemness
CDIP1	Hs_ESC.EC_Sperger	TPRG1L	Overexpressed	RFC4	Cycle	COX11	Stemness
CDR1	Hs_ESC.EC_Sperger	FRMD6	Overexpressed	RFC5	Cycle	CR1	Stemness
CECR1	Hs_ESC.EC_Sperger	GINM1	Overexpressed	RMI2	Cycle	CSNK2B	Stemness
CHCHD1	Hs_ESC.EC_Sperger	GALNT5	Overexpressed	RNASEH2A	Cycle	PSMB3	Stemness
CHEK2	Hs_ESC.EC_Sperger	PGRMC2	Overexpressed	RNASEH2B	Cycle	PSMD10	Stemness
CIB2	Hs_ESC.EC_Sperger	CDKN2B	Overexpressed	RNF26	Cycle	PSME3	Stemness
CITED4	Hs_ESC.EC_Sperger	P2RX5	Overexpressed	RPA2	Cycle	RAD51AP1	Stemness
CKMT1	Hs_ESC.EC_Sperger	ARRDC4	Overexpressed	RPA3	Cycle	RBM3	Stemness
CKS1B	Hs_ESC.EC_Sperger	TNFRSF10D	Overexpressed	RRM1	Cycle	RPL18A	Stemness
CLDN10	Hs_ESC.EC_Sperger	PIGZ	Overexpressed	RRM2	Cycle	RPL28	Stemness
CLDN7	Hs_ESC.EC_Sperger	TIGAR	Overexpressed	SAPCD2	Cycle	RPL6	Stemness
CNKSR1	Hs_ESC.EC_Sperger	STYK1	Overexpressed	SGOL1	Cycle	RRAS2	Stemness
CNTNAP2	Hs_ESC.EC_Sperger	SARAF	Overexpressed	SGOL2	Cycle	RTCB	Stemness
COA1	Hs_ESC.EC_Sperger	CASTOR3	Overexpressed	SHCBP1	Cycle	SEMA6A	Stemness
COX6B1	Hs_ESC.EC_Sperger	FTH1	Overexpressed	SIVA1	Cycle	SFRS7	Stemness
COX7C	Hs_ESC.EC_Sperger	CBX7	Overexpressed	SKA2	Cycle	SLC25A16	Stemness
CP	Hs_ESC.EC_Sperger	TANGO2	Overexpressed	SKA3	Cycle	SMS	Stemness
CPA3	Hs_ESC.EC_Sperger	CD81	Overexpressed	SLBP	Cycle	SRSF3	Stemness
CPXM1	Hs_ESC.EC_Sperger	TMEM59	Overexpressed	SLC25A5	Cycle	SUCLA2	Stemness
CRABP1	Hs_ESC.EC_Sperger	PEA15	Overexpressed	SLC43A3	Cycle	TBRG4	Stemness
CRABP2	Hs_ESC.EC_Sperger	STC1	Overexpressed	SMC1A	Cycle	IFITM3	Stemness
CRISPLD1	Hs_ESC.EC_Sperger	BPGM	Overexpressed	SMC2	Cycle	INA	Stemness
CRMP1	Hs_ESC.EC_Sperger	ANKRD1	Overexpressed	SMC4	Cycle	ITGB4BP	Stemness
CRSP2	Hs_ESC.EC_Sperger	LMOD1	Overexpressed	SNRNP25	Cycle	GLDC	Stemness
CRYM	Hs_ESC.EC_Sperger	CNN1	Overexpressed	SNRPB	Cycle	GZMB	Stemness
CSRP2	Hs_ESC.EC_Sperger	SERINC3	Overexpressed	SNRPD1	Cycle	HESX1	Stemness
CTH	Hs_ESC.EC_Sperger	SEMA3C	Overexpressed	SPAG5	Cycle	HLA-B	Stemness
CTNNA1	Hs_ESC.EC_Sperger	SYNGR1	Overexpressed	SPC24	Cycle	HLA-F	Stemness
CTNNBIP1	Hs_ESC.EC_Sperger	NABP1	Overexpressed	SPC25	Cycle	HM13	Stemness
CXADR	Hs_ESC.EC_Sperger	SGSH	Overexpressed	SPDL1	Cycle	HMGN4	Stemness
CYP2S1	Hs_ESC.EC_Sperger	PCDHB16	Overexpressed	STMN1	Cycle	HSD17B4	Stemness
DBC1	Hs_ESC.EC_Sperger	CMYA5	Overexpressed	STRA13	Cycle	HUS1	Stemness
DCAMKL1	Hs_ESC.EC_Sperger	ZNF610	Overexpressed	SUN2	Cycle	IFITM1	Stemness
DCP2	Hs_ESC.EC_Sperger	ZNF582	Overexpressed	SYT8	Cycle	MID1	Stemness
DHX33	Hs_ESC.EC_Sperger	LACC1	Overexpressed	TACC3	Cycle	MRPL15	Stemness
DIDO1	Hs_ESC.EC_Sperger	GBA	Overexpressed	TCF19	Cycle	MRPL18	Stemness
DLG3	Hs_ESC.EC_Sperger	TNFSF10	Overexpressed	TEX30	Cycle	JARID2	Stemness
DNAH11	Hs_ESC.EC_Sperger	TAP1	Overexpressed	TFDP1	Cycle	LDHA	Stemness
DNAJB6	Hs_ESC.EC_Sperger	SYT1	Overexpressed	TK1	Cycle	LRRC47	Stemness
DNMT3A	Hs_ESC.EC_Sperger	TMEM30A	Overexpressed	TMEM106C	Cycle	LST1	Stemness
DNMT3B	Hs_ESC.EC_Sperger	DCBLD1	Overexpressed	TMEM97	Cycle	ZNF588	Stemness
DPPA4	Hs_ESC.EC_Sperger	NAP1L5	Overexpressed	TMPO	Cycle	ZNF589	Stemness
DPY30	Hs_ESC.EC_Sperger	SLC43A2	Overexpressed	TNFAIP8L1	Cycle	ZNF684	Stemness
DSG2	Hs_ESC.EC_Sperger	ATG4A	Overexpressed	TOP2A	Cycle	ZNF79	Stemness
DSP	Hs_ESC.EC_Sperger	NBEAL1	Overexpressed	TPX2	Cycle	ZNF816	Stemness
DUSP16	Hs_ESC.EC_Sperger	PLPP4	Overexpressed	TRIP13	Cycle	MGST1	Stemness
E2F5	Hs_ESC.EC_Sperger	CCNG1	Overexpressed	TROAP	Cycle	MRPS23	Stemness
EDIL3	Hs_ESC.EC_Sperger	TSC22D1	Overexpressed	TTK	Cycle	MRS2L	Stemness
EFNA2	Hs_ESC.EC_Sperger	CYSTM1	Overexpressed	TUBA1B	Cycle	MAN1C1	Stemness
EFR3B	Hs_ESC.EC_Sperger	TM2D1	Overexpressed	TUBA1C	Cycle	MRPL37	Stemness
EHD3	Hs_ESC.EC_Sperger	COQ10B	Overexpressed	TUBB	Cycle	MEOX2	Stemness
EIF1	Hs_ESC.EC_Sperger	VAMP2	Overexpressed	TUBB4B	Cycle	MAP2K1	Stemness
EIF2S3	Hs_ESC.EC_Sperger	2023-03-04	Overexpressed	TUBB6	Cycle	MCL1	Stemness
EIF3S12	Hs_ESC.EC_Sperger	TBC1D19	Overexpressed	TUBG1	Cycle	WFDC2	Stemness
EIF4EBP1	Hs_ESC.EC_Sperger	HERC6	Overexpressed	TYMS	Cycle	WNK2	Stemness
ENO2	Hs_ESC.EC_Sperger	RETSAT	Overexpressed	UBE2C	Cycle	ZNF286A	Stemness
EPB41	Hs_ESC.EC_Sperger	KLHL24	Overexpressed	UBE2S	Cycle	SPRY4	Stemness
EPHA1	Hs_ESC.EC_Sperger	ARL15	Overexpressed	UBE2T	Cycle	WRNIP1	Stemness
ERBB2	Hs_ESC.EC_Sperger	CPA4	Overexpressed	UHRF1	Cycle	YARS	Stemness
ERBB3	Hs_ESC.EC_Sperger	LRPAP1	Overexpressed	UNG	Cycle	SSR4	Stemness
ERRFI1	Hs_ESC.EC_Sperger	ARHGEF37	Overexpressed	USP1	Cycle	ST8SIA1	Stemness
ETV1	Hs_ESC.EC_Sperger	C5orf46	Overexpressed	VRK1	Cycle	SRSF10	Stemness
ETV4	Hs_ESC.EC_Sperger	INPP5D	Overexpressed	WDR34	Cycle	SSBP3	Stemness
EXOSC7	Hs_ESC.EC_Sperger	FAS	Overexpressed	WDR76	Cycle	WDR92	Stemness
EYA4	Hs_ESC.EC_Sperger	IFIT1	Overexpressed	ZWILCH	Cycle	UCHL1	Stemness
F2RL1	Hs_ESC.EC_Sperger	GRINA	Overexpressed	ZWINT	Cycle	UGP2	Stemness
FABP5	Hs_ESC.EC_Sperger	ANGPT1	Overexpressed	ABHD3	Stress	UNC13A	Stemness
FALZ	Hs_ESC.EC_Sperger	VPS41	Overexpressed	AC016629.8	Stress	UNC5B	Stemness
FAM124A	Hs_ESC.EC_Sperger	OPN3	Overexpressed	ADAMTS1	Stress	UNQ470	Stemness
FAM126A	Hs_ESC.EC_Sperger	FOLR3	Overexpressed	ANKRD28	Stress	VASH2	Stemness
FAM46B	Hs_ESC.EC_Sperger	FLNC	Overexpressed	ANKRD37	Stress	VAV2	Stemness
FAM60A	Hs_ESC.EC_Sperger	EDN1	Overexpressed	ARC	Stress	VCAN	Stemness
FAM72B	Hs_ESC.EC_Sperger	PRICKLE2	Overexpressed	AREG	Stress	VPS25	Stemness
FAM83H	Hs_ESC.EC_Sperger	ANKRD29	Overexpressed	ARID5B	Stress	WBP1	Stemness
FAM84B	Hs_ESC.EC_Sperger	UBR3	Overexpressed	ARL5B	Stress	WDHD1	Stemness
FAPP2	Hs_ESC.EC_Sperger	MAN1B1	Overexpressed	ATF3	Stress	WDR72	Stemness
FAXC	Hs_ESC.EC_Sperger	PRAF2	Overexpressed	B3GNT5	Stress	WDR9	Stemness
FBXL10	Hs_ESC.EC_Sperger	PNRC1	Overexpressed	BAG3	Stress	SLC6A6	Stemness
FBXO2	Hs_ESC.EC_Sperger	NPC2	Overexpressed	BAMBI	Stress	SLCO1A2	Stemness
FCER1G	Hs_ESC.EC_Sperger	DPYSL4	Overexpressed	BBC3	Stress	SMS	Stemness
FGF12	Hs_ESC.EC_Sperger	CPQ	Overexpressed	BHLHE40	Stress	SNHG16	Stemness
FGF18	Hs_ESC.EC_Sperger	FRY	Overexpressed	BIRC3	Stress	SNORD22	Stemness
FGF2	Hs_ESC.EC_Sperger	PREPL	Overexpressed	BRD2	Stress	SNRPB	Stemness
FGFR1	Hs_ESC.EC_Sperger	ORMDL3	Overexpressed	BTG1	Stress	SNRPF	Stemness
FGFR2	Hs_ESC.EC_Sperger	PGAP3	Overexpressed	BTG2	Stress	SNRPN	Stemness
FGFR3	Hs_ESC.EC_Sperger	PAPSS2	Overexpressed	C10orf10	Stress	SNX24	Stemness
FGFR4	Hs_ESC.EC_Sperger	PSTPIP2	Overexpressed	C11orf96	Stress	SNX27	Stemness
FKBP4	Hs_ESC.EC_Sperger	CCND2	Overexpressed	C16orf98	Stress	SOCS1	Stemness
FLAD1	Hs_ESC.EC_Sperger	RIOK3	Overexpressed	C1orf63	Stress	SORL1	Stemness
FLJ10156	Hs_ESC.EC_Sperger	ADAM19	Overexpressed	C5orf45	Stress	SOX13	Stemness
FLJ10700	Hs_ESC.EC_Sperger	FBXL20	Overexpressed	C8orf4	Stress	SOX2	Stemness
FLJ10884	Hs_ESC.EC_Sperger	OGFRL1	Overexpressed	CA12	Stress	SOX4	Stemness
FLJ12484	Hs_ESC.EC_Sperger	DDA1	Overexpressed	CCL20	Stress	SPINT1	Stemness
FLJ12644	Hs_ESC.EC_Sperger	VKORC1	Overexpressed	CCNL1	Stress	SPINT2	Stemness
FLJ20105	Hs_ESC.EC_Sperger	THBS1	Overexpressed	CCP110	Stress	SPON1	Stemness
FLJ20171	Hs_ESC.EC_Sperger	TGM2	Overexpressed	CD55	Stress	SPRY2	Stemness
FLJ21168	Hs_ESC.EC_Sperger	SOX4	Overexpressed	CDKN1A	Stress	TPM1	Stemness
FLJ30594	Hs_ESC.EC_Sperger	FNDC3B	Overexpressed	CDKN2AIP	Stress	TRAF4	Stemness
FLJ34633	Hs_ESC.EC_Sperger	ABHD4	Overexpressed	CEBPB	Stress	TRNP1	Stemness
FLVCR1	Hs_ESC.EC_Sperger	PLEKHA1	Overexpressed	CEBPD	Stress	TSPAN33	Stemness
FLVCR1-AS1	Hs_ESC.EC_Sperger	RARRES3	Overexpressed	CITED2	Stress	TSPAN6	Stemness
FNBP1L	Hs_ESC.EC_Sperger	PTPRM	Overexpressed	CLDN3	Stress	TSR2	Stemness
FOXA3	Hs_ESC.EC_Sperger	RHBDD2	Overexpressed	CLDN4	Stress	TTC19	Stemness
FOXD3	Hs_ESC.EC_Sperger	PRRG1	Overexpressed	CLK1	Stress	TUBB2	Stemness
FUBP1	Hs_ESC.EC_Sperger	EDEM2	Overexpressed	CSRNP1	Stress	UBE2C	Stemness
FZD7	Hs_ESC.EC_Sperger	HHAT	Overexpressed	CXCL1	Stress	DSP	Stemness
FZD8	Hs_ESC.EC_Sperger	POMGNT1	Overexpressed	CXCL2	Stress	DUSP16	Stemness
GABARAPL1	Hs_ESC.EC_Sperger	DRAM1	Overexpressed	CXCL3	Stress	E2F5	Stemness
GABRA1	Hs_ESC.EC_Sperger	RIN2	Overexpressed	CXCL5	Stress	EDIL3	Stemness
GABRB3	Hs_ESC.EC_Sperger	ZFYVE1	Overexpressed	CXCL8	Stress	EFNA2	Stemness
GAL	Hs_ESC.EC_Sperger	MYOZ2	Overexpressed	CYP1B1	Stress	EFR3B	Stemness
GAP43	Hs_ESC.EC_Sperger	TRPV2	Overexpressed	CYR61	Stress	EHD3	Stemness
GARNL4	Hs_ESC.EC_Sperger	FAM198B	Overexpressed	DAPP1	Stress	EIF1	Stemness
GCHFR	Hs_ESC.EC_Sperger	KCNN2	Overexpressed	DEPP1	Stress	EIF2S3	Stemness
GCSAML-AS1	Hs_ESC.EC_Sperger	APP	Overexpressed	DNAJA1	Stress	EIF3S12	Stemness
GCSH	Hs_ESC.EC_Sperger	IGFBP3	Overexpressed	DNAJA4	Stress	EIF4EBP1	Stemness
GFPT2	Hs_ESC.EC_Sperger	SP110	Overexpressed	DNAJB1	Stress	ENO2	Stemness
GGT5	Hs_ESC.EC_Sperger	IFI27	Overexpressed	DNAJB4	Stress	EPB41	Stemness
GGT7	Hs_ESC.EC_Sperger	AOX1	Overexpressed	DSC3	Stress	EPHA1	Stemness
GID8	Hs_ESC.EC_Sperger	LMCD1	Overexpressed	DUSP1	Stress	ERBB2	Stemness
GJA1	Hs_ESC.EC_Sperger	GPER1	Overexpressed	DUSP10	Stress	ERBB3	Stemness
GLDC	Hs_ESC.EC_Sperger	GPC1	Overexpressed	DUSP14	Stress	ERRFI1	Stemness
GLI1	Hs_ESC.EC_Sperger	GM2A	Overexpressed	DUSP2	Stress	ETV1	Stemness
GLI2	Hs_ESC.EC_Sperger	TANC1	Overexpressed	DUSP5	Stress	YWHAG	Stemness
GLI3	Hs_ESC.EC_Sperger	TNFRSF21	Overexpressed	EDN1	Stress	ZBTB39	Stemness
GLT1D1	Hs_ESC.EC_Sperger	KRTAP1-5	Overexpressed	EFNA1	Stress	ZD52F10	Stemness
GMNN	Hs_ESC.EC_Sperger	ZBTB20	Overexpressed	EGR1	Stress	ZDHHC18	Stemness
GNPDA1	Hs_ESC.EC_Sperger	HIST1H2BE	Overexpressed	EGR2	Stress	ZDHHC5	Stemness
GPC3	Hs_ESC.EC_Sperger	AHCYL2	Overexpressed	EGR3	Stress	ZFP82	Stemness
GPC4	Hs_ESC.EC_Sperger	TVP23B	Overexpressed	EHF	Stress	ZFR2	Stemness
GPM6B	Hs_ESC.EC_Sperger	KIAA0930	Overexpressed	EIF4A2	Stress	ZIC2	Stemness
GPR19	Hs_ESC.EC_Sperger	LIMCH1	Overexpressed	ELF3	Stress	ZIK1	Stemness
GPR27	Hs_ESC.EC_Sperger	PCNX1	Overexpressed	EMP1	Stress	ZMYM3	Stemness
GPRC5B	Hs_ESC.EC_Sperger	ELL2	Overexpressed	EPHA2	Stress	ZMYND8	Stemness
GRAMD1A	Hs_ESC.EC_Sperger	FHL1	Overexpressed	EREG	Stress	ZNF217	Stemness
GRB7	Hs_ESC.EC_Sperger	CLN8	Overexpressed	ERRFI1	Stress	ZNF232	Stemness
GSTP1	Hs_ESC.EC_Sperger	GLB1	Overexpressed	ETS2	Stress	ZNF281	Stemness
GUCA1A	Hs_ESC.EC_Sperger	BMT2	Overexpressed	FADS3	Stress	FAXC	Stemness
H19	Hs_ESC.EC_Sperger	CTGF	Overexpressed	FAM133B	Stress	FBXL10	Stemness
H3F3A	Hs_ESC.EC_Sperger	GABARAP	Overexpressed	FAM46A	Stress	FBXO2	Stemness
HAPLN4	Hs_ESC.EC_Sperger	BLCAP	Overexpressed	FAM53C	Stress	FCER1G	Stemness
HDHD1	Hs_ESC.EC_Sperger	CAP2	Overexpressed	FGFR3	Stress	FGF12	Stemness
HELLS	Hs_ESC.EC_Sperger	MRVI1	Overexpressed	FHL2	Stress	FGF18	Stemness
HESX1	Hs_ESC.EC_Sperger	HDAC9	Overexpressed	FKBP4	Stress	FGF2	Stemness
HEY2	Hs_ESC.EC_Sperger	IPO13	Overexpressed	FOS	Stress	FGFR1	Stemness
HIC2	Hs_ESC.EC_Sperger	ATP6V0D1	Overexpressed	FOSB	Stress	FGFR2	Stemness
HINT1	Hs_ESC.EC_Sperger	TNFRSF10B	Overexpressed	FOSL1	Stress	FGFR3	Stemness
HIP1	Hs_ESC.EC_Sperger	WDR26	Overexpressed	FOSL2	Stress	FGFR4	Stemness
HK1	Hs_ESC.EC_Sperger	REEP5	Overexpressed	FRMD4B	Stress	FKBP4	Stemness
HMGA1	Hs_ESC.EC_Sperger	ZFAND5	Overexpressed	FUS	Stress	PFKFB4	Stemness
HMGB3	Hs_ESC.EC_Sperger	WNT5A	Overexpressed	GADD45A	Stress	PFN1	Stemness
HMGCR	Hs_ESC.EC_Sperger	UBE2H	Overexpressed	GADD45B	Stress	PGD	Stemness
HNRPAB	Hs_ESC.EC_Sperger	TPM2	Overexpressed	GADD45G	Stress	PGM5	Stemness
HNRPU	Hs_ESC.EC_Sperger	TAPBP	Overexpressed	GDF15	Stress	PHB	Stemness
HOOK1	Hs_ESC.EC_Sperger	NXPE3	Overexpressed	GEM	Stress	PHB2	Stemness
HRASLS3	Hs_ESC.EC_Sperger	SMURF2	Overexpressed	GOLGB1	Stress	PHF17	Stemness
HSBP1	Hs_ESC.EC_Sperger	PIP4K2C	Overexpressed	HBEGF	Stress	PIF1	Stemness
HSD17B2	Hs_ESC.EC_Sperger	RRAS	Overexpressed	HES1	Stress	PIM1	Stemness
HSD17B4	Hs_ESC.EC_Sperger	TAF13	Overexpressed	HEXIM1	Stress	PIN4	Stemness
HSPC121	Hs_ESC.EC_Sperger	SQOR	Overexpressed	HNRNPU-AS1	Stress	PIPOX	Stemness
HSPC132	Hs_ESC.EC_Sperger	PLSCR4	Overexpressed	HSP90AA1	Stress	PKD1-like	Stemness
HSPC163	Hs_ESC.EC_Sperger	PCDHB8	Overexpressed	HSPA1A	Stress	PKIB	Stemness
HSPE1	Hs_ESC.EC_Sperger	ZBTB4	Overexpressed	HSPA1B	Stress	PLCXD1	Stemness
HTR2A	Hs_ESC.EC_Sperger	ANO10	Overexpressed	HSPA5	Stress	PLD2	Stemness
ICMT	Hs_ESC.EC_Sperger	SEMA6A	Overexpressed	HSPA6	Stress	PLN	Stemness
IFITM1	Hs_ESC.EC_Sperger	SLFN12	Overexpressed	HSPA8	Stress	PLS3	Stemness
IGFBPL1	Hs_ESC.EC_Sperger	HEG1	Overexpressed	HSPB1	Stress	PMAIP1	Stemness
IGJ	Hs_ESC.EC_Sperger	CCDC9B	Overexpressed	HSPH1	Stress	PNPLA4	Stemness
IGSF3	Hs_ESC.EC_Sperger	SLC44A2	Overexpressed	ID1	Stress	POLR2H	Stemness
IMP-1	Hs_ESC.EC_Sperger	NCKAP5	Overexpressed	ID2	Stress	POLR3G	Stemness
IMP-2	Hs_ESC.EC_Sperger	MASP1	Overexpressed	IER2	Stress	POLR3K	Stemness
IMPA2	Hs_ESC.EC_Sperger	LRP12	Overexpressed	IER3	Stress	POP7	Stemness
INPP5F	Hs_ESC.EC_Sperger	LPCAT2	Overexpressed	IER5	Stress	POSTN	Stemness
INTU	Hs_ESC.EC_Sperger	SLC25A4	Overexpressed	IFRD1	Stress	POU5F1	Stemness
IRX2	Hs_ESC.EC_Sperger	DHRS7	Overexpressed	IL8	Stress	PPAT	Stemness
ISX	Hs_ESC.EC_Sperger	WDR63	Overexpressed	IRX2	Stress	PPIA	Stemness
ITM2C	Hs_ESC.EC_Sperger	GDE1	Overexpressed	ITPKC	Stress	PPIH	Stemness
JARID2	Hs_ESC.EC_Sperger	CDKN2A	Overexpressed	JAG1	Stress	PPM1H	Stemness
KALRN	Hs_ESC.EC_Sperger	MYLK	Overexpressed	JUN	Stress	PPP1R1A	Stemness
KCNQ2	Hs_ESC.EC_Sperger	STS	Overexpressed	JUNB	Stress	PPP2R1B	Stemness
KDELC1	Hs_ESC.EC_Sperger	LOX	Overexpressed	JUND	Stress	PPT2	Stemness
KDM4A	Hs_ESC.EC_Sperger	RND3	Overexpressed	KCNQ1OT1	Stress	PRDX1	Stemness
KIAA0522	Hs_ESC.EC_Sperger	ARF4	Overexpressed	KDM6B	Stress	STC2	Stemness
KIAA0888	Hs_ESC.EC_Sperger	ITGB5	Overexpressed	KIAA1683	Stress	STK17A	Stemness
KIAA1166	Hs_ESC.EC_Sperger	ITGAV	Overexpressed	KLF10	Stress	STK26	Stemness
KIAA1576	Hs_ESC.EC_Sperger	ITGA2	Overexpressed	KLF2	Stress	STK35	Stemness
KIAA1727	Hs_ESC.EC_Sperger	SERINC2	Overexpressed	KLF4	Stress	SUV420H1	Stemness
KIF26A	Hs_ESC.EC_Sperger	ANXA4	Overexpressed	KLF5	Stress	SYT6	Stemness
KIF3C	Hs_ESC.EC_Sperger	GOLGB1	Overexpressed	KLF6	Stress	TAC3	Stemness
KLK8	Hs_ESC.EC_Sperger	GFPT1	Overexpressed	LDLR	Stress	TACSTD1	Stemness
KNOP1	Hs_ESC.EC_Sperger	TCTN3	Overexpressed	LIF	Stress	TALDO1	Stemness
KPNA2	Hs_ESC.EC_Sperger	RAI14	Overexpressed	LIMA1	Stress	TBC1D16	Stemness
KPNA6	Hs_ESC.EC_Sperger	MRAS	Overexpressed	LINC00910	Stress	TBCD	Stemness
KRAS	Hs_ESC.EC_Sperger	EFEMP1	Overexpressed	LINC00936	Stress	TCEA1	Stemness
KRT19	Hs_ESC.EC_Sperger	SLC31A2	Overexpressed	LMNA	Stress	TCF7L1	Stemness
KRT8	Hs_ESC.EC_Sperger	DHRS1	Overexpressed	MAFB	Stress	TD-60	Stemness
KRTCAP3	Hs_ESC.EC_Sperger	GLMP	Overexpressed	MAFF	Stress	TDG	Stemness
LAGE3	Hs_ESC.EC_Sperger	DUSP10	Overexpressed	MALAT1	Stress	TEAD2	Stemness
LAPTM4B	Hs_ESC.EC_Sperger	RAB40B	Overexpressed	MAP3K8	Stress	TEAD4	Stemness
LARS	Hs_ESC.EC_Sperger	NDRG1	Overexpressed	MCL1	Stress	TERF1	Stemness
LARS2	Hs_ESC.EC_Sperger	TMBIM1	Overexpressed	METTL15	Stress	TFAP2C	Stemness
LBH	Hs_ESC.EC_Sperger	TPM1	Overexpressed	MIDN	Stress	TGFB2	Stemness
LDB3	Hs_ESC.EC_Sperger	LAMB2	Overexpressed	MIR222HG	Stress	TGIF2	Stemness
LDHD	Hs_ESC.EC_Sperger	EPAS1	Overexpressed	MIR24-2	Stress	THOP1	Stemness
LEFTY2	Hs_ESC.EC_Sperger	SLC16A3	Overexpressed	MIR3064	Stress	THY1	Stemness
LEPREL2	Hs_ESC.EC_Sperger	MCFD2	Overexpressed	MKNK2	Stress	TIMM17B	Stemness
LIMD2	Hs_ESC.EC_Sperger	P4HA2	Overexpressed	MXD1	Stress	TLE1	Stemness
LIN28B	Hs_ESC.EC_Sperger	MGARP	Overexpressed	MYADM	Stress	TMEFF1	Stemness
LINC01139	Hs_ESC.EC_Sperger	DYNLRB2	Overexpressed	MYC	Stress	TMEM132A	Stemness
LITAF	Hs_ESC.EC_Sperger	PDCD1LG2	Overexpressed	MYLIP	Stress	TMEM169	Stemness
LMNB1	Hs_ESC.EC_Sperger	ULBP2	Overexpressed	NAMPT	Stress	TMEM261	Stemness
LMNB2	Hs_ESC.EC_Sperger	C3	Overexpressed	NCOA7	Stress	TMEM50B	Stemness
LOC389906	Hs_ESC.EC_Sperger	ATP10D	Overexpressed	NEAT1	Stress	TMSB15B	Stemness
LOC400451	Hs_ESC.EC_Sperger	MCOLN1	Overexpressed	NEDD9	Stress	TNC	Stemness
LOXL2	Hs_ESC.EC_Sperger	EMC7	Overexpressed	NFKBIA	Stress	TNFRSF8	Stemness
LPCAT1	Hs_ESC.EC_Sperger	SULF2	Overexpressed	NFKBID	Stress	TNNI3	Stemness
LPHN2	Hs_ESC.EC_Sperger	CPPED1	Overexpressed	NFKBIZ	Stress	TOMM40	Stemness
LRRN1	Hs_ESC.EC_Sperger	CTSA	Overexpressed	NOP58	Stress	DIDO1	Stemness
LSM12	Hs_ESC.EC_Sperger	MANSC1	Overexpressed	NPAS4	Stress	DLG3	Stemness
LSM7	Hs_ESC.EC_Sperger	CHPF2	Overexpressed	NR4A1	Stress	DNAH11	Stemness
LUM	Hs_ESC.EC_Sperger	ETV7	Overexpressed	NR4A2	Stress	DNAJB6	Stemness
LYPLA1	Hs_ESC.EC_Sperger	C11orf96	Overexpressed	NRARP	Stress	DNMT3A	Stemness
LYPLA2	Hs_ESC.EC_Sperger	IFIT3	Overexpressed	NSUN6	Stress	DNMT3B	Stemness
M6PR	Hs_ESC.EC_Sperger	HLA-B	Overexpressed	OVOL1	Stress	DPPA4	Stemness
MACC1	Hs_ESC.EC_Sperger	AMPD3	Overexpressed	PDK4	Stress	DPY30	Stemness
MAGED4	Hs_ESC.EC_Sperger	WDR47	Overexpressed	PDLIM3	Stress	DSG2	Stemness
MALSU1	Hs_ESC.EC_Sperger	RBM24	Overexpressed	PGM2L1	Stress	IFITM1	Stemness
MAP3K5	Hs_ESC.EC_Sperger	DGKA	Overexpressed	PHLDA1	Stress	IGFBPL1	Stemness
MAP7D3	Hs_ESC.EC_Sperger	C19orf18	Overexpressed	PHLDA2	Stress	IGJ	Stemness
MAPK1	Hs_ESC.EC_Sperger	SELENOM	Overexpressed	PIM1	Stress	IGSF3	Stemness
MBD2	Hs_ESC.EC_Sperger	FAM43A	Overexpressed	PIM3	Stress	IMP-1	Stemness
MBL2	Hs_ESC.EC_Sperger	CDH10	Overexpressed	PLAUR	Stress	IMP-2	Stemness
MCAM	Hs_ESC.EC_Sperger	SNPH	Overexpressed	PLK2	Stress	IMPA2	Stemness
MCM2	Hs_ESC.EC_Sperger	SH3PXD2A	Overexpressed	PLK3	Stress	INPP5F	Stemness
MCM3	Hs_ESC.EC_Sperger	CAVIN4	Overexpressed	PMAIP1	Stress	INTU	Stemness
MCM4	Hs_ESC.EC_Sperger	DNER	Overexpressed	PNRC1	Stress	IRX2	Stemness
MDK	Hs_ESC.EC_Sperger	FANK1	Overexpressed	POLG2	Stress	ISX	Stemness
MDN1	Hs_ESC.EC_Sperger	LMBRD2	Overexpressed	PPP1R10	Stress	ITM2C	Stemness
MED22	Hs_ESC.EC_Sperger	CAV2	Overexpressed	PPP1R15A	Stress	JARID2	Stemness
MED28	Hs_ESC.EC_Sperger	C15orf48	Overexpressed	PRKCA	Stress	KALRN	Stemness
METTL13	Hs_ESC.EC_Sperger	UCHL1	Overexpressed	PRPF40A	Stress	KCNQ2	Stemness
MFAP2	Hs_ESC.EC_Sperger	TMEM35A	Overexpressed	PTGS2	Stress	KDELC1	Stemness
MGC10911	Hs_ESC.EC_Sperger	RHOU	Overexpressed	PTRHD1	Stress	KDM4A	Stemness
MGC24665	Hs_ESC.EC_Sperger	HTRA1	Overexpressed	RAB11FIP1	Stress	KIAA0522	Stemness
MGC3101	Hs_ESC.EC_Sperger	PCDHB2	Overexpressed	RAB3IP	Stress	ETV4	Stemness
MGST1	Hs_ESC.EC_Sperger	MMP3	Overexpressed	RALGDS	Stress	EXOSC7	Stemness
MIAT	Hs_ESC.EC_Sperger	LIPA	Overexpressed	RASD1	Stress	EYA4	Stemness
MID1	Hs_ESC.EC_Sperger	CXCL10	Overexpressed	RDH10	Stress	F2RL1	Stemness
MLEC	Hs_ESC.EC_Sperger	ICAM1	Overexpressed	REL	Stress	FABP5	Stemness
MLF2	Hs_ESC.EC_Sperger	SLC25A45	Overexpressed	RGS2	Stress	FALZ	Stemness
MLLT11	Hs_ESC.EC_Sperger	RNF11	Overexpressed	RHOB	Stress	FAM124A	Stemness
MON1B	Hs_ESC.EC_Sperger	APOL2	Overexpressed	RND1	Stress	FAM126A	Stemness
MOSC1	Hs_ESC.EC_Sperger	TBC1D9	Overexpressed	RND3	Stress	FAM46B	Stemness
MRPL11	Hs_ESC.EC_Sperger	FAM219A	Overexpressed	RP1-313I6.12	Stress	FAM60A	Stemness
MRPL12	Hs_ESC.EC_Sperger	LINGO2	Overexpressed	RP11-182L21.6	Stress	FAM72B	Stemness
MRPL15	Hs_ESC.EC_Sperger	AHNAK2	Overexpressed	RP5-821D11.7	Stress	FAM83H	Stemness
MRPS16	Hs_ESC.EC_Sperger	SYNGR2	Overexpressed	RP6-99M1.2	Stress	FAM84B	Stemness
MRPS21	Hs_ESC.EC_Sperger	APH1B	Overexpressed	RRAD	Stress	FAPP2	Stemness
MRPS26	Hs_ESC.EC_Sperger	ARMC9	Overexpressed	SEMA4A	Stress	LAGE3	Stemness
MRPS34	Hs_ESC.EC_Sperger	SCG2	Overexpressed	SERTAD1	Stress	LAPTM4B	Stemness
MRS2L	Hs_ESC.EC_Sperger	RNF103	Overexpressed	SFN	Stress	ZNF398	Stemness
MSH2	Hs_ESC.EC_Sperger	TLR3	Overexpressed	SIK1	Stress	ZNF423	Stemness
MSL1	Hs_ESC.EC_Sperger	BTC	Overexpressed	SLC20A1	Stress	ZNF473	Stemness
MT1F	Hs_ESC.EC_Sperger	SIL1	Overexpressed	SLC38A2	Stress	ZNF496	Stemness
MT1H	Hs_ESC.EC_Sperger	IFIH1	Overexpressed	SNHG12	Stress	ZNF578	Stemness
MT1M	Hs_ESC.EC_Sperger	PHTF2	Overexpressed	SOCS1	Stress	ZNF589	Stemness
MT1X	Hs_ESC.EC_Sperger	BAIAP2L1	Overexpressed	SOCS3	Stress	ZNF697	Stemness
MTA3	Hs_ESC.EC_Sperger	CNNM2	Overexpressed	SOX4	Stress	ZNF829	Stemness
MTF2	Hs_ESC.EC_Sperger	PODXL	Overexpressed	SOX9	Stress	ZNRF3	Stemness
MTHFD2	Hs_ESC.EC_Sperger	ARHGEF3	Overexpressed	SQSTM1	Stress	ZSCAN26	Stemness
MTL5	Hs_ESC.EC_Sperger	ATP6V0A4	Overexpressed	TACSTD2	Stress	FLAD1	Stemness
MTMR9	Hs_ESC.EC_Sperger	IGIP	Overexpressed	TAF1D	Stress	FLJ10156	Stemness
MYBL2	Hs_ESC.EC_Sperger	NAP1L3	Overexpressed	TCF7	Stress	FLJ10700	Stemness
MYCL1	Hs_ESC.EC_Sperger	TSPAN11	Overexpressed	TCIM	Stress	FLJ10884	Stemness
MYCN	Hs_ESC.EC_Sperger	MEST	Overexpressed	TFRC	Stress	FLJ12484	Stemness
MYH10	Hs_ESC.EC_Sperger	SAMD12	Overexpressed	TGIF1	Stress	FLJ12644	Stemness
MYO10	Hs_ESC.EC_Sperger	SHC4	Overexpressed	TIPARP	Stress	FLJ20105	Stemness
MYST1	Hs_ESC.EC_Sperger	KCTD4	Overexpressed	TLE4	Stress	FLJ20171	Stemness
N4BP3	Hs_ESC.EC_Sperger	TUBG2	Overexpressed	TM4SF1	Stress	FLJ21168	Stemness
NALP2	Hs_ESC.EC_Sperger	FBXO6	Overexpressed	TNFAIP2	Stress	FLJ30594	Stemness
NAP1L1	Hs_ESC.EC_Sperger	SIPA1L1	Overexpressed	TNFAIP3	Stress	FLJ34633	Stemness
NASP	Hs_ESC.EC_Sperger	LRRC6	Overexpressed	TRIB1	Stress	FLVCR1	Stemness
NAV2	Hs_ESC.EC_Sperger	SULF1	Overexpressed	TSC22D1	Stress	FLVCR1-AS1	Stemness
NBPF15	Hs_ESC.EC_Sperger	RIMS1	Overexpressed	TSC22D3	Stress	FNBP1L	Stemness
NDUFA1	Hs_ESC.EC_Sperger	SCUBE3	Overexpressed	UBC	Stress	FOXA3	Stemness
NDUFA13	Hs_ESC.EC_Sperger	OTUD1	Overexpressed	UGDH	Stress	FOXD3	Stemness
NDUFA4	Hs_ESC.EC_Sperger	CYB561A3	Overexpressed	VPS37B	Stress	FUBP1	Stemness
NDUFAB1	Hs_ESC.EC_Sperger	ABCA3	Overexpressed	WEE1	Stress	FZD7	Stemness
NDUFB11	Hs_ESC.EC_Sperger	DIO2	Overexpressed	YBX3	Stress	FZD8	Stemness
NDUFS5	Hs_ESC.EC_Sperger	DDB2	Overexpressed	YME1L1	Stress	GABARAPL1	Stemness
NEDD4L	Hs_ESC.EC_Sperger	ITPRIPL2	Overexpressed	YOD1	Stress	GABRA1	Stemness
NEFL	Hs_ESC.EC_Sperger	TXNIP	Overexpressed	ZBTB43	Stress	GABRB3	Stemness
NELFB	Hs_ESC.EC_Sperger	IFITM3	Overexpressed	ZC3H12A	Stress	GAL	Stemness
NES	Hs_ESC.EC_Sperger	EDIL3	Overexpressed	ZFAND2A	Stress	GAP43	Stemness
NFE2L3	Hs_ESC.EC_Sperger	PBK	Underexpressed	ZFP36	Stress	GARNL4	Stemness
NLE1	Hs_ESC.EC_Sperger	EXO1	Underexpressed	ZFP36L1	Stress	GCHFR	Stemness
NLGN4X	Hs_ESC.EC_Sperger	CCNA2	Underexpressed	ZFP36L2	Stress	GCSAML-AS1	Stemness
NLN	Hs_ESC.EC_Sperger	NCAPG2	Underexpressed	ZNF165	Stress	GCSH	Stemness
NME2	Hs_ESC.EC_Sperger	NUF2	Underexpressed	ZNF430	Stress	GFPT2	Stemness
NOLA3	Hs_ESC.EC_Sperger	NUSAP1	Underexpressed	ACTN1	Interferon	GGT5	Stemness
NOTCH3	Hs_ESC.EC_Sperger	SKA3	Underexpressed	APOL1	Interferon	GGT7	Stemness
NR2F6	Hs_ESC.EC_Sperger	TACC3	Underexpressed	APOL2	Interferon	GID8	Stemness
NRBP1	Hs_ESC.EC_Sperger	AURKA	Underexpressed	APOL3	Interferon	GJA1	Stemness
NTHL1	Hs_ESC.EC_Sperger	MRPL1	Underexpressed	APOL6	Interferon	GLDC	Stemness
NTS	Hs_ESC.EC_Sperger	HJURP	Underexpressed	B2M	Interferon	GLI1	Stemness
NUAK1	Hs_ESC.EC_Sperger	MAD2L1	Underexpressed	BST2	Interferon	GLI2	Stemness
NUCKS1	Hs_ESC.EC_Sperger	TK1	Underexpressed	C19orf66	Interferon	GLI3	Stemness
NUDT1	Hs_ESC.EC_Sperger	CDCA7	Underexpressed	C1R	Interferon	GLT1D1	Stemness
NUDT15	Hs_ESC.EC_Sperger	BUB1	Underexpressed	C1S	Interferon	GMNN	Stemness
NXN	Hs_ESC.EC_Sperger	MELK	Underexpressed	C3	Interferon	GNPDA1	Stemness
OGDHL	Hs_ESC.EC_Sperger	CDK1	Underexpressed	C5orf56	Interferon	GPC3	Stemness
OIP5-AS1	Hs_ESC.EC_Sperger	TTK	Underexpressed	CCL2	Interferon	GPC4	Stemness
OLFM1	Hs_ESC.EC_Sperger	ANLN	Underexpressed	CCL27	Interferon	GPM6B	Stemness
ORC1L	Hs_ESC.EC_Sperger	DTL	Underexpressed	CCL5	Interferon	GPR19	Stemness
OSBPL6	Hs_ESC.EC_Sperger	MCM3	Underexpressed	CD74	Interferon	GPR27	Stemness
OTX2	Hs_ESC.EC_Sperger	BIRC5	Underexpressed	CFB	Interferon	GPRC5B	Stemness
PAI-RBP1	Hs_ESC.EC_Sperger	TRIP13	Underexpressed	CFH	Interferon	GRAMD1A	Stemness
PAICS	Hs_ESC.EC_Sperger	CENPU	Underexpressed	CMPK2	Interferon	GRB7	Stemness
PAIP2B	Hs_ESC.EC_Sperger	ATAD2	Underexpressed	CX3CL1	Interferon	GSTP1	Stemness
PAK1	Hs_ESC.EC_Sperger	ZWINT	Underexpressed	CXCL10	Interferon	GUCA1A	Stemness
PARP1	Hs_ESC.EC_Sperger	PCLAF	Underexpressed	CXCL11	Interferon	H19	Stemness
PBX1	Hs_ESC.EC_Sperger	KIF23	Underexpressed	CXCL9	Interferon	H3F3A	Stemness
PBX3	Hs_ESC.EC_Sperger	DEK	Underexpressed	DDX58	Interferon	HAPLN4	Stemness
PCDH1	Hs_ESC.EC_Sperger	ZNF22	Underexpressed	DDX60	Interferon	HDHD1	Stemness
PCNA	Hs_ESC.EC_Sperger	RRM2	Underexpressed	DDX60L	Interferon	HELLS	Stemness
PCTK1	Hs_ESC.EC_Sperger	SLIT2	Underexpressed	DYNLT1	Interferon	HESX1	Stemness
PDGFA	Hs_ESC.EC_Sperger	UBE2C	Underexpressed	EIF2AK2	Interferon	HEY2	Stemness
PDPN	Hs_ESC.EC_Sperger	TPX2	Underexpressed	EPSTI1	Interferon	HIC2	Stemness
PDZK4	Hs_ESC.EC_Sperger	PAICS	Underexpressed	ETV7	Interferon	HINT1	Stemness
PELI1	Hs_ESC.EC_Sperger	SAPCD2	Underexpressed	FXYD5	Interferon	HIP1	Stemness
PFAS	Hs_ESC.EC_Sperger	ZWILCH	Underexpressed	GBP1	Interferon	HK1	Stemness
PFKFB4	Hs_ESC.EC_Sperger	MKI67	Underexpressed	GBP2	Interferon	HMGA1	Stemness
PFN1	Hs_ESC.EC_Sperger	H2AFZ	Underexpressed	GBP3	Interferon	HMGB3	Stemness
PGD	Hs_ESC.EC_Sperger	CDCA2	Underexpressed	GBP4	Interferon	HMGCR	Stemness
PGM5	Hs_ESC.EC_Sperger	CENPF	Underexpressed	GBP5	Interferon	HNRPAB	Stemness
PHB	Hs_ESC.EC_Sperger	DLGAP5	Underexpressed	GLUL	Interferon	HNRPU	Stemness
PHB2	Hs_ESC.EC_Sperger	ACTL6A	Underexpressed	HAPLN3	Interferon	HOOK1	Stemness
PHF17	Hs_ESC.EC_Sperger	LMNB2	Underexpressed	HELZ2	Interferon	HRASLS3	Stemness
PIF1	Hs_ESC.EC_Sperger	CDC45	Underexpressed	HERC5	Interferon	HSBP1	Stemness
PIM1	Hs_ESC.EC_Sperger	CENPM	Underexpressed	HERC6	Interferon	HSD17B2	Stemness
PIN4	Hs_ESC.EC_Sperger	TOP2A	Underexpressed	HLA-A	Interferon	HSD17B4	Stemness
PIPOX	Hs_ESC.EC_Sperger	RANBP1	Underexpressed	HLA-B	Interferon	HSPC121	Stemness
PKD1-like	Hs_ESC.EC_Sperger	OLFML3	Underexpressed	HLA-C	Interferon	HSPC132	Stemness
PKIB	Hs_ESC.EC_Sperger	FANCI	Underexpressed	HLA-DMA	Interferon	HSPC163	Stemness
PLCXD1	Hs_ESC.EC_Sperger	MYBL2	Underexpressed	HLA-DMB	Interferon	HSPE1	Stemness
PLD2	Hs_ESC.EC_Sperger	KPNA2	Underexpressed	HLA-DPA1	Interferon	HTR2A	Stemness
PLN	Hs_ESC.EC_Sperger	KIF11	Underexpressed	HLA-DPB1	Interferon	ICMT	Stemness
PLS3	Hs_ESC.EC_Sperger	HELLS	Underexpressed	HLA-DQA1	Interferon	ABCB7	Stemness
PMAIP1	Hs_ESC.EC_Sperger	NCAPH	Underexpressed	HLA-DQA2	Interferon	ACHE	Stemness
PNPLA4	Hs_ESC.EC_Sperger	FEN1	Underexpressed	HLA-DQB1	Interferon	ACSS3	Stemness
POLR2H	Hs_ESC.EC_Sperger	CENPK	Underexpressed	HLA-DRA	Interferon	ACVR2B	Stemness
POLR3G	Hs_ESC.EC_Sperger	HYLS1	Underexpressed	HLA-DRB1	Interferon	ADD2	Stemness
POLR3K	Hs_ESC.EC_Sperger	FOXM1	Underexpressed	HLA-DRB5	Interferon	AK3L1	Stemness
POP7	Hs_ESC.EC_Sperger	TSEN15	Underexpressed	HLA-E	Interferon	AKAP2	Stemness
POSTN	Hs_ESC.EC_Sperger	DDX39A	Underexpressed	HLA-F	Interferon	ALDH7A1	Stemness
POU5F1	Hs_ESC.EC_Sperger	SPAG5	Underexpressed	HSPB8	Interferon	ALKBH7	Stemness
PPAT	Hs_ESC.EC_Sperger	NDC80	Underexpressed	ICAM1	Interferon	ANKS6	Stemness
PPIA	Hs_ESC.EC_Sperger	CDKN3	Underexpressed	IDO1	Interferon	AP1M2	Stemness
PPIH	Hs_ESC.EC_Sperger	FKBP5	Underexpressed	IFI16	Interferon	AP1S2	Stemness
PPM1H	Hs_ESC.EC_Sperger	CDC20	Underexpressed	IFI27	Interferon	APEH	Stemness
PPP1R1A	Hs_ESC.EC_Sperger	PRC1	Underexpressed	IFI35	Interferon	APOB	Stemness
PPP2R1B	Hs_ESC.EC_Sperger	CCNF	Underexpressed	IFI44	Interferon	APOC1	Stemness
PPT2	Hs_ESC.EC_Sperger	SSRP1	Underexpressed	IFI44L	Interferon	APOE	Stemness
PRDX1	Hs_ESC.EC_Sperger	AURKB	Underexpressed	IFI6	Interferon	ARHGEF16	Stemness
PRDX2	Hs_ESC.EC_Sperger	NCAPG	Underexpressed	IFIH1	Interferon	ARID3B	Stemness
PRDX5	Hs_ESC.EC_Sperger	SNRPF	Underexpressed	IFIT1	Interferon	KIAA0888	Stemness
PRELID1	Hs_ESC.EC_Sperger	HNRNPA3	Underexpressed	IFIT2	Interferon	KIAA1166	Stemness
PRICKLE1	Hs_ESC.EC_Sperger	SNRPD1	Underexpressed	IFIT3	Interferon	KIAA1576	Stemness
PRIM2A	Hs_ESC.EC_Sperger	RPL22L1	Underexpressed	IFITM1	Interferon	KIAA1727	Stemness
PRKAB2	Hs_ESC.EC_Sperger	SFPQ	Underexpressed	IFITM2	Interferon	KIF26A	Stemness
PRKX	Hs_ESC.EC_Sperger	NUP107	Underexpressed	IFITM3	Interferon	KIF3C	Stemness
PRMT1	Hs_ESC.EC_Sperger	DEPDC1	Underexpressed	IL32	Interferon	KLK8	Stemness
PROM1	Hs_ESC.EC_Sperger	CEP55	Underexpressed	IRF1	Interferon	KNOP1	Stemness
PRPS1	Hs_ESC.EC_Sperger	GMNN	Underexpressed	IRF7	Interferon	KPNA2	Stemness
PRR5	Hs_ESC.EC_Sperger	TPRKB	Underexpressed	ISG15	Interferon	KPNA6	Stemness
PRSS8	Hs_ESC.EC_Sperger	NASP	Underexpressed	ISG20	Interferon	KRAS	Stemness
PSMA2	Hs_ESC.EC_Sperger	MCM6	Underexpressed	KLHDC7B	Interferon	KRT19	Stemness
PSMB2	Hs_ESC.EC_Sperger	MCM4	Underexpressed	LAMP3	Interferon	KRT8	Stemness
PSMB6	Hs_ESC.EC_Sperger	HNRNPD	Underexpressed	LAP3	Interferon	KRTCAP3	Stemness
PSRC1	Hs_ESC.EC_Sperger	HNRNPA1	Underexpressed	LGALS3BP	Interferon	BAK1	Stemness
PTAR1	Hs_ESC.EC_Sperger	EZH2	Underexpressed	LGALS9	Interferon	BASP1	Stemness
PTBP1	Hs_ESC.EC_Sperger	CTCF	Underexpressed	LY6E	Interferon	BAX	Stemness
PTK7	Hs_ESC.EC_Sperger	SMC4	Underexpressed	MDK	Interferon	BBC3	Stemness
PTMA	Hs_ESC.EC_Sperger	CDC6	Underexpressed	MSRB1	Interferon	BCAT1	Stemness
PTMS	Hs_ESC.EC_Sperger	GMPS	Underexpressed	MX1	Interferon	BCL9	Stemness
PTPRF	Hs_ESC.EC_Sperger	TYMS	Underexpressed	MX2	Interferon	BICD1	Stemness
PTPRN	Hs_ESC.EC_Sperger	TMPO	Underexpressed	NNMT	Interferon	BIRC5	Stemness
PTPRS	Hs_ESC.EC_Sperger	CXCL12	Underexpressed	NT5C3A	Interferon	BMP7	Stemness
PTPRU	Hs_ESC.EC_Sperger	LBR	Underexpressed	NUB1	Interferon	BMPR1A	Stemness
PTPRZ1	Hs_ESC.EC_Sperger	MTHFD2	Underexpressed	OAS1	Interferon	BOLA2	Stemness
PTTG1	Hs_ESC.EC_Sperger	SHCBP1	Underexpressed	OAS2	Interferon	BTC	Stemness
PUNC	Hs_ESC.EC_Sperger	FIGNL1	Underexpressed	OAS3	Interferon	BTF3L4	Stemness
PVRL2	Hs_ESC.EC_Sperger	ERCC6L	Underexpressed	OASL	Interferon	C10orf35	Stemness
PXDN	Hs_ESC.EC_Sperger	GINS2	Underexpressed	PARP14	Interferon	C12orf45	Stemness
RAB34	Hs_ESC.EC_Sperger	GPSM2	Underexpressed	PARP9	Interferon	C16orf34	Stemness
RAB3B	Hs_ESC.EC_Sperger	SKA1	Underexpressed	PDZK1IP1	Interferon	C1GALT1	Stemness
RALY	Hs_ESC.EC_Sperger	RAD51AP1	Underexpressed	PLSCR1	Interferon	C1orf106	Stemness
RAMP	Hs_ESC.EC_Sperger	TROAP	Underexpressed	PSMB10	Interferon	C1orf108	Stemness
RAMP2	Hs_ESC.EC_Sperger	PTTG1	Underexpressed	PSMB8	Interferon	C20orf129	Stemness
RASGEF1A	Hs_ESC.EC_Sperger	CDC7	Underexpressed	PSMB9	Interferon	C6orf211	Stemness
RASL11B	Hs_ESC.EC_Sperger	WDR76	Underexpressed	PSME1	Interferon	C8orf42	Stemness
RBM47	Hs_ESC.EC_Sperger	POLA1	Underexpressed	PSME2	Interferon	CACHD1	Stemness
RBMX	Hs_ESC.EC_Sperger	RFC4	Underexpressed	RARRES3	Interferon	CACNA2D2	Stemness
RBPMS	Hs_ESC.EC_Sperger	CENPA	Underexpressed	RNF213	Interferon	CALB1	Stemness
RBPMS2	Hs_ESC.EC_Sperger	PRR11	Underexpressed	RSAD2	Interferon	CALU	Stemness
REST	Hs_ESC.EC_Sperger	ASF1B	Underexpressed	RTP4	Interferon	CAP2	Stemness
RFC3	Hs_ESC.EC_Sperger	LYAR	Underexpressed	SAA1	Interferon	CAPG	Stemness
RHNO1	Hs_ESC.EC_Sperger	PRIM1	Underexpressed	SAMD9	Interferon	CAPZA2	Stemness
RNASEH2A	Hs_ESC.EC_Sperger	PIMREG	Underexpressed	SAMD9L	Interferon	CASP3	Stemness
RNF12	Hs_ESC.EC_Sperger	PLK1	Underexpressed	SAMHD1	Interferon	CBS	Stemness
RNF149	Hs_ESC.EC_Sperger	PFAS	Underexpressed	SERPING1	Interferon	CCBL1	Stemness
RNF175	Hs_ESC.EC_Sperger	RNF138	Underexpressed	SERPINH1	Interferon	CCL2	Stemness
RNF41	Hs_ESC.EC_Sperger	HMMR	Underexpressed	SLFN5	Interferon	CCNC	Stemness
RNU3IP2	Hs_ESC.EC_Sperger	UBE2T	Underexpressed	SOD2	Interferon	CCND2	Stemness
RPA3	Hs_ESC.EC_Sperger	NUP205	Underexpressed	SP100	Interferon	CCNE1	Stemness
RPL22	Hs_ESC.EC_Sperger	ECT2	Underexpressed	SP110	Interferon	CCNF	Stemness
RPS10	Hs_ESC.EC_Sperger	EXOSC8	Underexpressed	SPP1	Interferon	CD200	Stemness
RPS19	Hs_ESC.EC_Sperger	ANP32B	Underexpressed	SQRDL	Interferon	CD24	Stemness
RPS21	Hs_ESC.EC_Sperger	CCNB2	Underexpressed	STAT1	Interferon	CD276	Stemness
RPS3	Hs_ESC.EC_Sperger	PRPF4	Underexpressed	TAP1	Interferon	CDC14B	Stemness
RPS6KA1	Hs_ESC.EC_Sperger	SMC3	Underexpressed	TAP2.1	Interferon	CDC25A	Stemness
RPSA	Hs_ESC.EC_Sperger	WDR34	Underexpressed	TAPBP	Interferon	CDC6	Stemness
RRAS2	Hs_ESC.EC_Sperger	PSRC1	Underexpressed	TGM2	Interferon	CDCA5	Stemness
RYBP	Hs_ESC.EC_Sperger	ANP32E	Underexpressed	TNFSF10	Interferon	CDCA7	Stemness
SALL2	Hs_ESC.EC_Sperger	NARS2	Underexpressed	TNFSF13B	Interferon	CDH1	Stemness
SAPCD2	Hs_ESC.EC_Sperger	NUP37	Underexpressed	TRIM22	Interferon	PRDX2	Stemness
SBK1	Hs_ESC.EC_Sperger	GINS3	Underexpressed	TYMP	Interferon	PRDX5	Stemness
SC5DL	Hs_ESC.EC_Sperger	CLSPN	Underexpressed	UBD	Interferon	PRELID1	Stemness
SCAMP5	Hs_ESC.EC_Sperger	NDC1	Underexpressed	UBE2L6	Interferon	PRICKLE1	Stemness
SCG3	Hs_ESC.EC_Sperger	DERA	Underexpressed	USP18	Interferon	PRIM2A	Stemness
SCG5	Hs_ESC.EC_Sperger	ODC1	Underexpressed	VCAM1	Interferon	PRKAB2	Stemness
SCGB3A2	Hs_ESC.EC_Sperger	KIFC1	Underexpressed	WARS	Interferon	PRKX	Stemness
SCHIP1	Hs_ESC.EC_Sperger	HMGB2	Underexpressed	XAF1	Interferon	PRMT1	Stemness
SCNN1A	Hs_ESC.EC_Sperger	POC1A	Underexpressed	ZC3HAV1	Interferon	PROM1	Stemness
SCOTIN	Hs_ESC.EC_Sperger	CENPE	Underexpressed	ZNFX1	Interferon	PRPS1	Stemness
SDC4	Hs_ESC.EC_Sperger	CDKN2C	Underexpressed	ADM	Hypoxia	PRR5	Stemness
SEC61A2	Hs_ESC.EC_Sperger	MCM10	Underexpressed	AHNAK	Hypoxia	PRSS8	Stemness
SEMA4C	Hs_ESC.EC_Sperger	NOP58	Underexpressed	ALDOA	Hypoxia	PSMA2	Stemness
SEMA6A	Hs_ESC.EC_Sperger	FANCE	Underexpressed	ANGPTL4	Hypoxia	PSMB2	Stemness
SEPHS1	Hs_ESC.EC_Sperger	CDCA3	Underexpressed	BLNK	Hypoxia	PSMB6	Stemness
SEPN1	Hs_ESC.EC_Sperger	TCF19	Underexpressed	BNIP3	Hypoxia	PSRC1	Stemness
SERPINB8	Hs_ESC.EC_Sperger	SRSF3	Underexpressed	BNIP3L	Hypoxia	PTAR1	Stemness
SERPINB9	Hs_ESC.EC_Sperger	RFC3	Underexpressed	C4orf3	Hypoxia	PTBP1	Stemness
SERPINH1	Hs_ESC.EC_Sperger	PXMP2	Underexpressed	CA9	Hypoxia	PTK7	Stemness
SESN2	Hs_ESC.EC_Sperger	POLE2	Underexpressed	CASP14	Hypoxia	PTMA	Stemness
SET	Hs_ESC.EC_Sperger	SCARA3	Underexpressed	DDIT4	Hypoxia	PTMS	Stemness
SEZ6L2	Hs_ESC.EC_Sperger	PCOLCE	Underexpressed	DHRS3	Hypoxia	PTPRF	Stemness
SFTPC	Hs_ESC.EC_Sperger	PCNA	Underexpressed	EGLN3	Hypoxia	PTPRN	Stemness
SH2D2A	Hs_ESC.EC_Sperger	NEK2	Underexpressed	ENO2	Hypoxia	PTPRS	Stemness
SHF	Hs_ESC.EC_Sperger	MCM5	Underexpressed	EPAS1	Hypoxia	PTPRU	Stemness
SIAT1	Hs_ESC.EC_Sperger	IMPDH2	Underexpressed	ERO1L	Hypoxia	PTPRZ1	Stemness
SILV	Hs_ESC.EC_Sperger	HNRNPA2B1	Underexpressed	FAM162A	Hypoxia	PTTG1	Stemness
SKA3	Hs_ESC.EC_Sperger	HMGB1	Underexpressed	FUT11	Hypoxia	PUNC	Stemness
SLC16A1	Hs_ESC.EC_Sperger	FBXO5	Underexpressed	HILPDA	Hypoxia	PVRL2	Stemness
SLC25A11	Hs_ESC.EC_Sperger	FBL	Underexpressed	HK2	Hypoxia	PXDN	Stemness
SLC25A29	Hs_ESC.EC_Sperger	AEBP1	Underexpressed	IGFBP3	Hypoxia	RAB34	Stemness
SLC25A6	Hs_ESC.EC_Sperger	RNASEH2A	Underexpressed	LDHA	Hypoxia	RAB3B	Stemness
SLC29A1	Hs_ESC.EC_Sperger	FST	Underexpressed	LINC01133	Hypoxia	RALY	Stemness
SLC2A1	Hs_ESC.EC_Sperger	HNRNPR	Underexpressed	MGP	Hypoxia	RAMP	Stemness
SLC2A3	Hs_ESC.EC_Sperger	CDK4	Underexpressed	NDRG1	Hypoxia	RAMP2	Stemness
SLC39A1	Hs_ESC.EC_Sperger	CCNB1	Underexpressed	NDUFA4L2	Hypoxia	RASGEF1A	Stemness
SLC39A10	Hs_ESC.EC_Sperger	MND1	Underexpressed	NRN1	Hypoxia	RASL11B	Stemness
SLC3A2	Hs_ESC.EC_Sperger	NUP85	Underexpressed	P4HA1	Hypoxia	RBM47	Stemness
SLC6A6	Hs_ESC.EC_Sperger	ASPM	Underexpressed	PDK1	Hypoxia	RBMX	Stemness
SLCO1A2	Hs_ESC.EC_Sperger	CDC25B	Underexpressed	PFKFB3	Hypoxia	RBPMS	Stemness
SMS	Hs_ESC.EC_Sperger	PPP1CC	Underexpressed	PFKP	Hypoxia	RBPMS2	Stemness
SNHG16	Hs_ESC.EC_Sperger	HNRNPAB	Underexpressed	PGF	Hypoxia	REST	Stemness
SNORD22	Hs_ESC.EC_Sperger	DUT	Underexpressed	PGK1	Hypoxia	RFC3	Stemness
SNRPB	Hs_ESC.EC_Sperger	CKS2	Underexpressed	PLIN2	Hypoxia	RHNO1	Stemness
SNRPF	Hs_ESC.EC_Sperger	HAUS8	Underexpressed	PLOD2	Hypoxia	RNASEH2A	Stemness
SNRPN	Hs_ESC.EC_Sperger	FAM83D	Underexpressed	PTHLH	Hypoxia	RNF12	Stemness
SNX24	Hs_ESC.EC_Sperger	E2F8	Underexpressed	RGCC	Hypoxia	RNF149	Stemness
SNX27	Hs_ESC.EC_Sperger	MALL	Underexpressed	SLC16A1	Hypoxia	RNF175	Stemness
SOCS1	Hs_ESC.EC_Sperger	ZNF711	Underexpressed	SLC16A3	Hypoxia	RNF41	Stemness
SORL1	Hs_ESC.EC_Sperger	RBMX	Underexpressed	SLC2A1	Hypoxia	RNU3IP2	Stemness
SOX13	Hs_ESC.EC_Sperger	BUB1B	Underexpressed	SLC2A3	Hypoxia	RPA3	Stemness
SOX2	Hs_ESC.EC_Sperger	MNS1	Underexpressed	SLC6A8	Hypoxia	RPL22	Stemness
SOX4	Hs_ESC.EC_Sperger	CDCA8	Underexpressed	SNCG	Hypoxia	RPS10	Stemness
SPINT1	Hs_ESC.EC_Sperger	MCM7	Underexpressed	SPAG4	Hypoxia	RPS19	Stemness
SPINT2	Hs_ESC.EC_Sperger	LMNB1	Underexpressed	TMEM91	Hypoxia	RPS21	Stemness
SPON1	Hs_ESC.EC_Sperger	FANCG	Underexpressed	VEGFA	Hypoxia	RPS3	Stemness
SPRY2	Hs_ESC.EC_Sperger	FAM72D	Underexpressed	ATOX1	Oxphos	RPS6KA1	Stemness
SPRY4	Hs_ESC.EC_Sperger	PARP1	Underexpressed	ATP5H	Oxphos	RPSA	Stemness
SRSF10	Hs_ESC.EC_Sperger	CKS1B	Underexpressed	C14orf2	Oxphos	RRAS2	Stemness
SSBP3	Hs_ESC.EC_Sperger	PRMT3	Underexpressed	COX14	Oxphos	RYBP	Stemness
SSR4	Hs_ESC.EC_Sperger	HIST1H4C	Underexpressed	MYEOV2	Oxphos	SALL2	Stemness
ST8SIA1	Hs_ESC.EC_Sperger	ZNF662	Underexpressed	NDUFA1	Oxphos	SAPCD2	Stemness
STC2	Hs_ESC.EC_Sperger	KIF4A	Underexpressed	NDUFA12	Oxphos	SBK1	Stemness
STK17A	Hs_ESC.EC_Sperger	BRIP1	Underexpressed	NDUFA3	Oxphos	SC5DL	Stemness
STK26	Hs_ESC.EC_Sperger	CHAF1B	Underexpressed	NDUFB3	Oxphos	SCAMP5	Stemness
STK35	Hs_ESC.EC_Sperger	SRSF7	Underexpressed	NDUFS6	Oxphos	SCG3	Stemness
SUV420H1	Hs_ESC.EC_Sperger	RAD51	Underexpressed	NME1	Oxphos	SCG5	Stemness
SYT6	Hs_ESC.EC_Sperger	TNFRSF19	Underexpressed	PET100	Oxphos	SCGB3A2	Stemness
TAC3	Hs_ESC.EC_Sperger	BRIX1	Underexpressed	POLR2I	Oxphos	SCHIP1	Stemness
TACSTD1	Hs_ESC.EC_Sperger	TMEM119	Underexpressed	POLR2L	Oxphos	SCNN1A	Stemness
TALDO1	Hs_ESC.EC_Sperger	PHF19	Underexpressed	RBX1	Oxphos	SCOTIN	Stemness
TBC1D16	Hs_ESC.EC_Sperger	FUS	Underexpressed	ROMO1	Oxphos	SDC4	Stemness
TBCD	Hs_ESC.EC_Sperger	ZNF367	Underexpressed	SCAND1	Oxphos	SEC61A2	Stemness
TCEA1	Hs_ESC.EC_Sperger	DHFR	Underexpressed	SEPW1	Oxphos	SEMA4C	Stemness
TCF7L1	Hs_ESC.EC_Sperger	CDCA5	Underexpressed	SLIRP	Oxphos	SEMA6A	Stemness
TD-60	Hs_ESC.EC_Sperger	MRPL3	Underexpressed	TIMM8B	Oxphos	SEPHS1	Stemness
TDG	Hs_ESC.EC_Sperger	CMSS1	Underexpressed	TXNDC17	Oxphos	SEPN1	Stemness
TEAD2	Hs_ESC.EC_Sperger	KIF15	Underexpressed	UQCR10	Oxphos	SERPINB8	Stemness
TEAD4	Hs_ESC.EC_Sperger	CENPW	Underexpressed	USMG5	Oxphos	SERPINB9	Stemness
TERF1	Hs_ESC.EC_Sperger	DKC1	Underexpressed	UXT	Oxphos	SERPINH1	Stemness
TFAP2C	Hs_ESC.EC_Sperger	TEX30	Underexpressed	FKBP5	Metal	SESN2	Stemness
TGFB2	Hs_ESC.EC_Sperger	DDX18	Underexpressed	HEY1	Metal	SET	Stemness
TGIF2	Hs_ESC.EC_Sperger	SEH1L	Underexpressed	HTRA1	Metal	SEZ6L2	Stemness
THOP1	Hs_ESC.EC_Sperger	BORA	Underexpressed	MT1F	Metal	SFTPC	Stemness
THY1	Hs_ESC.EC_Sperger	USP1	Underexpressed	MT1G	Metal	SH2D2A	Stemness
TIMM17B	Hs_ESC.EC_Sperger	SKP2	Underexpressed	MT1H	Metal	SHF	Stemness
TLE1	Hs_ESC.EC_Sperger	FAM111A	Underexpressed	MT1M	Metal	SIAT1	Stemness
TMEFF1	Hs_ESC.EC_Sperger	RPA3	Underexpressed	PMP2	Metal	SILV	Stemness
TMEM132A	Hs_ESC.EC_Sperger	G2E3	Underexpressed	TPST1	Metal	SKA3	Stemness
TMEM169	Hs_ESC.EC_Sperger	TMA16	Underexpressed	AQP1	cEMT	SLC16A1	Stemness
TMEM261	Hs_ESC.EC_Sperger	WDYHV1	Underexpressed	BGN	cEMT	SLC25A11	Stemness
TMEM50B	Hs_ESC.EC_Sperger	NPM1	Underexpressed	CALD1	cEMT	SLC25A29	Stemness
TMSB15B	Hs_ESC.EC_Sperger	ASNS	Underexpressed	CCDC80	cEMT	SLC25A6	Stemness
TNC	Hs_ESC.EC_Sperger	H1F0	Underexpressed	COL1A1	cEMT	SLC29A1	Stemness
TNFRSF8	Hs_ESC.EC_Sperger	DCPS	Underexpressed	COL1A2	cEMT	SLC2A1	Stemness
TNNI3	Hs_ESC.EC_Sperger	CKAP2	Underexpressed	COL3A1	cEMT	SLC2A3	Stemness
TOMM40	Hs_ESC.EC_Sperger	EIF4EBP1	Underexpressed	COL5A2	cEMT	SLC39A1	Stemness
TPM1	Hs_ESC.EC_Sperger	DNMT1	Underexpressed	COL6A1	cEMT	SLC39A10	Stemness
TRAF4	Hs_ESC.EC_Sperger	SAAL1	Underexpressed	COL6A3	cEMT	SLC3A2	Stemness
TRNP1	Hs_ESC.EC_Sperger	PPIH	Underexpressed	CPE	cEMT	LSM7	Stemness
TSPAN33	Hs_ESC.EC_Sperger	CDK2	Underexpressed	FN1	cEMT	LUM	Stemness
TSPAN6	Hs_ESC.EC_Sperger	SHMT2	Underexpressed	GJA1	cEMT	LYPLA1	Stemness
TSR2	Hs_ESC.EC_Sperger	SERPINF1	Underexpressed	GNG11	cEMT	LYPLA2	Stemness
TTC19	Hs_ESC.EC_Sperger	KIF20A	Underexpressed	NPC2	cEMT	M6PR	Stemness
TUBB2	Hs_ESC.EC_Sperger	KIF20B	Underexpressed	NRP2	cEMT	MACC1	Stemness
UBE2C	Hs_ESC.EC_Sperger	ERI1	Underexpressed	SDC2	cEMT	MAGED4	Stemness
UCHL1	Hs_ESC.EC_Sperger	SOCS2	Underexpressed	SPARC	cEMT	MALSU1	Stemness
UGP2	Hs_ESC.EC_Sperger	BANF1	Underexpressed	ACTB	pEMT	MAP3K5	Stemness
UNC13A	Hs_ESC.EC_Sperger	SNRPA	Underexpressed	ACTG1	pEMT	MAP7D3	Stemness
UNC5B	Hs_ESC.EC_Sperger	RBBP7	Underexpressed	ADIRF	pEMT	MAPK1	Stemness
UNQ470	Hs_ESC.EC_Sperger	PRIM2	Underexpressed	AKAP12	pEMT	MBD2	Stemness
VASH2	Hs_ESC.EC_Sperger	NUP54	Underexpressed	AKR1C1	pEMT	MBL2	Stemness
VAV2	Hs_ESC.EC_Sperger	MSH2	Underexpressed	ANXA1	pEMT	MCAM	Stemness
VCAN	Hs_ESC.EC_Sperger	STMN1	Underexpressed	ANXA2	pEMT	MCM2	Stemness
VPS25	Hs_ESC.EC_Sperger	ILF3	Underexpressed	ANXA3	pEMT	MCM3	Stemness
WBP1	Hs_ESC.EC_Sperger	AMPH	Underexpressed	ANXA5	pEMT	MCM4	Stemness
WDHD1	Hs_ESC.EC_Sperger	CBX5	Underexpressed	ARL4C	pEMT	MDK	Stemness
WDR72	Hs_ESC.EC_Sperger	SMCHD1	Underexpressed	ARPC1B	pEMT	MDN1	Stemness
WDR9	Hs_ESC.EC_Sperger	TOMM40	Underexpressed	BCAM	pEMT	MED22	Stemness
WDR92	Hs_ESC.EC_Sperger	KNTC1	Underexpressed	BPGM	pEMT	MED28	Stemness
WFDC2	Hs_ESC.EC_Sperger	SLFN11	Underexpressed	C19orf33	pEMT	METTL13	Stemness
WNK2	Hs_ESC.EC_Sperger	CCDC8	Underexpressed	CAPN2	pEMT	MFAP2	Stemness
WRNIP1	Hs_ESC.EC_Sperger	C1QBP	Underexpressed	CD151	pEMT	MGC10911	Stemness
YARS	Hs_ESC.EC_Sperger	SPC25	Underexpressed	CD24	pEMT	MGC24665	Stemness
YWHAG	Hs_ESC.EC_Sperger	EIF4A3	Underexpressed	CD44	pEMT	MGC3101	Stemness
ZBTB39	Hs_ESC.EC_Sperger	MZT1	Underexpressed	CD59	pEMT	MGST1	Stemness
ZD52F10	Hs_ESC.EC_Sperger	CTNNAL1	Underexpressed	CD68	pEMT	MIAT	Stemness
ZDHHC18	Hs_ESC.EC_Sperger	TCF3	Underexpressed	CD9	pEMT	MID1	Stemness
ZDHHC5	Hs_ESC.EC_Sperger	TRA2B	Underexpressed	CD99	pEMT	MLEC	Stemness
ZFP82	Hs_ESC.EC_Sperger	POLD2	Underexpressed	CDA	pEMT	MLF2	Stemness
ZFR2	Hs_ESC.EC_Sperger	MRE11	Underexpressed	CDKN2A	pEMT	MLLT11	Stemness
ZIC2	Hs_ESC.EC_Sperger	MAT2A	Underexpressed	CFL1	pEMT	MON1B	Stemness
ZIK1	Hs_ESC.EC_Sperger	ILF2	Underexpressed	CHI3L1	pEMT	MOSC1	Stemness
ZMYM3	Hs_ESC.EC_Sperger	HPRT1	Underexpressed	CLIC1	pEMT	MRPL11	Stemness
ZMYND8	Hs_ESC.EC_Sperger	CBX3	Underexpressed	COTL1	pEMT	MRPL12	Stemness
ZNF217	Hs_ESC.EC_Sperger	NUDT21	Underexpressed	CRIP1	pEMT	MRPL15	Stemness
ZNF232	Hs_ESC.EC_Sperger	TCERG1	Underexpressed	CSTB	pEMT	MRPS16	Stemness
ZNF281	Hs_ESC.EC_Sperger	SMC2	Underexpressed	CTGF	pEMT	MRPS21	Stemness
ZNF286A	Hs_ESC.EC_Sperger	C19orf48	Underexpressed	CTSB	pEMT	MRPS26	Stemness
ZNF398	Hs_ESC.EC_Sperger	EBNA1BP2	Underexpressed	DKK1	pEMT	MRPS34	Stemness
ZNF423	Hs_ESC.EC_Sperger	PKMYT1	Underexpressed	ECM1	pEMT	MRS2L	Stemness
ZNF473	Hs_ESC.EC_Sperger	LDB2	Underexpressed	EIF4EBP1	pEMT	MSH2	Stemness
ZNF496	Hs_ESC.EC_Sperger	PRPF38A	Underexpressed	EIF5A	pEMT	MSL1	Stemness
ZNF578	Hs_ESC.EC_Sperger	EMILIN2	Underexpressed	EMP3	pEMT	MT1F	Stemness
ZNF589	Hs_ESC.EC_Sperger	CDT1	Underexpressed	ENO1	pEMT	MT1H	Stemness
ZNF697	Hs_ESC.EC_Sperger	VRK1	Underexpressed	F3	pEMT	MT1M	Stemness
ZNF829	Hs_ESC.EC_Sperger	SOX11	Underexpressed	FLNA	pEMT	MT1X	Stemness
ZNRF3	Hs_ESC.EC_Sperger	SNRPE	Underexpressed	FLNB	pEMT	MTA3	Stemness
ZSCAN26	Hs_ESC.EC_Sperger	BLM	Underexpressed	FSTL3	pEMT	MTF2	Stemness
AARS	Hs_ESC_Assou	BARD1	Underexpressed	FTL	pEMT	MTHFD2	Stemness
AASS	Hs_ESC_Assou	LSM2	Underexpressed	G0S2	pEMT	MTL5	Stemness
ABCE1	Hs_ESC_Assou	PTMA	Underexpressed	G6PD	pEMT	MTMR9	Stemness
ABHD9	Hs_ESC_Assou	PRPS2	Underexpressed	GAPDH	pEMT	MYBL2	Stemness
ACTA1	Hs_ESC_Assou	DEPDC1B	Underexpressed	GJB6	pEMT	MYCL1	Stemness
ACTC	Hs_ESC_Assou	TIPIN	Underexpressed	GLO1	pEMT	MYCN	Stemness
ACTN3	Hs_ESC_Assou	EXOSC9	Underexpressed	GPI	pEMT	MYH10	Stemness
ACVR2B	Hs_ESC_Assou	MCM2	Underexpressed	GPX1	pEMT	MYO10	Stemness
ADAM19	Hs_ESC_Assou	HMGN2	Underexpressed	HMGA1	pEMT	MYST1	Stemness
ADAM23	Hs_ESC_Assou	SGO2	Underexpressed	IGFBP2	pEMT	N4BP3	Stemness
ADCY2	Hs_ESC_Assou	CKAP2L	Underexpressed	IGFBP6	pEMT	NALP2	Stemness
ADD2	Hs_ESC_Assou	CDC25C	Underexpressed	IGFBP7	pEMT	NAP1L1	Stemness
ADM	Hs_ESC_Assou	GINS1	Underexpressed	INHBA	pEMT	NASP	Stemness
ADNP	Hs_ESC_Assou	ESPL1	Underexpressed	ITGA6	pEMT	NAV2	Stemness
ADSL	Hs_ESC_Assou	PTER	Underexpressed	ITGB1	pEMT	NBPF15	Stemness
AER61	Hs_ESC_Assou	SLC5A6	Underexpressed	ITGB6	pEMT	NDUFA1	Stemness
AF020591	Hs_ESC_Assou	NUDCD1	Underexpressed	ITGB8	pEMT	NDUFA13	Stemness
AFP	Hs_ESC_Assou	FAM213A	Underexpressed	ITM2B	pEMT	NDUFA4	Stemness
AGL	Hs_ESC_Assou	TFAM	Underexpressed	KLK6	pEMT	NDUFAB1	Stemness
AGPS	Hs_ESC_Assou	TAF5	Underexpressed	KRT17	pEMT	NDUFB11	Stemness
AK3	Hs_ESC_Assou	RAD21	Underexpressed	KRT18	pEMT	NDUFS5	Stemness
AKAP1	Hs_ESC_Assou	CENPN	Underexpressed	KRT19	pEMT	NEDD4L	Stemness
ALDH7A1	Hs_ESC_Assou	CENPJ	Underexpressed	KRT7	pEMT	NEFL	Stemness
ALPL	Hs_ESC_Assou	MIS18BP1	Underexpressed	KRT8	pEMT	NELFB	Stemness
AMD1	Hs_ESC_Assou	MTHFD1	Underexpressed	KYNU	pEMT	NES	Stemness
AMMECR1	Hs_ESC_Assou	SAFB	Underexpressed	LAMA3	pEMT	NFE2L3	Stemness
ANAPC1	Hs_ESC_Assou	NUDT1	Underexpressed	LAMB3	pEMT	NLE1	Stemness
ANK2	Hs_ESC_Assou	CIT	Underexpressed	LAMC2	pEMT	NLGN4X	Stemness
ANKHD1	Hs_ESC_Assou	MGMT	Underexpressed	LGALS1	pEMT	NLN	Stemness
ANKRD10	Hs_ESC_Assou	C8orf59	Underexpressed	LGALS3	pEMT	NME2	Stemness
AP1M2	Hs_ESC_Assou	FAM111B	Underexpressed	LINC00152	pEMT	NOLA3	Stemness
AP1S2	Hs_ESC_Assou	SKA2	Underexpressed	MGST1	pEMT	NOTCH3	Stemness
APBB2	Hs_ESC_Assou	RBPMS2	Underexpressed	MIF	pEMT	NR2F6	Stemness
APEX1	Hs_ESC_Assou	LSM5	Underexpressed	MMP1	pEMT	NRBP1	Stemness
API5	Hs_ESC_Assou	DDIAS	Underexpressed	MMP3	pEMT	NTHL1	Stemness
APPBP1	Hs_ESC_Assou	ETV4	Underexpressed	MT1E	pEMT	NTS	Stemness
ARF3	Hs_ESC_Assou	TUBB	Underexpressed	MT2A	pEMT	NUAK1	Stemness
ARFGEF1	Hs_ESC_Assou	DPYSL3	Underexpressed	MYH9	pEMT	NUCKS1	Stemness
ARHGAP19	Hs_ESC_Assou	HAUS1	Underexpressed	MYL12B	pEMT	NUDT1	Stemness
ARHGAP8	Hs_ESC_Assou	LSM6	Underexpressed	MYL6	pEMT	NUDT15	Stemness
ARL8	Hs_ESC_Assou	KIF2C	Underexpressed	MYO1B	pEMT	NXN	Stemness
ARNTL2	Hs_ESC_Assou	KHSRP	Underexpressed	OCIAD2	pEMT	OGDHL	Stemness
ASC	Hs_ESC_Assou	COLEC12	Underexpressed	ODC1	pEMT	OIP5-AS1	Stemness
ASE-1	Hs_ESC_Assou	YEATS4	Underexpressed	PDLIM4	pEMT	OLFM1	Stemness
ASML3B	Hs_ESC_Assou	CEP70	Underexpressed	PDLIM7	pEMT	ORC1L	Stemness
ASPM	Hs_ESC_Assou	MYO19	Underexpressed	PDPN	pEMT	OSBPL6	Stemness
ASS	Hs_ESC_Assou	ZFHX4	Underexpressed	PFN1	pEMT	OTX2	Stemness
ATE1	Hs_ESC_Assou	SUV39H2	Underexpressed	PFN2	pEMT	PAI-RBP1	Stemness
ATIC	Hs_ESC_Assou	MARCKSL1	Underexpressed	PGAM1	pEMT	PAICS	Stemness
ATP1A2	Hs_ESC_Assou	STIL	Underexpressed	PKM	pEMT	PAIP2B	Stemness
ATP1B3	Hs_ESC_Assou	RFC2	Underexpressed	PLA2G16	pEMT	PAK1	Stemness
ATXN7L1	Hs_ESC_Assou	RIF1	Underexpressed	PLAU	pEMT	LARS	Stemness
AURKB	Hs_ESC_Assou	CENPQ	Underexpressed	PLEK2	pEMT	LARS2	Stemness
AUTS2	Hs_ESC_Assou	LY6K	Underexpressed	PLP2	pEMT	LBH	Stemness
B3GAT1	Hs_ESC_Assou	POLE	Underexpressed	PMEPA1	pEMT	LDB3	Stemness
B3GNT7	Hs_ESC_Assou	MIS18A	Underexpressed	PODXL	pEMT	LDHD	Stemness
BAT1	Hs_ESC_Assou	PRRX1	Underexpressed	PRKCDBP	pEMT	LEFTY2	Stemness
BAX	Hs_ESC_Assou	MRPL48	Underexpressed	PRSS23	pEMT	LEPREL2	Stemness
BCAT1	Hs_ESC_Assou	ARHGAP11A	Underexpressed	PTRF	pEMT	LIMD2	Stemness
BCCIP	Hs_ESC_Assou	GTSE1	Underexpressed	RBP1	pEMT	LIN28B	Stemness
BCL2L12	Hs_ESC_Assou	PKDCC	Underexpressed	RHOC	pEMT	LINC01139	Stemness
BCOR	Hs_ESC_Assou	PRR16	Underexpressed	RHOD	pEMT	LITAF	Stemness
BICD1	Hs_ESC_Assou	GINS4	Underexpressed	S100A10	pEMT	LMNB1	Stemness
BIRC5	Hs_ESC_Assou	PA2G4	Underexpressed	S100A11	pEMT	LMNB2	Stemness
BLM	Hs_ESC_Assou	PAGR1	Underexpressed	S100A13	pEMT	LOC389906	Stemness
BM039	Hs_ESC_Assou	INSIG1	Underexpressed	S100A16	pEMT	LOC400451	Stemness
BMP2K	Hs_ESC_Assou	PSMC3IP	Underexpressed	S100A2	pEMT	LOXL2	Stemness
BMP7	Hs_ESC_Assou	IL11	Underexpressed	S100A6	pEMT	LPCAT1	Stemness
BMPR1A	Hs_ESC_Assou	RACGAP1	Underexpressed	SERINC2	pEMT	LPHN2	Stemness
BOMB	Hs_ESC_Assou	HNRNPF	Underexpressed	SERPINE1	pEMT	LRRN1	Stemness
BOP1	Hs_ESC_Assou	TUSC1	Underexpressed	SERPINE2	pEMT	LSM12	Stemness
BRAF	Hs_ESC_Assou	EML4	Underexpressed	SH3BGRL3	pEMT	CP	Stemness
BRIX	Hs_ESC_Assou	ALKBH2	Underexpressed	SLC25A6	pEMT	CPA3	Stemness
BRRN1	Hs_ESC_Assou	LSM3	Underexpressed	SLC38A5	pEMT	CPXM1	Stemness
BST2	Hs_ESC_Assou	OIP5	Underexpressed	SMS	pEMT	CRABP1	Stemness
BUB1	Hs_ESC_Assou	EGR1	Underexpressed	SPINK6	pEMT	CRABP2	Stemness
BUB1B	Hs_ESC_Assou	DBI	Underexpressed	STEAP4	pEMT	CRISPLD1	Stemness
BUB3	Hs_ESC_Assou	ADSL	Underexpressed	STOM	pEMT	CRMP1	Stemness
BXDC1	Hs_ESC_Assou	CSE1L	Underexpressed	SULT1E1	pEMT	CRSP2	Stemness
BZW1	Hs_ESC_Assou	FAM129A	Underexpressed	TAGLN	pEMT	CRYM	Stemness
C10orf18	Hs_ESC_Assou	SUPT16H	Underexpressed	TAGLN2	pEMT	CSRP2	Stemness
C10orf89	Hs_ESC_Assou	CHEK1	Underexpressed	TGFBI	pEMT	CTH	Stemness
C11orf23	Hs_ESC_Assou	TOPBP1	Underexpressed	THBS1	pEMT	CTNNA1	Stemness
C11orf73	Hs_ESC_Assou	EFS	Underexpressed	TIMP1	pEMT	CTNNBIP1	Stemness
C11orf82	Hs_ESC_Assou	CHAF1A	Underexpressed	TIMP3	pEMT	CXADR	Stemness
C12orf11	Hs_ESC_Assou	PUM3	Underexpressed	TMSB10	pEMT	CYP2S1	Stemness
C13orf7	Hs_ESC_Assou	LRRC8C	Underexpressed	TMSB4X	pEMT	DBC1	Stemness
C14orf104	Hs_ESC_Assou	GGCT	Underexpressed	TNC	pEMT	DCAMKL1	Stemness
C14orf106	Hs_ESC_Assou	UMPS	Underexpressed	TNFRSF12A	pEMT	DCP2	Stemness
C14orf115	Hs_ESC_Assou	MRPS15	Underexpressed	TNFRSF21	pEMT	DHX33	Stemness
C14orf94	Hs_ESC_Assou	ZDHHC6	Underexpressed	TNFRSF6B	pEMT	B4GALNT4	Stemness
C15orf15	Hs_ESC_Assou	SCD	Underexpressed	TPM1	pEMT	CLDN10	Stemness
C16orf34	Hs_ESC_Assou	BCS1L	Underexpressed	TPM2	pEMT	PARP1	Stemness
C1QBP	Hs_ESC_Assou	PTBP1	Underexpressed	TPM4	pEMT	PBX1	Stemness
C1QDC1	Hs_ESC_Assou	CMC2	Underexpressed	TRIM29	pEMT	CDH3	Stemness
C1orf108	Hs_ESC_Assou	CDCA4	Underexpressed	TSHZ2	pEMT	CDIP1	Stemness
C1orf121	Hs_ESC_Assou	NSMCE4A	Underexpressed	TXN	pEMT	CDR1	Stemness
C1orf163	Hs_ESC_Assou	HIST1H3J	Underexpressed	UACA	pEMT	CECR1	Stemness
C1orf38	Hs_ESC_Assou	MIOS	Underexpressed	VIM	pEMT	CHCHD1	Stemness
C20orf129	Hs_ESC_Assou	POLD1	Underexpressed	WDR1	pEMT	CHEK2	Stemness
C20orf160	Hs_ESC_Assou	HSPB11	Underexpressed	YBX1	pEMT	CIB2	Stemness
C20orf6	Hs_ESC_Assou	DPH5	Underexpressed	ZBED2	pEMT	CITED4	Stemness
C20orf72	Hs_ESC_Assou	MDK	Underexpressed	AGER	Alveolar	CKMT1	Stemness
C21orf45	Hs_ESC_Assou	MATN2	Underexpressed	CAPN8	Alveolar	CKS1B	Stemness
C2orf29	Hs_ESC_Assou	HMGA1	Underexpressed	CAV1	Alveolar	ARL2	Stemness
C2orf31	Hs_ESC_Assou	H2AFX	Underexpressed	CAV2	Alveolar	CLDN7	Stemness
C2orf56	Hs_ESC_Assou	GLUL	Underexpressed	CLIC5	Alveolar	CNKSR1	Stemness
C6orf115	Hs_ESC_Assou	COQ2	Underexpressed	CST6	Alveolar	CNTNAP2	Stemness
C6orf139	Hs_ESC_Assou	DAZAP1	Underexpressed	CYP4B1	Alveolar	COA1	Stemness
C6orf211	Hs_ESC_Assou	CDC42EP4	Underexpressed	EMP2	Alveolar	COX6B1	Stemness
C6orf66	Hs_ESC_Assou	KDM1A	Underexpressed	FXYD3	Alveolar	COX7C	Stemness
C8orf42	Hs_ESC_Assou	ETS1	Underexpressed	LMO7	Alveolar	ATXN10	Stemness
C9orf77	Hs_ESC_Assou	ENO1	Underexpressed	MYL12A	Alveolar	AURKB	Stemness
CA11	Hs_ESC_Assou	FOPNL	Underexpressed	MYL9	Alveolar	AUTS2	Stemness
CABLES1	Hs_ESC_Assou	NRM	Underexpressed	RARRES2	Alveolar	AXIN2	Stemness
CACHD1	Hs_ESC_Assou	CTSC	Underexpressed	SCEL	Alveolar	B3GAT1	Stemness
CACNA2D3	Hs_ESC_Assou	PLK4	Underexpressed	TNNC1	Alveolar	B4GALNT3	Stemness
CADPS2	Hs_ESC_Assou	KHDRBS1	Underexpressed	TRAM1	Alveolar	ATP5H	Stemness
CALB1	Hs_ESC_Assou	POSTN	Underexpressed	ALDH3A1	Basal	ARL6IP	Stemness
CALU	Hs_ESC_Assou	TRIM28	Underexpressed	ASPN	Basal	ATIC	Stemness
CARHSP1	Hs_ESC_Assou	UBA2	Underexpressed	ASS1	Basal	ATP5G3	Stemness
CASP3	Hs_ESC_Assou	MED30	Underexpressed	ATP1B3	Basal	PDGFA	Stemness
CBS	Hs_ESC_Assou	RAD54L	Underexpressed	COL17A1	Basal	ATPBD4	Stemness
CBX3	Hs_ESC_Assou	KIF18A	Underexpressed	COL18A1	Basal	ATPIF1	Stemness
CBX5	Hs_ESC_Assou	ANP32A	Underexpressed	CXCL14	Basal	PCTK1	Stemness
CCAR1	Hs_ESC_Assou	RRM1	Underexpressed	DCN	Basal	PFAS	Stemness
CCDC5	Hs_ESC_Assou	CIP2A	Underexpressed	DST	Basal	PDPN	Stemness
CCKBR	Hs_ESC_Assou	IQCC	Underexpressed	FBXO32	Basal	PDZK4	Stemness
CCL26	Hs_ESC_Assou	CDCA7L	Underexpressed	FTH1	Basal	PELI1	Stemness
CCNA2	Hs_ESC_Assou	DARS2	Underexpressed	GABRP	Basal	PBX3	Stemness
CCNB1	Hs_ESC_Assou	PARPBP	Underexpressed	GPNMB	Basal	PCDH1	Stemness
CCNC	Hs_ESC_Assou	ELOVL2	Underexpressed	HOPX	Basal	PCNA	Stemness
CCRN4L	Hs_ESC_Assou	CEP83	Underexpressed	ITGB4	Basal	TRIM14	Stemness
CCT5	Hs_ESC_Assou	GAS2L3	Underexpressed	JMJD1C	Basal	TRA16	Stemness
CCT8	Hs_ESC_Assou	UBE2S	Underexpressed	KRT14	Basal	TRERF1	Stemness
CD200	Hs_ESC_Assou	PHGDH	Underexpressed	KRT15	Basal	ZNF447	Stemness
CD24	Hs_ESC_Assou	SGO1	Underexpressed	KRT5	Basal	ZNF505	Stemness
CD2AP	Hs_ESC_Assou	CEP128	Underexpressed	NAV2	Basal	ZNF518	Stemness
CD9	Hs_ESC_Assou	RPL39L	Underexpressed	NDRG2	Basal	ZNF553	Stemness
CDA	Hs_ESC_Assou	DBF4	Underexpressed	PDLIM1	Basal	ZNF638	Stemness
CDC2	Hs_ESC_Assou	POLQ	Underexpressed	SFRP1	Basal	ZNF770	Stemness
CDC20	Hs_ESC_Assou	TUBA1B	Underexpressed	SLITRK6	Basal	ZRF1	Stemness
CDC25A	Hs_ESC_Assou	SNRPC	Underexpressed	THBS2	Basal	ZNF614	Stemness
CDC6	Hs_ESC_Assou	RBBP8	Underexpressed	TP53AIP1	Basal	TRIM22	Stemness
CDC7	Hs_ESC_Assou	PCK2	Underexpressed	TPT1	Basal	TRIM24	Stemness
CDCA5	Hs_ESC_Assou	HNRNPM	Underexpressed	TXNIP	Basal	TRIM36	Stemness
CDCA7	Hs_ESC_Assou	MTIF2	Underexpressed	UBA52	Basal	TRIM2	Stemness
CDH1	Hs_ESC_Assou	HNRNPH3	Underexpressed	UQCRH	Basal	TSC	Stemness
CDH6	Hs_ESC_Assou	HMGB3	Underexpressed	VCAN	Basal	ZNF567	Stemness
CDT1	Hs_ESC_Assou	SF3B3	Underexpressed	VTCN1	Basal	ZNF588	Stemness
CDYL	Hs_ESC_Assou	DARS	Underexpressed	ZFAND5	Basal	TRIP8	Stemness
CEB1	Hs_ESC_Assou	SYNCRIP	Underexpressed	AKR1B10	Squamous	TUBA1	Stemness
CEBPZ	Hs_ESC_Assou	IER2	Underexpressed	AQP3	Squamous	TUBB	Stemness
CECR1	Hs_ESC_Assou	EEF1E1	Underexpressed	C10orf99	Squamous	TUBB2	Stemness
CECR6	Hs_ESC_Assou	DSN1	Underexpressed	CA2	Squamous	TUBB6	Stemness
CENPA	Hs_ESC_Assou	ACTR5	Underexpressed	CALML3	Squamous	TXNDC	Stemness
CENPE	Hs_ESC_Assou	CENPH	Underexpressed	CALML5	Squamous	UACA	Stemness
CENPF	Hs_ESC_Assou	CWF19L1	Underexpressed	CD14	Squamous	UBA2	Stemness
CENPH	Hs_ESC_Assou	RFWD3	Underexpressed	CDH1	Squamous	UBE1C	Stemness
CER1	Hs_ESC_Assou	THG1L	Underexpressed	CLDN7	Squamous	UBE2C	Stemness
CGI-115	Hs_ESC_Assou	MTERF3	Underexpressed	CRABP2	Squamous	UCHL1	Stemness
CGI-30	Hs_ESC_Assou	KIF22	Underexpressed	DEFB1	Squamous	TTC19	Stemness
CGI-48	Hs_ESC_Assou	APOBEC3B	Underexpressed	DMKN	Squamous	TTF2	Stemness
CHAF1A	Hs_ESC_Assou	MSH6	Underexpressed	DSC1	Squamous	ZNF589	Stemness
CHAF1B	Hs_ESC_Assou	BRI3BP	Underexpressed	DSC2	Squamous	ZNF257	Stemness
CHD1	Hs_ESC_Assou	NXT1	Underexpressed	DSG1	Squamous	ZNF267	Stemness
CHEK1	Hs_ESC_Assou	TRIM6	Underexpressed	DSP	Squamous	ZNF273	Stemness
CHEK2	Hs_ESC_Assou	CENPI	Underexpressed	FABP5	Squamous	ZNF281	Stemness
CHGA	Hs_ESC_Assou	CRYBG1	Underexpressed	FGFBP1	Squamous	ZNF331	Stemness
CHORDC1	Hs_ESC_Assou	RNF168	Underexpressed	GJB2	Squamous	ZNF398	Stemness
CHST4	Hs_ESC_Assou	ESCO2	Underexpressed	GRHL3	Squamous	ZNF43	Stemness
CHST7	Hs_ESC_Assou	MBOAT1	Underexpressed	IGFL1	Squamous	CBS	Stemness
CHST8	Hs_ESC_Assou	C12orf45	Underexpressed	IVL	Squamous	CBX3	Stemness
CIB2	Hs_ESC_Assou	RMI2	Underexpressed	KLC3	Squamous	CBX5	Stemness
CISD1	Hs_ESC_Assou	PHB2	Underexpressed	KLK10	Squamous	CCAR1	Stemness
CKAP2	Hs_ESC_Assou	CNTRL	Underexpressed	KLK11	Squamous	CCDC5	Stemness
CKAP5	Hs_ESC_Assou	NAALADL1	Underexpressed	KRT1	Squamous	TTK	Stemness
CKMT1	Hs_ESC_Assou	DCHS1	Underexpressed	KRT10	Squamous	CCL26	Stemness
CKS1B	Hs_ESC_Assou	MCM8	Underexpressed	KRT16	Squamous	CCNA2	Stemness
CKS2	Hs_ESC_Assou	NETO2	Underexpressed	KRT2	Squamous	CCNB1	Stemness
CLDN10	Hs_ESC_Assou	REXO5	Underexpressed	KRT6A	Squamous	CCNC	Stemness
CLDN6	Hs_ESC_Assou	DSCC1	Underexpressed	KRT6B	Squamous	CCRN4L	Stemness
CLDN7	Hs_ESC_Assou	BRCA1	Underexpressed	KRT6C	Squamous	CCT5	Stemness
CLIC4	Hs_ESC_Assou	RPS9	Underexpressed	KRTDAP	Squamous	CCT8	Stemness
CNOT7	Hs_ESC_Assou	MRPL23	Underexpressed	LGALS7B	Squamous	CD200	Stemness
CNTNAP2	Hs_ESC_Assou	FANCM	Underexpressed	LY6D	Squamous	CD24	Stemness
COBL	Hs_ESC_Assou	C3orf14	Underexpressed	LYPD3	Squamous	CD2AP	Stemness
COCH	Hs_ESC_Assou	NXT2	Underexpressed	MALL	Squamous	CD9	Stemness
COL18A1	Hs_ESC_Assou	NUDT15	Underexpressed	P2RY2	Squamous	CDA	Stemness
COQ3	Hs_ESC_Assou	NEIL3	Underexpressed	PKP1	Squamous	CCKBR	Stemness
COX6A1	Hs_ESC_Assou	CTDSPL2	Underexpressed	PLA2G4E	Squamous	CDC20	Stemness
CPSF5	Hs_ESC_Assou	UCHL5	Underexpressed	PRSS3	Squamous	CDC25A	Stemness
CRABP1	Hs_ESC_Assou	STMN3	Underexpressed	PVRL4	Squamous	CDC6	Stemness
CRABP2	Hs_ESC_Assou	CLDN11	Underexpressed	RAB25	Squamous	CDC7	Stemness
CRKL	Hs_ESC_Assou	ORC1	Underexpressed	RHOV	Squamous	CDCA5	Stemness
CRLF1	Hs_ESC_Assou	ID4	Underexpressed	S100A14	Squamous	CDCA7	Stemness
CRMP1	Hs_ESC_Assou	STOML2	Underexpressed	S100A7	Squamous	CDH1	Stemness
CROP	Hs_ESC_Assou	GUSB	Underexpressed	S100A8	Squamous	CDH6	Stemness
CRSP2	Hs_ESC_Assou	SLC43A3	Underexpressed	S100A9	Squamous	CDT1	Stemness
CRYM	Hs_ESC_Assou	TMEM251	Underexpressed	SAA2	Squamous	CDYL	Stemness
CSE1L	Hs_ESC_Assou	PRIMPOL	Underexpressed	SBSN	Squamous	CEB1	Stemness
CSRP2	Hs_ESC_Assou	ABHD3	Underexpressed	SERPINB13	Squamous	UGCGL1	Stemness
CST1	Hs_ESC_Assou	ZNF511	Underexpressed	SERPINB3	Squamous	CDC2	Stemness
CTBP2	Hs_ESC_Assou	DIS3L	Underexpressed	SERPINB4	Squamous	UGP2	Stemness
CTCF	Hs_ESC_Assou	TUBB4B	Underexpressed	SLPI	Squamous	UGT8	Stemness
CTH	Hs_ESC_Assou	KIF18B	Underexpressed	SPINK5	Squamous	UNC5D	Stemness
CTPS2	Hs_ESC_Assou	NOP56	Underexpressed	SPRR1B	Squamous	UNG	Stemness
CTSC	Hs_ESC_Assou	C8orf88	Underexpressed	SPRR2A	Squamous	UNQ470	Stemness
CTSL2	Hs_ESC_Assou	KIF14	Underexpressed	SPRR2D	Squamous	UQCRH	Stemness
CXADR	Hs_ESC_Assou	NMI	Underexpressed	SULT2B1	Squamous	USO1	Stemness
CXCL12	Hs_ESC_Assou	JPT2	Underexpressed	THBD	Squamous	USP1	Stemness
CXXC6	Hs_ESC_Assou	SELENBP1	Underexpressed	TMEM45A	Squamous	USP28	Stemness
CXorf15	Hs_ESC_Assou	CBR3	Underexpressed	TMPRSS4	Squamous	USP32	Stemness
CYP26A1	Hs_ESC_Assou	PSMG3	Underexpressed	TUBB2A	Squamous	USP44	Stemness
CYP2S1	Hs_ESC_Assou	CASP1	Underexpressed	ZNF750	Squamous	USP46	Stemness
DARS2	Hs_ESC_Assou	MCMBP	Underexpressed	AGR2	Glandular	USP9X	Stemness
DBC1	Hs_ESC_Assou	PRTFDC1	Underexpressed	AQP5	Glandular	USP9Y	Stemness
DCAMKL1	Hs_ESC_Assou	PHF10	Underexpressed	BCAT1	Glandular	UTF1	Stemness
DCC1	Hs_ESC_Assou	MCUB	Underexpressed	C15orf48	Glandular	VANGL2	Stemness
DCP2	Hs_ESC_Assou	COL5A3	Underexpressed	CD47	Glandular	VBP1	Stemness
DDX18	Hs_ESC_Assou	ORC2	Underexpressed	CEACAM5	Glandular	VENTX2	Stemness
DDX21	Hs_ESC_Assou	IMPA2	Underexpressed	CEACAM6	Glandular	VRK1	Stemness
DDX25	Hs_ESC_Assou	GEN1	Underexpressed	CLDN10	Glandular	VSNL1	Stemness
DDX46	Hs_ESC_Assou	HOXA5	Underexpressed	CLDN18	Glandular	WBSCR16	Stemness
DEK	Hs_ESC_Assou	NT5C	Underexpressed	CLU	Glandular	WBSCR17	Stemness
DEPDC1B	Hs_ESC_Assou	GUCY1B1	Underexpressed	CP	Glandular	WDHD1	Stemness
DHFR	Hs_ESC_Assou	GEM	Underexpressed	CREB3L1	Glandular	WDR12	Stemness
DHFRL1	Hs_ESC_Assou	GART	Underexpressed	CST2	Glandular	WDR3	Stemness
DHX29	Hs_ESC_Assou	NOL11	Underexpressed	CST4	Glandular	WDR4	Stemness
DHX9	Hs_ESC_Assou	NEMP1	Underexpressed	CTSS	Glandular	WDR9	Stemness
DIAPH2	Hs_ESC_Assou	FH	Underexpressed	CYP3A5	Glandular	WDSOF1	Stemness
DIDO1	Hs_ESC_Assou	DTYMK	Underexpressed	DHRS9	Glandular	WFDC2	Stemness
DKC1	Hs_ESC_Assou	CCDC138	Underexpressed	DMBT1	Glandular	XPO1	Stemness
DKFZP586L0724	Hs_ESC_Assou	ARL6IP6	Underexpressed	FMOD	Glandular	XRCC5	Stemness
DLAT	Hs_ESC_Assou	NUP35	Underexpressed	GPX2	Glandular	YBX2	Stemness
DLG3	Hs_ESC_Assou	IRAK3	Underexpressed	IGFBP5	Glandular	YTHDF2	Stemness
DLG7	Hs_ESC_Assou	BAZ1A	Underexpressed	IL1R2	Glandular	ZBTB3	Stemness
DNA2L	Hs_ESC_Assou	POLD3	Underexpressed	KIAA1324	Glandular	ZD52F10	Stemness
DNAJB6	Hs_ESC_Assou	CCT2	Underexpressed	KRT23	Glandular	ZFP42	Stemness
DNMT3A	Hs_ESC_Assou	AASS	Underexpressed	LCN2	Glandular	ZIC2	Stemness
DNMT3B	Hs_ESC_Assou	TCP1	Underexpressed	LGALS4	Glandular	ZIC3	Stemness
DPP3	Hs_ESC_Assou	AS3MT	Underexpressed	LTF	Glandular	CEBPZ	Stemness
DPPA4	Hs_ESC_Assou	BCL2L12	Underexpressed	LYZ	Glandular	CECR1	Stemness
DPYSL3	Hs_ESC_Assou	DDX11	Underexpressed	MAL2	Glandular	ZNF195	Stemness
DPYSL5	Hs_ESC_Assou	HS3ST3A1	Underexpressed	MIA	Glandular	ZNF198	Stemness
DRIM	Hs_ESC_Assou	CEP57	Underexpressed	MMP7	Glandular	HSPA9B	Stemness
DSG2	Hs_ESC_Assou	CEP135	Underexpressed	MUC1	Glandular	HSPC111	Stemness
DSP	Hs_ESC_Assou	HTRA3	Underexpressed	MUC16	Glandular	HSPC163	Stemness
DTYMK	Hs_ESC_Assou	TIFA	Underexpressed	MUC5AC	Glandular	HSPD1	Stemness
DUSP16	Hs_ESC_Assou	CCNE2	Underexpressed	MUC5B	Glandular	HSPE1	Stemness
DUT	Hs_ESC_Assou	KNSTRN	Underexpressed	NAPSA	Glandular	HT017	Stemness
E2F5	Hs_ESC_Assou	BAZ1B	Underexpressed	NQO1	Glandular	HTR1D	Stemness
ECT2	Hs_ESC_Assou	TAF1B	Underexpressed	OLFM4	Glandular	Hs.105196	Stemness
EEF1A1	Hs_ESC_Assou	TIMELESS	Underexpressed	ONECUT2	Glandular	Hs.173497	Stemness
EEF1E1	Hs_ESC_Assou	SUCLG2	Underexpressed	PGC	Glandular	Hs.178761	Stemness
EFCBP1	Hs_ESC_Assou	BUD13	Underexpressed	PHGR1	Glandular	Hs.40154	Stemness
EFS	Hs_ESC_Assou	GTPBP6	Underexpressed	PIGR	Glandular	Hs.60548	Stemness
EFTUD1	Hs_ESC_Assou	SLC7A5	Underexpressed	PLA2G2A	Glandular	ID1	Stemness
EGFL4	Hs_ESC_Assou	RMI1	Underexpressed	PLAC8	Glandular	IDH1	Stemness
EGLN3	Hs_ESC_Assou	ECHDC3	Underexpressed	PLAT	Glandular	IFI30	Stemness
EIF1AX	Hs_ESC_Assou	MIS12	Underexpressed	PPP1R1B	Glandular	IFITM1	Stemness
EIF2S1	Hs_ESC_Assou	TWIST1	Underexpressed	PSCA	Glandular	IGF2BP3	Stemness
EIF3S10	Hs_ESC_Assou	MRPL11	Underexpressed	PTGES	Glandular	IGFBP2	Stemness
EIF3S3	Hs_ESC_Assou	NUCKS1	Underexpressed	REG1A	Glandular	ZSCAN10	Stemness
EIF3S6	Hs_ESC_Assou	RBP1	Underexpressed	REG4	Glandular	FLJ21908	Stemness
EIF3S9	Hs_ESC_Assou	RBL1	Underexpressed	RNASE1	Glandular	FLJ21918	Stemness
EIF4A1	Hs_ESC_Assou	TRMT5	Underexpressed	S100A4	Glandular	FLJ21924	Stemness
EIF4E	Hs_ESC_Assou	CNOT6	Underexpressed	S100P	Glandular	FLJ22662	Stemness
EIF4EBP1	Hs_ESC_Assou	SDHAF3	Underexpressed	SCD	Glandular	FLJ30046	Stemness
EIF5B	Hs_ESC_Assou	ENY2	Underexpressed	SCGB1D2	Glandular	FLJ31434	Stemness
ELOVL6	Hs_ESC_Assou	SLC25A40	Underexpressed	SERPINA1	Glandular	FLJ34633	Stemness
ENAH	Hs_ESC_Assou	PRKAR2B	Underexpressed	SERPINB1	Glandular	FLJ40432	Stemness
ENO2	Hs_ESC_Assou	FAIM	Underexpressed	SFTPD	Glandular	FNBP1L	Stemness
ENPP1	Hs_ESC_Assou	MSL2	Underexpressed	SPINK1	Glandular	FNBP3	Stemness
EOMES	Hs_ESC_Assou	POLR2D	Underexpressed	SPINT2	Glandular	FOXA3	Stemness
EPB41L4B	Hs_ESC_Assou	PLEKHO1	Underexpressed	SQLE	Glandular	FOXD3	Stemness
EPHA1	Hs_ESC_Assou	MRTO4	Underexpressed	TCN1	Glandular	FOXN3	Stemness
EPRS	Hs_ESC_Assou	KITLG	Underexpressed	TFF1	Glandular	FOXO1	Stemness
ERBB2	Hs_ESC_Assou	LSAMP	Underexpressed	TFF2	Glandular	FRAS1	Stemness
ERBP	Hs_ESC_Assou	RFLNB	Underexpressed	TFF3	Glandular	FRAT2	Stemness
ETV1	Hs_ESC_Assou	HNRNPU	Underexpressed	TM4SF4	Glandular	FRSB	Stemness
ETV4	Hs_ESC_Assou	SLC25A5	Underexpressed	TMEM176A	Glandular	ZNF117	Stemness
EXOSC2	Hs_ESC_Assou	UTP20	Underexpressed	TMEM176B	Glandular	ZNF146	Stemness
EXOSC5	Hs_ESC_Assou	SNX5	Underexpressed	TSPAN8	Glandular	DLAT	Stemness
EXOSC7	Hs_ESC_Assou	ORC6	Underexpressed	WFDC2	Glandular	DLG3	Stemness
EXOSC9	Hs_ESC_Assou	NCAPD3	Underexpressed	AC007906.2	Ciliated	DLG7	Stemness
EXTL2	Hs_ESC_Assou	E2F2	Underexpressed	AGR3	Ciliated	DNA2L	Stemness
F2RL1	Hs_ESC_Assou	CCBE1	Underexpressed	ARMC3	Ciliated	DNAJB6	Stemness
FABP5	Hs_ESC_Assou	DOCK11	Underexpressed	C1orf194	Ciliated	DNMT3A	Stemness
FALZ	Hs_ESC_Assou	SSX2IP	Underexpressed	C20orf85	Ciliated	DNMT3B	Stemness
FAM124A	Hs_ESC_Assou	FAM46B	Underexpressed	C5orf49	Ciliated	DPP3	Stemness
FAM131B	Hs_ESC_Assou	DDIT4L	Underexpressed	C9orf116	Ciliated	DPPA4	Stemness
FAM29A	Hs_ESC_Assou	CHD1	Underexpressed	C9orf24	Ciliated	DPYSL3	Stemness
FAM46B	Hs_ESC_Assou	TUBGCP3	Underexpressed	CALM1	Ciliated	DPYSL5	Stemness
FAM60A	Hs_ESC_Assou	TRAP1	Underexpressed	CAPS	Ciliated	DRIM	Stemness
FAM72A	Hs_ESC_Assou	SAE1	Underexpressed	CAPSL	Ciliated	DSG2	Stemness
FANCG	Hs_ESC_Assou	HNRNPDL	Underexpressed	CCDC146	Ciliated	DSP	Stemness
FANCL	Hs_ESC_Assou	H2AFV	Underexpressed	CCDC170	Ciliated	DTYMK	Stemness
FBXL10	Hs_ESC_Assou	H1FX	Underexpressed	CETN2	Ciliated	DUSP16	Stemness
FBXO5	Hs_ESC_Assou	FUBP1	Underexpressed	CFAP126	Ciliated	DUT	Stemness
FCHO1	Hs_ESC_Assou	RUVBL1	Underexpressed	CFAP157	Ciliated	E2F5	Stemness
FEN1	Hs_ESC_Assou	HAT1	Underexpressed	CFAP43	Ciliated	ECT2	Stemness
FEZ1	Hs_ESC_Assou	QSER1	Underexpressed	CSPP1	Ciliated	EEF1A1	Stemness
FGF13	Hs_ESC_Assou	SNRPB	Underexpressed	CTXN1	Ciliated	EEF1E1	Stemness
FGF2	Hs_ESC_Assou	SLC1A3	Underexpressed	DNAAF1	Ciliated	EFCBP1	Stemness
FGFR1	Hs_ESC_Assou	BGN	Underexpressed	DNAH12	Ciliated	EFS	Stemness
FGFR3	Hs_ESC_Assou	NCEH1	Underexpressed	DNALI1	Ciliated	EFTUD1	Stemness
FGFR4	Hs_ESC_Assou	CDK5RAP2	Underexpressed	DYNLL1	Ciliated	EGFL4	Stemness
FIGNL1	Hs_ESC_Assou	PRMT6	Underexpressed	EFHC1	Ciliated	EGLN3	Stemness
FKBP1B	Hs_ESC_Assou	GAR1	Underexpressed	FAM183A	Ciliated	EIF1AX	Stemness
FKBP3	Hs_ESC_Assou	GNG2	Underexpressed	FAM229B	Ciliated	EIF2S1	Stemness
FKBP5	Hs_ESC_Assou	PIM1	Underexpressed	FOXJ1	Ciliated	EIF3S10	Stemness
FKSG14	Hs_ESC_Assou	PFKP	Underexpressed	LRRC23	Ciliated	EIF3S3	Stemness
FLJ10036	Hs_ESC_Assou	NIP7	Underexpressed	LRRIQ1	Ciliated	EIF3S6	Stemness
FLJ10156	Hs_ESC_Assou	CALML4	Underexpressed	MORN2	Ciliated	EIF3S9	Stemness
FLJ10330	Hs_ESC_Assou	UTP11	Underexpressed	MS4A8	Ciliated	EIF4A1	Stemness
FLJ10378	Hs_ESC_Assou	HIST1H2AJ	Underexpressed	PIFO	Ciliated	EIF4E	Stemness
FLJ10407	Hs_ESC_Assou	ATP5F1C	Underexpressed	PPIL6	Ciliated	EIF4EBP1	Stemness
FLJ10534	Hs_ESC_Assou	KNL1	Underexpressed	PSENEN	Ciliated	EIF5B	Stemness
FLJ10700	Hs_ESC_Assou	PAFAH1B3	Underexpressed	ROPN1L	Ciliated	ELOVL6	Stemness
FLJ10808	Hs_ESC_Assou	COQ3	Underexpressed	RSPH1	Ciliated	ENAH	Stemness
FLJ10884	Hs_ESC_Assou	HNRNPH1	Underexpressed	SPATA18	Ciliated	ENO2	Stemness
FLJ11184	Hs_ESC_Assou	HACD4	Underexpressed	TPPP3	Ciliated	ENPP1	Stemness
FLJ12484	Hs_ESC_Assou	DONSON	Underexpressed	UBXN10	Ciliated	EOMES	Stemness
FLJ12519	Hs_ESC_Assou	APOC1	Underexpressed	AGT	AC	EPB41L4B	Stemness
FLJ12644	Hs_ESC_Assou	GNL3	Underexpressed	ALDOC	AC	EPHA1	Stemness
FLJ12650	Hs_ESC_Assou	C1orf174	Underexpressed	APOE	AC	EPRS	Stemness
FLJ13842	Hs_ESC_Assou	CNRIP1	Underexpressed	AQP4	AC	ERBB2	Stemness
FLJ13909	Hs_ESC_Assou	TRIM59	Underexpressed	BBOX1	AC	ERBP	Stemness
FLJ20105	Hs_ESC_Assou	POLA2	Underexpressed	CASQ1	AC	ETV1	Stemness
FLJ20171	Hs_ESC_Assou	CPNE2	Underexpressed	CPVL	AC	ETV4	Stemness
FLJ20485	Hs_ESC_Assou	CCT5	Underexpressed	CRYAB	AC	EXOSC2	Stemness
FLJ20641	Hs_ESC_Assou	DFFB	Underexpressed	CSRP1	AC	EXOSC5	Stemness
FLJ20674	Hs_ESC_Assou	EMILIN1	Underexpressed	CYSTM1	AC	EXOSC7	Stemness
FLJ21148	Hs_ESC_Assou	ADGRA3	Underexpressed	DKK3	AC	EXOSC9	Stemness
FLJ21168	Hs_ESC_Assou	EBP	Underexpressed	DOK5	AC	EXTL2	Stemness
FLJ21901	Hs_ESC_Assou	CEBPZ	Underexpressed	EEPD1	AC	F2RL1	Stemness
FLJ21908	Hs_ESC_Assou	CDH11	Underexpressed	EFEMP1	AC	FABP5	Stemness
FLJ21918	Hs_ESC_Assou	RIN1	Underexpressed	EZR	AC	FALZ	Stemness
FLJ21924	Hs_ESC_Assou	AKAP12	Underexpressed	GABRB1	AC	FAM124A	Stemness
FLJ22662	Hs_ESC_Assou	SNRNP40	Underexpressed	GATSL3	AC	FAM131B	Stemness
FLJ30046	Hs_ESC_Assou	BUB3	Underexpressed	GFAP	AC	FAM29A	Stemness
FLJ31434	Hs_ESC_Assou	ZW10	Underexpressed	GRAMD3	AC	FAM46B	Stemness
FLJ34633	Hs_ESC_Assou	GGH	Underexpressed	ID3	AC	FAM60A	Stemness
FLJ40432	Hs_ESC_Assou	RUNX1T1	Underexpressed	ID4	AC	FAM72A	Stemness
FNBP1L	Hs_ESC_Assou	XPO1	Underexpressed	LAMP5	AC	FANCG	Stemness
FNBP3	Hs_ESC_Assou	TCOF1	Underexpressed	LCAT	AC	FANCL	Stemness
FOXA3	Hs_ESC_Assou	SNRPB2	Underexpressed	LPL	AC	FBXL10	Stemness
FOXD3	Hs_ESC_Assou	NT5DC2	Underexpressed	MLC1	AC	FBXO5	Stemness
FOXN3	Hs_ESC_Assou	SET	Underexpressed	MT1X	AC	FCHO1	Stemness
FOXO1	Hs_ESC_Assou	PSME1	Underexpressed	NTRK2	AC	FEN1	Stemness
FRAS1	Hs_ESC_Assou	ENPP2	Underexpressed	OLFM2	AC	FEZ1	Stemness
FRAT2	Hs_ESC_Assou	PCNT	Underexpressed	PLTP	AC	FGF13	Stemness
FRSB	Hs_ESC_Assou	APEX1	Underexpressed	PMP22	AC	FGF2	Stemness
FSD1	Hs_ESC_Assou	SEPHS1	Underexpressed	PRLHR	AC	FGFR1	Stemness
FUBP1	Hs_ESC_Assou	EWSR1	Underexpressed	SPARCL1	AC	FGFR3	Stemness
FXR1	Hs_ESC_Assou	EPB41L2	Underexpressed	SPOCK1	AC	FGFR4	Stemness
FZD7	Hs_ESC_Assou	COL6A3	Underexpressed	TBC1D10A	AC	FIGNL1	Stemness
G3BP1	Hs_ESC_Assou	NCAPD2	Underexpressed	VAMP5	AC	FKBP1B	Stemness
G3BP2	Hs_ESC_Assou	C9orf64	Underexpressed	ASCL1	OPC	FKBP3	Stemness
GABRA1	Hs_ESC_Assou	HIST1H3I	Underexpressed	MAP3K1	OPC	FKBP5	Stemness
GABRA5	Hs_ESC_Assou	GEMIN6	Underexpressed	MMP2	OPC	FKSG14	Stemness
GABRB3	Hs_ESC_Assou	GSDMD	Underexpressed	OLIG1	OPC	FLJ10036	Stemness
GAD1	Hs_ESC_Assou	LXN	Underexpressed	OLIG2	OPC	FLJ10156	Stemness
GAJ	Hs_ESC_Assou	SLC35F2	Underexpressed	SEZ6L	OPC	FLJ10330	Stemness
GAL	Hs_ESC_Assou	NEURL1B	Underexpressed	SOX8	OPC	FLJ10378	Stemness
GALNT1	Hs_ESC_Assou	MT1E	Underexpressed	WSCD1	OPC	FLJ10407	Stemness
GALNT12	Hs_ESC_Assou	RGS17	Underexpressed	ARL4D	NPC	FLJ10534	Stemness
GAP43	Hs_ESC_Assou	FANCA	Underexpressed	CAMK2N1	NPC	FLJ10700	Stemness
GARNL4	Hs_ESC_Assou	EMP2	Underexpressed	CCNG2	NPC	FLJ10808	Stemness
GART	Hs_ESC_Assou	CCDC58	Underexpressed	CELF4	NPC	FLJ10884	Stemness
GCLC	Hs_ESC_Assou	MTFR2	Underexpressed	CELF5	NPC	FLJ11184	Stemness
GCSH	Hs_ESC_Assou	MAD2L2	Underexpressed	DAAM1	NPC	FLJ12484	Stemness
GDF3	Hs_ESC_Assou	EIF3CL	Underexpressed	DCX	NPC	FLJ12519	Stemness
GEMIN4	Hs_ESC_Assou	RPL4	Underexpressed	DLX1	NPC	FLJ12644	Stemness
GFPT2	Hs_ESC_Assou	HAUS7	Underexpressed	DLX2	NPC	FLJ12650	Stemness
GJA1	Hs_ESC_Assou	NUP62	Underexpressed	DLX5	NPC	FLJ13842	Stemness
GJA7	Hs_ESC_Assou	PLAC9	Underexpressed	DLX6	NPC	FLJ13909	Stemness
GLDC	Hs_ESC_Assou	GFPT2	Underexpressed	DLX6-AS1	NPC	FLJ20105	Stemness
GLI2	Hs_ESC_Assou	SV2A	Underexpressed	GPC2	NPC	FLJ20171	Stemness
GLMN	Hs_ESC_Assou	URB2	Underexpressed	KIF5C	NPC	FLJ20485	Stemness
GLS2	Hs_ESC_Assou	SLC38A5	Underexpressed	KLHDC8A	NPC	FLJ20641	Stemness
GMFB	Hs_ESC_Assou	ZNF300	Underexpressed	KLHL35	NPC	FLJ20674	Stemness
GMNN	Hs_ESC_Assou	TAF1A	Underexpressed	LBH	NPC	FLJ21148	Stemness
GNAL	Hs_ESC_Assou	MASTL	Underexpressed	MEIS2	NPC	FLJ21168	Stemness
GNG4	Hs_ESC_Assou	PGBD1	Underexpressed	MIAT	NPC	FLJ21901	Stemness
GNL2	Hs_ESC_Assou	WDR75	Underexpressed	NREP	NPC	ORC2L	Stemness
GNL3	Hs_ESC_Assou	HASPIN	Underexpressed	NSG1	NPC	ORC3L	Stemness
GNPTAB	Hs_ESC_Assou	ZFAND1	Underexpressed	PAK3	NPC	OSBPL9	Stemness
GPC4	Hs_ESC_Assou	TTF1	Underexpressed	RAB3A	NPC	OTX2	Stemness
GPM6B	Hs_ESC_Assou	PTX3	Underexpressed	RBFOX2	NPC	PAI-RBP1	Stemness
GPR	Hs_ESC_Assou	PTGS1	Underexpressed	SOX11	NPC	PAICS	Stemness
GPR160	Hs_ESC_Assou	RCN3	Underexpressed	STMN2	NPC	PAK1	Stemness
GPR19	Hs_ESC_Assou	UBR7	Underexpressed	STMN4	NPC	PAK1IP1	Stemness
GPR23	Hs_ESC_Assou	FAM46C	Underexpressed	SYT1	NPC	PANK2	Stemness
GPR64	Hs_ESC_Assou	HAUS6	Underexpressed	TAGLN3	NPC	PARP1	Stemness
GPRC5B	Hs_ESC_Assou	RSRC1	Underexpressed	TMSB15A	NPC	PASK	Stemness
GRB14	Hs_ESC_Assou	NRAS	Underexpressed			PAWR	Stemness
GRB7	Hs_ESC_Assou	HAS2	Underexpressed			PAXIP1L	Stemness
GRPR	Hs_ESC_Assou	HIST1H1A	Underexpressed			PBEF1	Stemness
GRTP1	Hs_ESC_Assou	HIST1H1B	Underexpressed			PBX1	Stemness
GSG2	Hs_ESC_Assou	UHRF1	Underexpressed			PCDH1	Stemness
GTF2E1	Hs_ESC_Assou	PYCARD	Underexpressed			PCNA	Stemness
GULP1	Hs_ESC_Assou	APEX2	Underexpressed			FSD1	Stemness
GYG2	Hs_ESC_Assou	FANCD2	Underexpressed			FUBP1	Stemness
GYLTL1B	Hs_ESC_Assou	FABP5	Underexpressed			FXR1	Stemness
H2AFX	Hs_ESC_Assou	DHX15	Underexpressed			FZD7	Stemness
HA-1	Hs_ESC_Assou	APCDD1L	Underexpressed			G3BP1	Stemness
HAS3	Hs_ESC_Assou	PM20D2	Underexpressed			G3BP2	Stemness
HDAC2	Hs_ESC_Assou	COL15A1	Underexpressed			GABRA1	Stemness
HELLS	Hs_ESC_Assou	PAQR4	Underexpressed			GABRA5	Stemness
HESX1	Hs_ESC_Assou	CGAS	Underexpressed			GABRB3	Stemness
HEY2	Hs_ESC_Assou	ALYREF	Underexpressed			GAD1	Stemness
HIP1	Hs_ESC_Assou	CBS	Underexpressed			AARS	Stemness
HIST1H2BG	Hs_ESC_Assou	THOC1	Underexpressed			AASS	Stemness
HIST1H4K	Hs_ESC_Assou	PABPN1	Underexpressed			ABCE1	Stemness
HLTF	Hs_ESC_Assou	USP3	Underexpressed			ABHD9	Stemness
HMBS	Hs_ESC_Assou	RPL5	Underexpressed			ACTA1	Stemness
HMGA1	Hs_ESC_Assou	HEPH	Underexpressed			ACTC	Stemness
HMGB2	Hs_ESC_Assou	HAUS4	Underexpressed			ACTN3	Stemness
HMGB3	Hs_ESC_Assou	SNCAIP	Underexpressed			ACVR2B	Stemness
HMGN2	Hs_ESC_Assou	RAD54B	Underexpressed			ADAM19	Stemness
HMMR	Hs_ESC_Assou	PPP1R14A	Underexpressed			ADAM23	Stemness
HNRNPA1	Hs_ESC_Assou	LONRF1	Underexpressed			ADCY2	Stemness
HNRNPL	Hs_ESC_Assou	SPHK1	Underexpressed			ADD2	Stemness
HNRPAB	Hs_ESC_Assou	CCDC77	Underexpressed			ADM	Stemness
HNRPU	Hs_ESC_Assou	MEX3B	Underexpressed			ADNP	Stemness
HOMER1	Hs_ESC_Assou	CEP78	Underexpressed			ADSL	Stemness
HOOK1	Hs_ESC_Assou	WDR54	Underexpressed			AER61	Stemness
HPCL2	Hs_ESC_Assou	CRISPLD1	Underexpressed			AF020591	Stemness
HPRP8BP	Hs_ESC_Assou	HMGA2	Underexpressed			AFP	Stemness
HPS3	Hs_ESC_Assou	MLPH	Underexpressed			AGL	Stemness
HRASLS3	Hs_ESC_Assou	TNFRSF1B	Underexpressed			AGPS	Stemness
HRMT1L3	Hs_ESC_Assou	RASL11B	Underexpressed			AK3	Stemness
HSD11B2	Hs_ESC_Assou	MRPS9	Underexpressed			AKAP1	Stemness
HSD17B4	Hs_ESC_Assou	SFRP1	Underexpressed			ALDH7A1	Stemness
HSP90B1	Hs_ESC_Assou	RPS16	Underexpressed			ALPL	Stemness
HSPA14	Hs_ESC_Assou	RAD51D	Underexpressed			AMD1	Stemness
HSPA4	Hs_ESC_Assou	CCNJ	Underexpressed			AMMECR1	Stemness
HSPA8	Hs_ESC_Assou	CYTL1	Underexpressed			ANAPC1	Stemness
HSPA9B	Hs_ESC_Assou	STK26	Underexpressed			ANK2	Stemness
HSPC111	Hs_ESC_Assou	FKBP11	Underexpressed			ANKHD1	Stemness
HSPC163	Hs_ESC_Assou	HSPA2	Underexpressed			ANKRD10	Stemness
HSPD1	Hs_ESC_Assou	HNRNPC	Underexpressed			AP1M2	Stemness
HSPE1	Hs_ESC_Assou	CEP57L1	Underexpressed			AP1S2	Stemness
HT017	Hs_ESC_Assou	FUT4	Underexpressed			APBB2	Stemness
HTR1D	Hs_ESC_Assou	PAXIP1	Underexpressed			APEX1	Stemness
Hs.105196	Hs_ESC_Assou	CEP162	Underexpressed			API5	Stemness
Hs.173497	Hs_ESC_Assou	ERH	Underexpressed			APPBP1	Stemness
Hs.178761	Hs_ESC_Assou	PHC1	Underexpressed			ARF3	Stemness
Hs.40154	Hs_ESC_Assou	DNA2	Underexpressed			ARFGEF1	Stemness
Hs.60548	Hs_ESC_Assou	OLFML2A	Underexpressed			ARHGAP19	Stemness
ID1	Hs_ESC_Assou	ADAMTS6	Underexpressed			ARHGAP8	Stemness
IDH1	Hs_ESC_Assou	WDR5	Underexpressed			ARL8	Stemness
IFI30	Hs_ESC_Assou					ARNTL2	Stemness
IFITM1	Hs_ESC_Assou					ASC	Stemness
IGF2BP3	Hs_ESC_Assou					ASE-1	Stemness
IGFBP2	Hs_ESC_Assou					ASML3B	Stemness
IL17RD	Hs_ESC_Assou					ASPM	Stemness
ILF3	Hs_ESC_Assou					ASS	Stemness
IMP-1	Hs_ESC_Assou					ATE1	Stemness
IMP-2	Hs_ESC_Assou					ATIC	Stemness
IMPA1	Hs_ESC_Assou					ATP1A2	Stemness
IMPA2	Hs_ESC_Assou					ATP1B3	Stemness
IMPDH2	Hs_ESC_Assou					ATXN7L1	Stemness
INDO	Hs_ESC_Assou					AURKB	Stemness
IPO7	Hs_ESC_Assou					AUTS2	Stemness
IPO9	Hs_ESC_Assou					B3GAT1	Stemness
IQGAP2	Hs_ESC_Assou					B3GNT7	Stemness
IRX2	Hs_ESC_Assou					BAT1	Stemness
ITGA6	Hs_ESC_Assou					BAX	Stemness
ITGB1BP3	Hs_ESC_Assou					BCAT1	Stemness
ITGB5	Hs_ESC_Assou					BCCIP	Stemness
ITPR3	Hs_ESC_Assou					BCL2L12	Stemness
ITSN1	Hs_ESC_Assou					BCOR	Stemness
JARID2	Hs_ESC_Assou					BICD1	Stemness
JMJD1C	Hs_ESC_Assou					BIRC5	Stemness
JMY	Hs_ESC_Assou					BLM	Stemness
KAL1	Hs_ESC_Assou					BM039	Stemness
KCNK5	Hs_ESC_Assou					BMP2K	Stemness
KCNN2	Hs_ESC_Assou					BMP7	Stemness
KCNQ2	Hs_ESC_Assou					BMPR1A	Stemness
KCNS3	Hs_ESC_Assou					BOMB	Stemness
KCTD14	Hs_ESC_Assou					BOP1	Stemness
KIAA0007	Hs_ESC_Assou					BRAF	Stemness
KIAA0020	Hs_ESC_Assou					BRIX	Stemness
KIAA0101	Hs_ESC_Assou					BRRN1	Stemness
KIAA0114	Hs_ESC_Assou					BST2	Stemness
KIAA0153	Hs_ESC_Assou					BUB1	Stemness
KIAA0179	Hs_ESC_Assou					BUB1B	Stemness
KIAA0483	Hs_ESC_Assou					BUB3	Stemness
KIAA0523	Hs_ESC_Assou					BXDC1	Stemness
KIAA0650	Hs_ESC_Assou					BZW1	Stemness
KIAA0888	Hs_ESC_Assou					C10orf18	Stemness
KIAA0922	Hs_ESC_Assou					C10orf89	Stemness
KIAA1274	Hs_ESC_Assou					C11orf23	Stemness
KIAA1287	Hs_ESC_Assou					C11orf73	Stemness
KIAA1553	Hs_ESC_Assou					C11orf82	Stemness
KIAA1576	Hs_ESC_Assou					C12orf11	Stemness
KIAA1712	Hs_ESC_Assou					C13orf7	Stemness
KIAA1727	Hs_ESC_Assou					C14orf104	Stemness
KIAA1982	Hs_ESC_Assou					C14orf106	Stemness
KIF1A	Hs_ESC_Assou					C14orf115	Stemness
KIF20A	Hs_ESC_Assou					C14orf94	Stemness
KIF23	Hs_ESC_Assou					C15orf15	Stemness
KIF2C	Hs_ESC_Assou					C16orf34	Stemness
KIF4A	Hs_ESC_Assou					C1QBP	Stemness
KIF5C	Hs_ESC_Assou					C1QDC1	Stemness
KIFC2	Hs_ESC_Assou					C1orf108	Stemness
KLHL7	Hs_ESC_Assou					C1orf121	Stemness
KLKB1	Hs_ESC_Assou					C1orf163	Stemness
KNTC1	Hs_ESC_Assou					C1orf38	Stemness
KNTC2	Hs_ESC_Assou					C20orf129	Stemness
KPNA2	Hs_ESC_Assou					C20orf160	Stemness
KRR1	Hs_ESC_Assou					C20orf6	Stemness
KRT18	Hs_ESC_Assou					C20orf72	Stemness
KRT8	Hs_ESC_Assou					C21orf45	Stemness
KRTCAP3	Hs_ESC_Assou					C2orf29	Stemness
LAPTM4B	Hs_ESC_Assou					C2orf31	Stemness
LARP7	Hs_ESC_Assou					C2orf56	Stemness
LARS	Hs_ESC_Assou					C6orf115	Stemness
LARS2	Hs_ESC_Assou					C6orf139	Stemness
LCK	Hs_ESC_Assou					C6orf211	Stemness
LDB2	Hs_ESC_Assou					C6orf66	Stemness
LECT1	Hs_ESC_Assou					C8orf42	Stemness
LEFTY1	Hs_ESC_Assou					C9orf77	Stemness
LEFTY2	Hs_ESC_Assou					CA11	Stemness
LGALS1	Hs_ESC_Assou					CABLES1	Stemness
LGALS8	Hs_ESC_Assou					CACHD1	Stemness
LGR4	Hs_ESC_Assou					CACNA2D3	Stemness
LIG1	Hs_ESC_Assou					CADPS2	Stemness
LIN28	Hs_ESC_Assou					CALB1	Stemness
LINGO1	Hs_ESC_Assou					CALU	Stemness
LISCH7	Hs_ESC_Assou					CARHSP1	Stemness
LMNB1	Hs_ESC_Assou					CASP3	Stemness
LMNB2	Hs_ESC_Assou					KIAA0101	Stemness
LNK	Hs_ESC_Assou					KIAA0114	Stemness
LOC112885	Hs_ESC_Assou					KIAA0153	Stemness
LOC134492	Hs_ESC_Assou					KIAA0179	Stemness
LOC138255	Hs_ESC_Assou					KIAA0483	Stemness
LOC144097	Hs_ESC_Assou					KIAA0523	Stemness
LOC157627	Hs_ESC_Assou					KIAA0650	Stemness
LOC400451	Hs_ESC_Assou					KIAA0888	Stemness
LOC90806	Hs_ESC_Assou					KIAA0922	Stemness
LPAAT-e	Hs_ESC_Assou					KIAA1274	Stemness
LPHN2	Hs_ESC_Assou					KIAA1287	Stemness
LRIG1	Hs_ESC_Assou					KIAA1553	Stemness
LRP8	Hs_ESC_Assou					KIAA1576	Stemness
LRRN1	Hs_ESC_Assou					KIAA1712	Stemness
LSM5	Hs_ESC_Assou					KIAA1727	Stemness
LSM6	Hs_ESC_Assou					KIAA1982	Stemness
LSM7	Hs_ESC_Assou					KIF1A	Stemness
LUC7L	Hs_ESC_Assou					KIF20A	Stemness
LYAR	Hs_ESC_Assou					KIF23	Stemness
LYPLA1	Hs_ESC_Assou					KIF2C	Stemness
M6PR	Hs_ESC_Assou					KIF4A	Stemness
MAD2L2	Hs_ESC_Assou					KIF5C	Stemness
MAL2	Hs_ESC_Assou					KIFC2	Stemness
MAN2A1	Hs_ESC_Assou					KLHL7	Stemness
MAP4K1	Hs_ESC_Assou					KLKB1	Stemness
MAP7	Hs_ESC_Assou					KNTC1	Stemness
MARS	Hs_ESC_Assou					KNTC2	Stemness
MARVELD2	Hs_ESC_Assou					KPNA2	Stemness
MARVELD3	Hs_ESC_Assou					KRR1	Stemness
MASTL	Hs_ESC_Assou					KRT18	Stemness
MAT2A	Hs_ESC_Assou					KRT8	Stemness
MAT2B	Hs_ESC_Assou					KRTCAP3	Stemness
MATK	Hs_ESC_Assou					LAPTM4B	Stemness
MATR3	Hs_ESC_Assou					LARP7	Stemness
MBD2	Hs_ESC_Assou					LARS	Stemness
MCL1	Hs_ESC_Assou					LARS2	Stemness
MCM10	Hs_ESC_Assou					LCK	Stemness
MCM2	Hs_ESC_Assou					LDB2	Stemness
MCM3	Hs_ESC_Assou					LECT1	Stemness
MCM4	Hs_ESC_Assou					LEFTY1	Stemness
MCM5	Hs_ESC_Assou					LEFTY2	Stemness
MCM6	Hs_ESC_Assou					LGALS1	Stemness
MCM7	Hs_ESC_Assou					LGALS8	Stemness
MDN1	Hs_ESC_Assou					LGR4	Stemness
MEST	Hs_ESC_Assou					LIG1	Stemness
METAP1	Hs_ESC_Assou					LIN28	Stemness
METTL3	Hs_ESC_Assou					LINGO1	Stemness
METTL8	Hs_ESC_Assou					LISCH7	Stemness
MFAP2	Hs_ESC_Assou					LMNB1	Stemness
MFAP3L	Hs_ESC_Assou					LMNB2	Stemness
MFGE8	Hs_ESC_Assou					LNK	Stemness
MGC10911	Hs_ESC_Assou					LOC112885	Stemness
MGC10993	Hs_ESC_Assou					LOC134492	Stemness
MGC13096	Hs_ESC_Assou					LOC138255	Stemness
MGC19531	Hs_ESC_Assou					LOC144097	Stemness
MGC24665	Hs_ESC_Assou					LOC157627	Stemness
MGC2574	Hs_ESC_Assou					LOC400451	Stemness
MGC2603	Hs_ESC_Assou					LOC90806	Stemness
MGC3101	Hs_ESC_Assou					LPAAT-e	Stemness
MGC42530	Hs_ESC_Assou					LPHN2	Stemness
MGC45866	Hs_ESC_Assou					LRIG1	Stemness
MGC72075	Hs_ESC_Assou					LRP8	Stemness
MGC8407	Hs_ESC_Assou					LRRN1	Stemness
MGC8685	Hs_ESC_Assou					LSM5	Stemness
MGEA5	Hs_ESC_Assou					LSM6	Stemness
MGST1	Hs_ESC_Assou					LSM7	Stemness
MICB	Hs_ESC_Assou					LUC7L	Stemness
MIZ1	Hs_ESC_Assou					LYAR	Stemness
MKI67IP	Hs_ESC_Assou					LYPLA1	Stemness
MLF1IP	Hs_ESC_Assou					M6PR	Stemness
MLLT10	Hs_ESC_Assou					MAD2L2	Stemness
MLSTD1	Hs_ESC_Assou					MAL2	Stemness
MMP1	Hs_ESC_Assou					MAN2A1	Stemness
MMP25	Hs_ESC_Assou					MAP4K1	Stemness
MOSC1	Hs_ESC_Assou					MAP7	Stemness
MRE11A	Hs_ESC_Assou					MARS	Stemness
MRPL1	Hs_ESC_Assou					MARVELD2	Stemness
MRPL11	Hs_ESC_Assou					MARVELD3	Stemness
MRPL12	Hs_ESC_Assou					MASTL	Stemness
MRPL15	Hs_ESC_Assou					MAT2A	Stemness
MRPL37	Hs_ESC_Assou					MAT2B	Stemness
MRPL42	Hs_ESC_Assou					MATK	Stemness
MRPS30	Hs_ESC_Assou					MATR3	Stemness
MRPS9	Hs_ESC_Assou					MBD2	Stemness
MRS2L	Hs_ESC_Assou					MCL1	Stemness
MSH2	Hs_ESC_Assou					MCM10	Stemness
MSH6	Hs_ESC_Assou					MCM2	Stemness
MT1F	Hs_ESC_Assou					MCM3	Stemness
MT1H	Hs_ESC_Assou					MCM4	Stemness
MT1X	Hs_ESC_Assou					MCM5	Stemness
MTA3	Hs_ESC_Assou					MCM6	Stemness
MTB	Hs_ESC_Assou					MCM7	Stemness
MTF2	Hs_ESC_Assou					MDN1	Stemness
MTHFD1	Hs_ESC_Assou					MEST	Stemness
MTHFD2	Hs_ESC_Assou					METAP1	Stemness
MTIF2	Hs_ESC_Assou					METTL3	Stemness
MYB	Hs_ESC_Assou					METTL8	Stemness
MYBL2	Hs_ESC_Assou					MFAP2	Stemness
MYC	Hs_ESC_Assou					MFAP3L	Stemness
MYCN	Hs_ESC_Assou					MFGE8	Stemness
MYEF2	Hs_ESC_Assou					MGC10911	Stemness
MYL7	Hs_ESC_Assou					MGC10993	Stemness
MYO10	Hs_ESC_Assou					MGC13096	Stemness
MYO5C	Hs_ESC_Assou					MGC19531	Stemness
MYOHD1	Hs_ESC_Assou					MGC24665	Stemness
MYRIP	Hs_ESC_Assou					MGC2574	Stemness
MYST2	Hs_ESC_Assou					MGC2603	Stemness
NALP2	Hs_ESC_Assou					MGC3101	Stemness
NANOG	Hs_ESC_Assou					MGC42530	Stemness
NAP1L1	Hs_ESC_Assou					MGC45866	Stemness
NAP1L2	Hs_ESC_Assou					MGC72075	Stemness
NAP1L3	Hs_ESC_Assou					MGC8407	Stemness
NARG1	Hs_ESC_Assou					MGC8685	Stemness
NARG2	Hs_ESC_Assou					MGEA5	Stemness
NASP	Hs_ESC_Assou					MGST1	Stemness
NBR2	Hs_ESC_Assou					MICB	Stemness
NCL	Hs_ESC_Assou					MIZ1	Stemness
NCOA6IP	Hs_ESC_Assou					MKI67IP	Stemness
NCRMS	Hs_ESC_Assou					MLF1IP	Stemness
NDUFA4	Hs_ESC_Assou					MLLT10	Stemness
NEFL	Hs_ESC_Assou					MLSTD1	Stemness
NFE2L3	Hs_ESC_Assou					MMP1	Stemness
NFYB	Hs_ESC_Assou					MMP25	Stemness
NIPBL	Hs_ESC_Assou					MOSC1	Stemness
NIPSNAP1	Hs_ESC_Assou					MRE11A	Stemness
NLGN4X	Hs_ESC_Assou					MRPL1	Stemness
NLGN4Y	Hs_ESC_Assou					MRPL11	Stemness
NLN	Hs_ESC_Assou					MRPL12	Stemness
NME1	Hs_ESC_Assou					MRPL15	Stemness
NME2	Hs_ESC_Assou					MRPL37	Stemness
NMU	Hs_ESC_Assou					MRPL42	Stemness
NOC3L	Hs_ESC_Assou					MRPS30	Stemness
NODAL	Hs_ESC_Assou					MRPS9	Stemness
NOL5A	Hs_ESC_Assou					MRS2L	Stemness
NOLA3	Hs_ESC_Assou					MSH2	Stemness
NOLC1	Hs_ESC_Assou					MSH6	Stemness
NOVA1	Hs_ESC_Assou					MT1F	Stemness
NP	Hs_ESC_Assou					MT1H	Stemness
NPM1	Hs_ESC_Assou					MT1X	Stemness
NPM3	Hs_ESC_Assou					MTA3	Stemness
NPTX2	Hs_ESC_Assou					MTB	Stemness
NR6A1	Hs_ESC_Assou					MTF2	Stemness
NSD1	Hs_ESC_Assou					MTHFD1	Stemness
NTHL1	Hs_ESC_Assou					MTHFD2	Stemness
NTS	Hs_ESC_Assou					MTIF2	Stemness
NUBP1	Hs_ESC_Assou					MYB	Stemness
NUCKS1	Hs_ESC_Assou					MYBL2	Stemness
NUDT1	Hs_ESC_Assou					MYC	Stemness
NUDT15	Hs_ESC_Assou					MYCN	Stemness
NUDT5	Hs_ESC_Assou					MYEF2	Stemness
NUFIP1	Hs_ESC_Assou					MYL7	Stemness
NUP107	Hs_ESC_Assou					MYO10	Stemness
NUP160	Hs_ESC_Assou					MYO5C	Stemness
NUP205	Hs_ESC_Assou					MYOHD1	Stemness
NUP35	Hs_ESC_Assou					MYRIP	Stemness
NUP37	Hs_ESC_Assou					MYST2	Stemness
NUP54	Hs_ESC_Assou					NALP2	Stemness
NUP62	Hs_ESC_Assou					NANOG	Stemness
NUP88	Hs_ESC_Assou					NAP1L1	Stemness
NUSAP1	Hs_ESC_Assou					NAP1L2	Stemness
OAZ2	Hs_ESC_Assou					NAP1L3	Stemness
OAZIN	Hs_ESC_Assou					NARG1	Stemness
OCLN	Hs_ESC_Assou					NARG2	Stemness
OIP5	Hs_ESC_Assou					NASP	Stemness
OLFM1	Hs_ESC_Assou					NBR2	Stemness
ORC1L	Hs_ESC_Assou					NCL	Stemness
ORC2L	Hs_ESC_Assou					NCOA6IP	Stemness
ORC3L	Hs_ESC_Assou					NCRMS	Stemness
OSBPL9	Hs_ESC_Assou					NDUFA4	Stemness
OTX2	Hs_ESC_Assou					NEFL	Stemness
PAI-RBP1	Hs_ESC_Assou					NFE2L3	Stemness
PAICS	Hs_ESC_Assou					NFYB	Stemness
PAK1	Hs_ESC_Assou					NIPBL	Stemness
PAK1IP1	Hs_ESC_Assou					NIPSNAP1	Stemness
PANK2	Hs_ESC_Assou					NLGN4X	Stemness
PARP1	Hs_ESC_Assou					NLGN4Y	Stemness
PASK	Hs_ESC_Assou					NLN	Stemness
PAWR	Hs_ESC_Assou					NME1	Stemness
PAXIP1L	Hs_ESC_Assou					NME2	Stemness
PBEF1	Hs_ESC_Assou					NMU	Stemness
PBX1	Hs_ESC_Assou					NOC3L	Stemness
PCDH1	Hs_ESC_Assou					NODAL	Stemness
PCNA	Hs_ESC_Assou					NOL5A	Stemness
PCNT1	Hs_ESC_Assou					NOLA3	Stemness
PDCD2	Hs_ESC_Assou					NOLC1	Stemness
PDE6G	Hs_ESC_Assou					NOVA1	Stemness
PDE9A	Hs_ESC_Assou					NP	Stemness
PDK1	Hs_ESC_Assou					NPM1	Stemness
PDPN	Hs_ESC_Assou					NPM3	Stemness
PDZK4	Hs_ESC_Assou					NPTX2	Stemness
PFAS	Hs_ESC_Assou					NR6A1	Stemness
PFDN4	Hs_ESC_Assou					NSD1	Stemness
PFN1	Hs_ESC_Assou					NTHL1	Stemness
PGK1	Hs_ESC_Assou					NTS	Stemness
PGM1	Hs_ESC_Assou					NUBP1	Stemness
PHF17	Hs_ESC_Assou					NUCKS1	Stemness
PHIP	Hs_ESC_Assou					NUDT1	Stemness
PIF1	Hs_ESC_Assou					NUDT15	Stemness
PIG8	Hs_ESC_Assou					NUDT5	Stemness
PIGW	Hs_ESC_Assou					NUFIP1	Stemness
PIK3CB	Hs_ESC_Assou					NUP107	Stemness
PIM1	Hs_ESC_Assou					NUP160	Stemness
PIM2	Hs_ESC_Assou					NUP205	Stemness
PIPOX	Hs_ESC_Assou					NUP35	Stemness
PITPNC1	Hs_ESC_Assou					NUP37	Stemness
PITX2	Hs_ESC_Assou					NUP54	Stemness
PKD2	Hs_ESC_Assou					NUP62	Stemness
PKP4	Hs_ESC_Assou					NUP88	Stemness
PLA2G3	Hs_ESC_Assou					NUSAP1	Stemness
PLCB3	Hs_ESC_Assou					OAZ2	Stemness
PLCL2	Hs_ESC_Assou					OAZIN	Stemness
PLK4	Hs_ESC_Assou					OCLN	Stemness
PLP1	Hs_ESC_Assou					OIP5	Stemness
PLS1	Hs_ESC_Assou					OLFM1	Stemness
PLS3	Hs_ESC_Assou					ORC1L	Stemness
PMAIP1	Hs_ESC_Assou					IL17RD	Stemness
PNMT	Hs_ESC_Assou					ILF3	Stemness
PNN	Hs_ESC_Assou					IMP-1	Stemness
PODXL	Hs_ESC_Assou					IMP-2	Stemness
POLA	Hs_ESC_Assou					IMPA1	Stemness
POLD1	Hs_ESC_Assou					IMPA2	Stemness
POLE2	Hs_ESC_Assou					IMPDH2	Stemness
POLR1B	Hs_ESC_Assou					INDO	Stemness
POLR2D	Hs_ESC_Assou					IPO7	Stemness
POLR3G	Hs_ESC_Assou					IPO9	Stemness
POLR3K	Hs_ESC_Assou					IQGAP2	Stemness
POU2F1	Hs_ESC_Assou					IRX2	Stemness
POU5F1	Hs_ESC_Assou					ITGA6	Stemness
PPAP2A	Hs_ESC_Assou					ITGB1BP3	Stemness
PPAP2C	Hs_ESC_Assou					ITGB5	Stemness
PPAT	Hs_ESC_Assou					ITPR3	Stemness
PPM1B	Hs_ESC_Assou					ITSN1	Stemness
PPP1CC	Hs_ESC_Assou					JARID2	Stemness
PPP1R16B	Hs_ESC_Assou					PCNT1	Stemness
PPP1R1A	Hs_ESC_Assou					PDCD2	Stemness
PPP2R1B	Hs_ESC_Assou					PDE6G	Stemness
PPP2R2B	Hs_ESC_Assou					PDE9A	Stemness
PRDM14	Hs_ESC_Assou					PDK1	Stemness
PRDX1	Hs_ESC_Assou					PDPN	Stemness
PRDX2	Hs_ESC_Assou					PDZK4	Stemness
PRIM1	Hs_ESC_Assou					PFAS	Stemness
PRIM2A	Hs_ESC_Assou					PFDN4	Stemness
PRKAA2	Hs_ESC_Assou					GAJ	Stemness
PRKCB1	Hs_ESC_Assou					GAL	Stemness
PRKCI	Hs_ESC_Assou					GALNT1	Stemness
PRKCQ	Hs_ESC_Assou					GALNT12	Stemness
PRKDC	Hs_ESC_Assou					GAP43	Stemness
PRKX	Hs_ESC_Assou					GARNL4	Stemness
PRODH	Hs_ESC_Assou					GART	Stemness
PROM1	Hs_ESC_Assou					GCLC	Stemness
PRPS1	Hs_ESC_Assou					GCSH	Stemness
PRR6	Hs_ESC_Assou					GDF3	Stemness
PSIP1	Hs_ESC_Assou					GEMIN4	Stemness
PSMA2	Hs_ESC_Assou					GFPT2	Stemness
PSMA3	Hs_ESC_Assou					GJA1	Stemness
PSME3	Hs_ESC_Assou					GJA7	Stemness
PTBP1	Hs_ESC_Assou					GLDC	Stemness
PTK7	Hs_ESC_Assou					GLI2	Stemness
PTPN2	Hs_ESC_Assou					GLMN	Stemness
PTPRG	Hs_ESC_Assou					GLS2	Stemness
PTPRZ1	Hs_ESC_Assou					GMFB	Stemness
PTTG1	Hs_ESC_Assou					GMNN	Stemness
PUNC	Hs_ESC_Assou					GNAL	Stemness
PUS1	Hs_ESC_Assou					GNG4	Stemness
PVRL3	Hs_ESC_Assou					GNL2	Stemness
PWP2H	Hs_ESC_Assou					GNL3	Stemness
PYCR2	Hs_ESC_Assou					GNPTAB	Stemness
Pfs2	Hs_ESC_Assou					GPC4	Stemness
RAB3B	Hs_ESC_Assou					GPM6B	Stemness
RABGAP1L	Hs_ESC_Assou					GPR	Stemness
RAD51	Hs_ESC_Assou					GPR160	Stemness
RAD51AP1	Hs_ESC_Assou					GPR19	Stemness
RAD54B	Hs_ESC_Assou					GPR23	Stemness
RAM2	Hs_ESC_Assou					GPR64	Stemness
RAMP	Hs_ESC_Assou					GPRC5B	Stemness
RANBP5	Hs_ESC_Assou					GRB14	Stemness
RARRES2	Hs_ESC_Assou					GRB7	Stemness
RASL11B	Hs_ESC_Assou					GRPR	Stemness
RBBP6	Hs_ESC_Assou					GRTP1	Stemness
RBBP8	Hs_ESC_Assou					GSG2	Stemness
RBM13	Hs_ESC_Assou					GTF2E1	Stemness
RBM14	Hs_ESC_Assou					GULP1	Stemness
RBM28	Hs_ESC_Assou					GYG2	Stemness
RBM39	Hs_ESC_Assou					GYLTL1B	Stemness
RBPMS2	Hs_ESC_Assou					H2AFX	Stemness
RBPSUH	Hs_ESC_Assou					HA-1	Stemness
RECQL	Hs_ESC_Assou					HAS3	Stemness
REPRIMO	Hs_ESC_Assou					HDAC2	Stemness
RET	Hs_ESC_Assou					HELLS	Stemness
RFC2	Hs_ESC_Assou					HESX1	Stemness
RFC3	Hs_ESC_Assou					HEY2	Stemness
RFC4	Hs_ESC_Assou					HIP1	Stemness
RFC5	Hs_ESC_Assou					HIST1H2BG	Stemness
RGMA	Hs_ESC_Assou					HIST1H4K	Stemness
RGS17	Hs_ESC_Assou					HLTF	Stemness
RIF1	Hs_ESC_Assou					HMBS	Stemness
RMI1	Hs_ESC_Assou					HMGA1	Stemness
RNASEH2A	Hs_ESC_Assou					HMGB2	Stemness
RNF12	Hs_ESC_Assou					HMGB3	Stemness
RNF125	Hs_ESC_Assou					HMGN2	Stemness
RNF138	Hs_ESC_Assou					HMMR	Stemness
RNF41	Hs_ESC_Assou					HNRNPA1	Stemness
RNMT	Hs_ESC_Assou					HNRNPL	Stemness
RNU3IP2	Hs_ESC_Assou					HNRPAB	Stemness
ROBO1	Hs_ESC_Assou					HNRPU	Stemness
ROR1	Hs_ESC_Assou					HOMER1	Stemness
RPA3	Hs_ESC_Assou					HOOK1	Stemness
RPL12	Hs_ESC_Assou					HPCL2	Stemness
RPL24	Hs_ESC_Assou					HPRP8BP	Stemness
RPL39L	Hs_ESC_Assou					HPS3	Stemness
RPL4	Hs_ESC_Assou					HRASLS3	Stemness
RPL6	Hs_ESC_Assou					HRMT1L3	Stemness
RPL7	Hs_ESC_Assou					HSD11B2	Stemness
RPLP0	Hs_ESC_Assou					HSD17B4	Stemness
RPS19	Hs_ESC_Assou					HSP90B1	Stemness
RPS2	Hs_ESC_Assou					HSPA14	Stemness
RPS24	Hs_ESC_Assou					HSPA4	Stemness
RRAS2	Hs_ESC_Assou					HSPA8	Stemness
RRM1	Hs_ESC_Assou					RAB3B	Stemness
RRM2	Hs_ESC_Assou					RABGAP1L	Stemness
RRS1	Hs_ESC_Assou					RAD51	Stemness
RUVBL1	Hs_ESC_Assou					RAD51AP1	Stemness
SACS	Hs_ESC_Assou					RAD54B	Stemness
SALL1	Hs_ESC_Assou					RAM2	Stemness
SALL2	Hs_ESC_Assou					RAMP	Stemness
SALL3	Hs_ESC_Assou					RANBP5	Stemness
SALL4	Hs_ESC_Assou					RARRES2	Stemness
SCG3	Hs_ESC_Assou					RASL11B	Stemness
SCGB3A2	Hs_ESC_Assou					RBBP6	Stemness
SCLY	Hs_ESC_Assou					RBBP8	Stemness
SCNN1A	Hs_ESC_Assou					RBM13	Stemness
SEC22C	Hs_ESC_Assou					RBM14	Stemness
SEC5L1	Hs_ESC_Assou					RBM28	Stemness
SEMA3A	Hs_ESC_Assou					RBM39	Stemness
SEMA4C	Hs_ESC_Assou					RBPMS2	Stemness
SEMA5B	Hs_ESC_Assou					RBPSUH	Stemness
SEMA6A	Hs_ESC_Assou					TAF4B	Stemness
SENP3	Hs_ESC_Assou					TAF9L	Stemness
SEPHS1	Hs_ESC_Assou					TARS	Stemness
SERPINB9	Hs_ESC_Assou					TCEA1	Stemness
SERPINH1	Hs_ESC_Assou					TCF7L1	Stemness
SET	Hs_ESC_Assou					TD-60	Stemness
SF3A1	Hs_ESC_Assou					TDGF1	Stemness
SFRP1	Hs_ESC_Assou					TEAD4	Stemness
SFRP2	Hs_ESC_Assou					TEBP	Stemness
SFRS1	Hs_ESC_Assou					TERF1	Stemness
SFRS11	Hs_ESC_Assou					TFAM	Stemness
SFRS18	Hs_ESC_Assou					TFAP2C	Stemness
SFRS7	Hs_ESC_Assou					TFRC	Stemness
SIAT1	Hs_ESC_Assou					TGIF	Stemness
SIL	Hs_ESC_Assou					THOC1	Stemness
SILV	Hs_ESC_Assou					THRAP6	Stemness
SIP	Hs_ESC_Assou					THY1	Stemness
SIRT1	Hs_ESC_Assou					THY28	Stemness
SKIL	Hs_ESC_Assou					JMJD1C	Stemness
SKP2	Hs_ESC_Assou					JMY	Stemness
SLC13A3	Hs_ESC_Assou					KAL1	Stemness
SLC16A1	Hs_ESC_Assou					KCNK5	Stemness
SLC1A5	Hs_ESC_Assou					KCNN2	Stemness
SLC25A29	Hs_ESC_Assou					KCNQ2	Stemness
SLC29A1	Hs_ESC_Assou					KCNS3	Stemness
SLC29A2	Hs_ESC_Assou					KCTD14	Stemness
SLC2A3	Hs_ESC_Assou					KIAA0007	Stemness
SLC38A1	Hs_ESC_Assou					KIAA0020	Stemness
SLC39A10	Hs_ESC_Assou					RPS2	Stemness
SLC3A2	Hs_ESC_Assou					RPS24	Stemness
SLC4A11	Hs_ESC_Assou					RRAS2	Stemness
SLC5A6	Hs_ESC_Assou					RRM1	Stemness
SLC6A8	Hs_ESC_Assou					RRM2	Stemness
SLC7A3	Hs_ESC_Assou					RRS1	Stemness
SLC7A8	Hs_ESC_Assou					RUVBL1	Stemness
SLD5	Hs_ESC_Assou					SACS	Stemness
SMARCA5	Hs_ESC_Assou					SALL1	Stemness
SMC2L1	Hs_ESC_Assou					SALL2	Stemness
SMC6L1	Hs_ESC_Assou					SALL3	Stemness
SMS	Hs_ESC_Assou					SALL4	Stemness
SNRPA	Hs_ESC_Assou					SCG3	Stemness
SNRPA1	Hs_ESC_Assou					SCGB3A2	Stemness
SNRPD2	Hs_ESC_Assou					SCLY	Stemness
SNRPD3	Hs_ESC_Assou					SCNN1A	Stemness
SNRPF	Hs_ESC_Assou					SEC22C	Stemness
SNRPN	Hs_ESC_Assou					SEC5L1	Stemness
SNTB1	Hs_ESC_Assou					SEMA3A	Stemness
SORD	Hs_ESC_Assou					SEMA4C	Stemness
SORL1	Hs_ESC_Assou					SEMA5B	Stemness
SOX11	Hs_ESC_Assou					SEMA6A	Stemness
SOX2	Hs_ESC_Assou					SENP3	Stemness
SOX3	Hs_ESC_Assou					SEPHS1	Stemness
SPAG5	Hs_ESC_Assou					SERPINB9	Stemness
SPRY1	Hs_ESC_Assou					SERPINH1	Stemness
SPRY4	Hs_ESC_Assou					SET	Stemness
SRP72	Hs_ESC_Assou					SF3A1	Stemness
SRRM1	Hs_ESC_Assou					SFRP1	Stemness
SS18L2	Hs_ESC_Assou					SFRP2	Stemness
SSB	Hs_ESC_Assou					SFRS1	Stemness
SSBP1	Hs_ESC_Assou					SFRS11	Stemness
STC1	Hs_ESC_Assou					SFRS18	Stemness
STRBP	Hs_ESC_Assou					SFRS7	Stemness
SUPT16H	Hs_ESC_Assou					SIAT1	Stemness
SWAP70	Hs_ESC_Assou					SIL	Stemness
SYNCOILIN	Hs_ESC_Assou					SILV	Stemness
SYNGR3	Hs_ESC_Assou					SIP	Stemness
SYT6	Hs_ESC_Assou					SIRT1	Stemness
Spc25	Hs_ESC_Assou					SKIL	Stemness
TA-LRRP	Hs_ESC_Assou					SKP2	Stemness
TA-PP2C	Hs_ESC_Assou					SLC13A3	Stemness
TACC3	Hs_ESC_Assou					SLC16A1	Stemness
TACSTD1	Hs_ESC_Assou					SLC1A5	Stemness
TAF4B	Hs_ESC_Assou					SLC25A29	Stemness
TAF9L	Hs_ESC_Assou					SLC29A1	Stemness
TARS	Hs_ESC_Assou					SLC29A2	Stemness
TCEA1	Hs_ESC_Assou					SLC2A3	Stemness
TCF7L1	Hs_ESC_Assou					SLC38A1	Stemness
TD-60	Hs_ESC_Assou					SLC39A10	Stemness
TDGF1	Hs_ESC_Assou					SLC3A2	Stemness
TEAD4	Hs_ESC_Assou					SLC4A11	Stemness
TEBP	Hs_ESC_Assou					SLC5A6	Stemness
TERF1	Hs_ESC_Assou					SLC6A8	Stemness
TFAM	Hs_ESC_Assou					SLC7A3	Stemness
TFAP2C	Hs_ESC_Assou					SLC7A8	Stemness
TFRC	Hs_ESC_Assou					SLD5	Stemness
TGIF	Hs_ESC_Assou					SMARCA5	Stemness
THOC1	Hs_ESC_Assou					SMC2L1	Stemness
THRAP6	Hs_ESC_Assou					SMC6L1	Stemness
THY1	Hs_ESC_Assou					SMS	Stemness
THY28	Hs_ESC_Assou					SNRPA	Stemness
TIA1	Hs_ESC_Assou					SNRPA1	Stemness
TIMP4	Hs_ESC_Assou					SNRPD2	Stemness
TIPIN	Hs_ESC_Assou					SNRPD3	Stemness
TK1	Hs_ESC_Assou					SNRPF	Stemness
TKT	Hs_ESC_Assou					SNRPN	Stemness
TMEFF1	Hs_ESC_Assou					SNTB1	Stemness
TMPO	Hs_ESC_Assou					SORD	Stemness
TMSL8	Hs_ESC_Assou					SORL1	Stemness
TNFRSF8	Hs_ESC_Assou					SOX11	Stemness
TNNI3	Hs_ESC_Assou					SOX2	Stemness
TNNT1	Hs_ESC_Assou					SOX3	Stemness
TNPO1	Hs_ESC_Assou					SPAG5	Stemness
TNPO3	Hs_ESC_Assou					SPRY1	Stemness
TNRC9	Hs_ESC_Assou					SPRY4	Stemness
TOMM40	Hs_ESC_Assou					SRP72	Stemness
TOP2A	Hs_ESC_Assou					SRRM1	Stemness
TPD52	Hs_ESC_Assou					SS18L2	Stemness
TPM1	Hs_ESC_Assou					SSB	Stemness
TPM3	Hs_ESC_Assou					SSBP1	Stemness
TPT	Hs_ESC_Assou					STC1	Stemness
TPX2	Hs_ESC_Assou					STRBP	Stemness
TRA16	Hs_ESC_Assou					SUPT16H	Stemness
TRERF1	Hs_ESC_Assou					SWAP70	Stemness
TRIM14	Hs_ESC_Assou					SYNCOILIN	Stemness
TRIM2	Hs_ESC_Assou					SYNGR3	Stemness
TRIM22	Hs_ESC_Assou					SYT6	Stemness
TRIM24	Hs_ESC_Assou					Spc25	Stemness
TRIM36	Hs_ESC_Assou					TA-LRRP	Stemness
TRIP8	Hs_ESC_Assou					TA-PP2C	Stemness
TSC	Hs_ESC_Assou					TACC3	Stemness
TTC19	Hs_ESC_Assou					TACSTD1	Stemness
TTF2	Hs_ESC_Assou					CYP26A1	Stemness
TTK	Hs_ESC_Assou					RECQL	Stemness
TUBA1	Hs_ESC_Assou					REPRIMO	Stemness
TUBB	Hs_ESC_Assou					RET	Stemness
TUBB2	Hs_ESC_Assou					RFC2	Stemness
TUBB6	Hs_ESC_Assou					RFC3	Stemness
TXNDC	Hs_ESC_Assou					RFC4	Stemness
UACA	Hs_ESC_Assou					RFC5	Stemness
UBA2	Hs_ESC_Assou					RGMA	Stemness
UBE1C	Hs_ESC_Assou					RGS17	Stemness
UBE2C	Hs_ESC_Assou					RIF1	Stemness
UCHL1	Hs_ESC_Assou					RMI1	Stemness
UGCGL1	Hs_ESC_Assou					RNASEH2A	Stemness
UGP2	Hs_ESC_Assou					RNF12	Stemness
UGT8	Hs_ESC_Assou					RNF125	Stemness
UNC5D	Hs_ESC_Assou					RNF138	Stemness
UNG	Hs_ESC_Assou					RNF41	Stemness
UNQ470	Hs_ESC_Assou					RNMT	Stemness
UQCRH	Hs_ESC_Assou					TIA1	Stemness
USO1	Hs_ESC_Assou					TIMP4	Stemness
USP1	Hs_ESC_Assou					TIPIN	Stemness
USP28	Hs_ESC_Assou					TK1	Stemness
USP32	Hs_ESC_Assou					TKT	Stemness
USP44	Hs_ESC_Assou					TMEFF1	Stemness
USP46	Hs_ESC_Assou					TMPO	Stemness
USP9X	Hs_ESC_Assou					TMSL8	Stemness
USP9Y	Hs_ESC_Assou					TNFRSF8	Stemness
UTF1	Hs_ESC_Assou					TNNI3	Stemness
VANGL2	Hs_ESC_Assou					TNNT1	Stemness
VBP1	Hs_ESC_Assou					TNPO1	Stemness
VENTX2	Hs_ESC_Assou					TNPO3	Stemness
VRK1	Hs_ESC_Assou					TNRC9	Stemness
VSNL1	Hs_ESC_Assou					TOMM40	Stemness
WBSCR16	Hs_ESC_Assou					TOP2A	Stemness
WBSCR17	Hs_ESC_Assou					TPD52	Stemness
WDHD1	Hs_ESC_Assou					TPM1	Stemness
WDR12	Hs_ESC_Assou					TPM3	Stemness
WDR3	Hs_ESC_Assou					TPT	Stemness
WDR4	Hs_ESC_Assou					TPX2	Stemness
WDR9	Hs_ESC_Assou					PIPOX	Stemness
WDSOF1	Hs_ESC_Assou					PITPNC1	Stemness
WFDC2	Hs_ESC_Assou					PITX2	Stemness
XPO1	Hs_ESC_Assou					PKD2	Stemness
XRCC5	Hs_ESC_Assou					PKP4	Stemness
YBX2	Hs_ESC_Assou					PLA2G3	Stemness
YTHDF2	Hs_ESC_Assou					PLCB3	Stemness
ZBTB3	Hs_ESC_Assou					PLCL2	Stemness
ZD52F10	Hs_ESC_Assou					PLK4	Stemness
ZFP42	Hs_ESC_Assou					PLP1	Stemness
ZIC2	Hs_ESC_Assou					PLS1	Stemness
ZIC3	Hs_ESC_Assou					PLS3	Stemness
ZNF117	Hs_ESC_Assou					PMAIP1	Stemness
ZNF146	Hs_ESC_Assou					PNMT	Stemness
ZNF195	Hs_ESC_Assou					PNN	Stemness
ZNF198	Hs_ESC_Assou					PODXL	Stemness
ZNF257	Hs_ESC_Assou					POLA	Stemness
ZNF267	Hs_ESC_Assou					POLD1	Stemness
ZNF273	Hs_ESC_Assou					POLE2	Stemness
ZNF281	Hs_ESC_Assou					POLR1B	Stemness
ZNF331	Hs_ESC_Assou					POLR2D	Stemness
ZNF398	Hs_ESC_Assou					POLR3G	Stemness
ZNF43	Hs_ESC_Assou					POLR3K	Stemness
ZNF447	Hs_ESC_Assou					POU2F1	Stemness
ZNF505	Hs_ESC_Assou					POU5F1	Stemness
ZNF518	Hs_ESC_Assou					PPAP2A	Stemness
ZNF553	Hs_ESC_Assou					PPAP2C	Stemness
ZNF567	Hs_ESC_Assou					PPAT	Stemness
ZNF588	Hs_ESC_Assou					PPM1B	Stemness
ZNF589	Hs_ESC_Assou					PPP1CC	Stemness
ZNF614	Hs_ESC_Assou					PPP1R16B	Stemness
ZNF638	Hs_ESC_Assou					PPP1R1A	Stemness
ZNF770	Hs_ESC_Assou					PPP2R1B	Stemness
ZRF1	Hs_ESC_Assou					PPP2R2B	Stemness
ZSCAN10	Hs_ESC_Assou					PRDM14	Stemness
ACTC	Hs_ESC_Bhattacharya					PRDX1	Stemness
ARL8	Hs_ESC_Bhattacharya					PRDX2	Stemness
AURKB	Hs_ESC_Bhattacharya					PRIM1	Stemness
BRIX	Hs_ESC_Bhattacharya					PRIM2A	Stemness
C15orf15	Hs_ESC_Bhattacharya					PRKAA2	Stemness
C20orf129	Hs_ESC_Bhattacharya					PRKCB1	Stemness
CACHD1	Hs_ESC_Bhattacharya					PRKCI	Stemness
CALU	Hs_ESC_Bhattacharya					PRKCQ	Stemness
CCNB1	Hs_ESC_Bhattacharya					PRKDC	Stemness
CCNC	Hs_ESC_Bhattacharya					PRKX	Stemness
CCT8	Hs_ESC_Bhattacharya					PRODH	Stemness
CDC2	Hs_ESC_Bhattacharya					PROM1	Stemness
CRABP1	Hs_ESC_Bhattacharya					PRPS1	Stemness
CRABP2	Hs_ESC_Bhattacharya					PRR6	Stemness
CYP26A1	Hs_ESC_Bhattacharya					PSIP1	Stemness
DDX21	Hs_ESC_Bhattacharya					PSMA2	Stemness
DSG2	Hs_ESC_Bhattacharya					PSMA3	Stemness
EIF4A1	Hs_ESC_Bhattacharya					PSME3	Stemness
ELOVL6	Hs_ESC_Bhattacharya					PTBP1	Stemness
EPRS	Hs_ESC_Bhattacharya					PTK7	Stemness
FABP5	Hs_ESC_Bhattacharya					PTPN2	Stemness
GAL	Hs_ESC_Bhattacharya					PTPRG	Stemness
GDF3	Hs_ESC_Bhattacharya					PTPRZ1	Stemness
GJA1	Hs_ESC_Bhattacharya					PTTG1	Stemness
GNL3	Hs_ESC_Bhattacharya					PUNC	Stemness
GSH1	Hs_ESC_Bhattacharya					PUS1	Stemness
HDAC2	Hs_ESC_Bhattacharya					PVRL3	Stemness
HMGA1	Hs_ESC_Bhattacharya					PWP2H	Stemness
HMGB2	Hs_ESC_Bhattacharya					PYCR2	Stemness
HNRPAB	Hs_ESC_Bhattacharya					Pfs2	Stemness
HSPA4	Hs_ESC_Bhattacharya					CRMP1	Stemness
IDH1	Hs_ESC_Bhattacharya					CROP	Stemness
IFITM1	Hs_ESC_Bhattacharya					CRSP2	Stemness
IMP2	Hs_ESC_Bhattacharya					CRYM	Stemness
IMPDH2	Hs_ESC_Bhattacharya					CSE1L	Stemness
KIF4A	Hs_ESC_Bhattacharya					CSRP2	Stemness
KPNA2	Hs_ESC_Bhattacharya					CST1	Stemness
KRT18	Hs_ESC_Bhattacharya					CTBP2	Stemness
KRT8	Hs_ESC_Bhattacharya					CTCF	Stemness
LAPTM4B	Hs_ESC_Bhattacharya					CTH	Stemness
LDHB	Hs_ESC_Bhattacharya					CTPS2	Stemness
LEFTY1	Hs_ESC_Bhattacharya					CTSC	Stemness
LIN28	Hs_ESC_Bhattacharya					CTSL2	Stemness
LRRN1	Hs_ESC_Bhattacharya					CXADR	Stemness
MAD2L2	Hs_ESC_Bhattacharya					CXCL12	Stemness
MGST1	Hs_ESC_Bhattacharya					CXXC6	Stemness
MTHFD1	Hs_ESC_Bhattacharya					CXorf15	Stemness
MTHFD2	Hs_ESC_Bhattacharya					CHST8	Stemness
NANOG	Hs_ESC_Bhattacharya					CYP2S1	Stemness
NASP	Hs_ESC_Bhattacharya					DARS2	Stemness
NBR2	Hs_ESC_Bhattacharya					DBC1	Stemness
NME2	Hs_ESC_Bhattacharya					DCAMKL1	Stemness
NPM1	Hs_ESC_Bhattacharya					DCC1	Stemness
PHF17	Hs_ESC_Bhattacharya					DCP2	Stemness
PITX2	Hs_ESC_Bhattacharya					DDX18	Stemness
PODXL	Hs_ESC_Bhattacharya					DDX21	Stemness
POU5F1	Hs_ESC_Bhattacharya					DDX25	Stemness
PPAT	Hs_ESC_Bhattacharya					DDX46	Stemness
PSIP1	Hs_ESC_Bhattacharya					DEK	Stemness
PSMA2	Hs_ESC_Bhattacharya					DEPDC1B	Stemness
PSMA3	Hs_ESC_Bhattacharya					DHFR	Stemness
PTTG1	Hs_ESC_Bhattacharya					DHFRL1	Stemness
RAMP	Hs_ESC_Bhattacharya					DHX29	Stemness
RPL24	Hs_ESC_Bhattacharya					DHX9	Stemness
RPL4	Hs_ESC_Bhattacharya					DIAPH2	Stemness
RPL6	Hs_ESC_Bhattacharya					RNU3IP2	Stemness
RPL7	Hs_ESC_Bhattacharya					ROBO1	Stemness
RPLP0	Hs_ESC_Bhattacharya					ROR1	Stemness
RPS24	Hs_ESC_Bhattacharya					RPA3	Stemness
SEMA6A	Hs_ESC_Bhattacharya					RPL12	Stemness
SEPHS1	Hs_ESC_Bhattacharya					RPL24	Stemness
SERPINH1	Hs_ESC_Bhattacharya					RPL39L	Stemness
SET	Hs_ESC_Bhattacharya					RPL4	Stemness
SFRP2	Hs_ESC_Bhattacharya					RPL6	Stemness
SFRS7	Hs_ESC_Bhattacharya					RPL7	Stemness
SLC16A1	Hs_ESC_Bhattacharya					PFN1	Stemness
SMS	Hs_ESC_Bhattacharya					PGK1	Stemness
SNRPF	Hs_ESC_Bhattacharya					PGM1	Stemness
SSB	Hs_ESC_Bhattacharya					PHF17	Stemness
TD-60	Hs_ESC_Bhattacharya					PHIP	Stemness
TDGF1	Hs_ESC_Bhattacharya					PIF1	Stemness
TK1	Hs_ESC_Bhattacharya					PIG8	Stemness
TNNT1	Hs_ESC_Bhattacharya					PIGW	Stemness
TPX2	Hs_ESC_Bhattacharya					PIK3CB	Stemness
TUBB	Hs_ESC_Bhattacharya					PIM1	Stemness
TUBB4	Hs_ESC_Bhattacharya					PIM2	Stemness
ZNF117	Hs_ESC_Bhattacharya					CHST7	Stemness
ZNF257	Hs_ESC_Bhattacharya					CNTNAP2	Stemness
ZNF43	Hs_ESC_Bhattacharya					CIB2	Stemness
AK3	Hs_ESC_Sato					CISD1	Stemness
DPPA4	Hs_ESC_Sato					CKAP2	Stemness
DUSP6	Hs_ESC_Sato					CKAP5	Stemness
FAM162A	Hs_ESC_Sato					CKMT1	Stemness
FRAT2	Hs_ESC_Sato					CKS1B	Stemness
GAL	Hs_ESC_Sato					CKS2	Stemness
LEFTY1	Hs_ESC_Sato					CLDN10	Stemness
MYO10	Hs_ESC_Sato					CLDN6	Stemness
PLP1	Hs_ESC_Sato					CLDN7	Stemness
POLR3G	Hs_ESC_Sato					CLIC4	Stemness
POU5F1	Hs_ESC_Sato					CNOT7	Stemness
PROM1	Hs_ESC_Sato					CENPH	Stemness
PSIP1	Hs_ESC_Sato					COBL	Stemness
RNF138	Hs_ESC_Sato					COCH	Stemness
SEPHS1	Hs_ESC_Sato					COL18A1	Stemness
VRK1	Hs_ESC_Sato					COQ3	Stemness
VSNL1	Hs_ESC_Sato					COX6A1	Stemness
ACVR2B	Hs_ESC_Skottman					CPSF5	Stemness
AFP	Hs_ESC_Skottman					CRABP1	Stemness
ANKRD10-IT1	Hs_ESC_Skottman					CRABP2	Stemness
B3GALT5	Hs_ESC_Skottman					CECR6	Stemness
C12orf35	Hs_ESC_Skottman					CENPA	Stemness
C2orf56	Hs_ESC_Skottman					CENPE	Stemness
CBL	Hs_ESC_Skottman					CENPF	Stemness
CD24	Hs_ESC_Skottman					CGI-48	Stemness
CD9	Hs_ESC_Skottman					CER1	Stemness
DNMT3B	Hs_ESC_Skottman					CGI-115	Stemness
DPPA4	Hs_ESC_Skottman					CGI-30	Stemness
ESRG	Hs_ESC_Skottman					CHEK1	Stemness
FAM124A	Hs_ESC_Skottman					CHAF1A	Stemness
FAM199X	Hs_ESC_Skottman					CHAF1B	Stemness
FAM46B	Hs_ESC_Skottman					CHD1	Stemness
FLJ10378	Hs_ESC_Skottman					CHST4	Stemness
FLJ20171	Hs_ESC_Skottman					CHEK2	Stemness
FOXD3	Hs_ESC_Skottman					CHGA	Stemness
FOXH1	Hs_ESC_Skottman					CHORDC1	Stemness
G2E3	Hs_ESC_Skottman					DIDO1	Stemness
GATA6	Hs_ESC_Skottman					RPLP0	Stemness
GDF3	Hs_ESC_Skottman					RPS19	Stemness
[truncated: 6,075 more rows]
