# Supplementary material for: A systematic characterization of fibroblast subtypes and heterogeneity
Source: iScience. 2025 Nov 10;28(12):113915. doi: 10.1016/j.isci.2025.113915 (PMC12686731; doi:10.1016/j.isci.2025.113915)
Supplement: Table S13. The correlation among 16 cell states in 16 fibroblast cell types [file mmc14.xlsx]

## Sheet: Sheet1
CellType	CellState1	CellState2	Spearman	p-value
ActFB	AC	Alveolar	0.195878	1.42238e-128
ActFB	AC	Basal	0.092468	1.20246e-44
ActFB	AC	Ciliated	0.0818162	9.60958e-25
ActFB	AC	Cycle	0.0421664	7.53291e-08
ActFB	AC	Glandular	-0.0202919	0.00871652
ActFB	AC	Hypoxia	0.189862	4.73146e-106
ActFB	AC	Interferon	0.195038	9.39194e-129
ActFB	AC	cEMT	-0.129975	1.97526e-64
ActFB	AC	Metal	0.263761	1.82604e-203
ActFB	AC	NPC	0.0195214	0.948645
ActFB	AC	OPC	0.170587	2.91591e-117
ActFB	AC	Oxphos	0.0527966	5.90259e-11
ActFB	AC	pEMT	0.0943294	4.04352e-72
ActFB	AC	Squamous	-0.0248937	0.000939716
ActFB	AC	Stress	0.224578	5.1131e-170
ActFB	Alveolar	Basal	0.0710969	2.34603e-28
ActFB	Alveolar	Ciliated	0.111087	3.47191e-36
ActFB	Alveolar	Cycle	0.0323854	0.0922302
ActFB	Alveolar	Glandular	-0.063222	3.27196e-17
ActFB	Alveolar	Hypoxia	0.16616	5.57e-91
ActFB	Alveolar	Interferon	0.120217	2.48858e-68
ActFB	Alveolar	cEMT	0.00978869	0.811117
ActFB	Alveolar	Metal	0.166723	4.10848e-87
ActFB	Alveolar	NPC	0.0251154	0.804509
ActFB	Alveolar	OPC	0.0697278	1.95731e-43
ActFB	Alveolar	Oxphos	0.113654	3.23537e-46
ActFB	Alveolar	pEMT	0.322864	0
ActFB	Alveolar	Squamous	0.0788597	4.95749e-12
ActFB	Alveolar	Stress	0.0125521	0.388052
ActFB	Basal	Ciliated	-0.0169203	0.0185744
ActFB	Basal	Cycle	-0.112203	2.38016e-38
ActFB	Basal	Glandular	-0.0335488	4.35781e-19
ActFB	Basal	Hypoxia	0.0244559	1.52667e-07
ActFB	Basal	Interferon	0.129309	2.09285e-101
ActFB	Basal	cEMT	0.33151	0
ActFB	Basal	Metal	0.053176	3.54065e-19
ActFB	Basal	NPC	-0.0179278	0.00084026
ActFB	Basal	OPC	0.290169	0
ActFB	Basal	Oxphos	-0.0879037	1.06717e-27
ActFB	Basal	pEMT	0.165032	1.66385e-183
ActFB	Basal	Squamous	-0.0599209	8.67715e-32
ActFB	Basal	Stress	-0.0834541	1.15396e-14
ActFB	Ciliated	Cycle	0.146199	2.20074e-48
ActFB	Ciliated	Glandular	-0.0266792	0.000163116
ActFB	Ciliated	Hypoxia	0.0966125	3.80233e-44
ActFB	Ciliated	Interferon	0.00858627	0.146711
ActFB	Ciliated	cEMT	-0.0156707	9.11824e-15
ActFB	Ciliated	Metal	-0.00137806	0.633871
ActFB	Ciliated	NPC	0.0106441	0.506512
ActFB	Ciliated	OPC	-0.105638	2.048e-19
ActFB	Ciliated	Oxphos	0.230274	6.09823e-188
ActFB	Ciliated	pEMT	0.199047	9.15987e-125
ActFB	Ciliated	Squamous	0.137684	1.37386e-61
ActFB	Ciliated	Stress	-0.0409076	7.46886e-05
ActFB	Cycle	Glandular	-0.0622136	6.85051e-09
ActFB	Cycle	Hypoxia	0.095036	0.0533644
ActFB	Cycle	Interferon	-0.0127353	1.24961e-28
ActFB	Cycle	cEMT	-0.155431	8.1199e-61
ActFB	Cycle	Metal	-0.0436918	1.19126e-32
ActFB	Cycle	NPC	0.015115	6.44603e-07
ActFB	Cycle	OPC	-0.14618	5.91959e-91
ActFB	Cycle	Oxphos	0.229066	3.62784e-119
ActFB	Cycle	pEMT	0.0811433	0.000285237
ActFB	Cycle	Squamous	0.129168	1.01933e-33
ActFB	Cycle	Stress	0.0393324	0.0120545
ActFB	Glandular	Hypoxia	0.000606295	0.61168
ActFB	Glandular	Interferon	0.0651468	2.24433e-11
ActFB	Glandular	cEMT	-0.0642462	1.11844e-26
ActFB	Glandular	Metal	-0.12647	2.78781e-52
ActFB	Glandular	NPC	-0.0163163	0.145263
ActFB	Glandular	OPC	-0.0432755	3.00304e-25
ActFB	Glandular	Oxphos	-0.0535222	1.11108e-10
ActFB	Glandular	pEMT	-0.00708569	0.00026231
ActFB	Glandular	Squamous	0.100336	6.53498e-68
ActFB	Glandular	Stress	0.0356814	5.28133e-07
ActFB	Hypoxia	Interferon	0.254843	1.1456e-202
ActFB	Hypoxia	cEMT	-0.0855079	3.11549e-30
ActFB	Hypoxia	Metal	0.140392	1.30835e-43
ActFB	Hypoxia	NPC	0.000652241	0.02693
ActFB	Hypoxia	OPC	0.00655611	2.81173e-15
ActFB	Hypoxia	Oxphos	0.11287	3.20188e-54
ActFB	Hypoxia	pEMT	0.372416	0
ActFB	Hypoxia	Squamous	0.176458	5.87036e-147
ActFB	Hypoxia	Stress	0.342321	0
ActFB	Interferon	cEMT	-0.134679	2.01385e-43
ActFB	Interferon	Metal	0.129712	1.4832e-43
ActFB	Interferon	NPC	-0.10619	3.63247e-56
ActFB	Interferon	OPC	0.114747	5.1862e-133
ActFB	Interferon	Oxphos	-0.0405697	2.56036e-08
ActFB	Interferon	pEMT	0.27729	0
ActFB	Interferon	Squamous	-0.067811	7.94681e-20
ActFB	Interferon	Stress	0.31439	0
ActFB	cEMT	Metal	-0.0674079	0.0385271
ActFB	cEMT	NPC	-0.00517237	0.468316
ActFB	cEMT	OPC	0.176143	1.17731e-85
ActFB	cEMT	Oxphos	-0.048601	1.41776e-47
ActFB	cEMT	pEMT	0.165274	2.20773e-44
ActFB	cEMT	Squamous	0.049719	0.0188196
DerFB	cEMT	Stress	-0.456119	7.45717e-44
ActFB	Metal	NPC	0.000669805	0.369032
ActFB	Metal	OPC	0.230596	1.69291e-206
ActFB	Metal	Oxphos	0.0548541	3.22662e-09
ActFB	Metal	pEMT	-0.0267312	0.0626291
ActFB	Metal	Squamous	-0.133912	2.04365e-54
ActFB	Metal	Stress	0.120787	5.11813e-27
ActFB	NPC	OPC	0.0360023	0.0359051
ActFB	NPC	Oxphos	-0.0712507	1.83137e-17
ActFB	NPC	pEMT	-0.10011	3.87886e-40
ActFB	NPC	Squamous	-0.0369337	0.00125682
ActFB	NPC	Stress	0.0268462	0.122874
ActFB	OPC	Oxphos	-0.190343	5.82725e-64
ActFB	OPC	pEMT	-0.0614601	2.85925e-31
ActFB	OPC	Squamous	-0.145992	3.63992e-86
ActFB	OPC	Stress	0.079054	5.97958e-45
ActFB	Oxphos	pEMT	0.222302	1.53378e-137
ActFB	Oxphos	Squamous	0.224195	2.25657e-166
ActFB	Oxphos	Stress	-0.15201	1.81698e-85
ActFB	pEMT	Squamous	0.285546	4.71181e-153
ActFB	pEMT	Stress	0.0197119	3.49799e-17
ActFB	Squamous	Stress	-0.01801	0.258838
apCAF	AC	Alveolar	0.270715	2.31348e-237
apCAF	AC	Basal	0.0712685	3.48721e-11
apCAF	AC	Ciliated	0.216671	3.82295e-83
apCAF	AC	Cycle	0.427803	1.16266e-181
apCAF	AC	Glandular	0.351917	2.09466e-302
apCAF	AC	Hypoxia	0.385351	0
apCAF	AC	Interferon	0.375536	0
apCAF	AC	cEMT	-0.318525	2.92352e-167
apCAF	AC	Metal	-0.316203	5.86831e-219
apCAF	AC	NPC	0.0342588	3.05492e-08
apCAF	AC	OPC	0.00628234	0.0751063
apCAF	AC	Oxphos	0.141343	1.61576e-27
apCAF	AC	pEMT	0.421613	0
apCAF	AC	Squamous	0.0598656	7.80206e-10
apCAF	AC	Stress	0.434017	0
apCAF	Alveolar	Basal	0.0396892	7.9658e-06
apCAF	Alveolar	Ciliated	0.111673	3.65205e-29
apCAF	Alveolar	Cycle	0.261248	6.73201e-101
apCAF	Alveolar	Glandular	0.223304	3.6136e-164
apCAF	Alveolar	Hypoxia	0.231939	3.80741e-145
apCAF	Alveolar	Interferon	0.223547	1.63315e-127
apCAF	Alveolar	cEMT	-0.0455544	3.76221e-07
apCAF	Alveolar	Metal	-0.236145	1.13756e-125
apCAF	Alveolar	NPC	0.097237	3.4252e-22
apCAF	Alveolar	OPC	-0.0242977	0.00400065
apCAF	Alveolar	Oxphos	0.0301659	0.000611836
apCAF	Alveolar	pEMT	0.368387	0
apCAF	Alveolar	Squamous	0.00257221	0.00848247
apCAF	Alveolar	Stress	0.216635	1.85905e-148
apCAF	Basal	Ciliated	-0.0109588	0.499291
apCAF	Basal	Cycle	-0.0297822	0.0025484
apCAF	Basal	Glandular	0.0374327	7.91437e-07
apCAF	Basal	Hypoxia	0.132057	5.35932e-29
apCAF	Basal	Interferon	0.13514	2.64397e-28
apCAF	Basal	cEMT	0.179331	5.5474e-54
apCAF	Basal	Metal	-0.0119262	0.169177
apCAF	Basal	NPC	0.0733572	9.12705e-09
apCAF	Basal	OPC	0.167542	6.39422e-53
apCAF	Basal	Oxphos	-0.199051	1.15315e-46
apCAF	Basal	pEMT	0.155831	4.01742e-47
apCAF	Basal	Squamous	-0.0241567	0.546609
apCAF	Basal	Stress	0.176972	3.84576e-34
apCAF	Ciliated	Cycle	0.284616	1.32304e-75
apCAF	Ciliated	Glandular	0.205713	6.03257e-76
apCAF	Ciliated	Hypoxia	0.132214	5.68743e-41
apCAF	Ciliated	Interferon	0.115996	1.27799e-31
apCAF	Ciliated	cEMT	-0.185578	2.04381e-53
apCAF	Ciliated	Metal	-0.146195	1.55753e-41
apCAF	Ciliated	NPC	-0.0149258	0.482236
apCAF	Ciliated	OPC	-0.0847255	4.3625e-16
apCAF	Ciliated	Oxphos	0.231164	1.03427e-88
apCAF	Ciliated	pEMT	0.146005	1.33538e-62
apCAF	Ciliated	Squamous	0.14293	2.6176e-34
apCAF	Ciliated	Stress	0.126293	2.39401e-54
apCAF	Cycle	Glandular	0.415584	3.44362e-124
apCAF	Cycle	Hypoxia	0.326247	9.44252e-123
apCAF	Cycle	Interferon	0.333928	4.02367e-110
apCAF	Cycle	cEMT	-0.371267	1.61089e-73
apCAF	Cycle	Metal	-0.363799	1.473e-150
apCAF	Cycle	NPC	0.0037744	1.47701e-05
apCAF	Cycle	OPC	-0.0906369	1.61244e-20
apCAF	Cycle	Oxphos	0.35129	2.78805e-84
apCAF	Cycle	pEMT	0.378493	2.3528e-221
apCAF	Cycle	Squamous	0.220008	8.34036e-11
apCAF	Cycle	Stress	0.388323	4.34863e-202
apCAF	Glandular	Hypoxia	0.27988	1.17586e-205
apCAF	Glandular	Interferon	0.309685	1.07663e-212
apCAF	Glandular	cEMT	-0.272172	9.72814e-110
apCAF	Glandular	Metal	-0.269653	5.71241e-153
apCAF	Glandular	NPC	0.0214704	0.000506598
apCAF	Glandular	OPC	-0.0306104	0.000209442
apCAF	Glandular	Oxphos	0.245952	6.03461e-58
apCAF	Glandular	pEMT	0.266091	1.85192e-234
apCAF	Glandular	Squamous	0.26751	6.57598e-97
apCAF	Glandular	Stress	0.309905	1.70444e-227
apCAF	Hypoxia	Interferon	0.52048	0
apCAF	Hypoxia	cEMT	-0.124588	1.82759e-33
apCAF	Hypoxia	Metal	-0.333343	2.769e-206
apCAF	Hypoxia	NPC	0.105825	1.29753e-23
apCAF	Hypoxia	OPC	0.0989343	3.38529e-09
apCAF	Hypoxia	Oxphos	-0.0949191	1.64734e-09
apCAF	Hypoxia	pEMT	0.598792	0
apCAF	Hypoxia	Squamous	-0.00158367	0.000224099
apCAF	Hypoxia	Stress	0.633612	0
apCAF	Interferon	cEMT	-0.140973	1.3686e-29
apCAF	Interferon	Metal	-0.323479	5.38195e-181
apCAF	Interferon	NPC	0.0428043	6.43381e-07
apCAF	Interferon	OPC	0.176947	5.33138e-32
apCAF	Interferon	Oxphos	-0.0964911	1.44833e-09
apCAF	Interferon	pEMT	0.552802	0
apCAF	Interferon	Squamous	-0.0428638	0.0757548
apCAF	Interferon	Stress	0.627415	0
apCAF	cEMT	Metal	0.188464	6.61519e-50
apCAF	cEMT	NPC	0.1435	3.38519e-34
apCAF	cEMT	OPC	0.217476	1.43884e-109
apCAF	cEMT	Oxphos	-0.419786	8.55632e-232
apCAF	cEMT	pEMT	0.129919	4.26747e-14
apCAF	cEMT	Squamous	-0.149753	1.20538e-29
ActFB	cEMT	Stress	-0.427024	0
apCAF	Metal	NPC	-0.0472134	2.7875e-06
apCAF	Metal	OPC	-0.00697559	0.482669
apCAF	Metal	Oxphos	-0.0863529	5.482e-14
apCAF	Metal	pEMT	-0.398868	2.42429e-305
apCAF	Metal	Squamous	-0.0261236	0.0054269
apCAF	Metal	Stress	-0.402798	1.97626258336499e-323
apCAF	NPC	OPC	0.0235741	0.0163637
apCAF	NPC	Oxphos	-0.173506	8.30809e-49
apCAF	NPC	pEMT	0.076071	3.50139e-09
apCAF	NPC	Squamous	-0.0646461	4.84212e-06
apCAF	NPC	Stress	0.0499588	4.27333e-26
apCAF	OPC	Oxphos	-0.231095	6.65757e-74
apCAF	OPC	pEMT	0.192882	2.56641e-38
apCAF	OPC	Squamous	-0.10393	2.72862e-13
apCAF	OPC	Stress	0.110764	0.00386044
apCAF	Oxphos	pEMT	-0.108168	0.0029206
apCAF	Oxphos	Squamous	0.358138	2.43762e-121
apCAF	Oxphos	Stress	-0.089174	1.58155e-24
apCAF	pEMT	Squamous	-0.110428	0.331342
apCAF	pEMT	Stress	0.562838	0
apCAF	Squamous	Stress	-0.00283887	0.921745
CycFB	AC	Alveolar	0.162131	1.93567e-119
CycFB	AC	Basal	0.191394	8.33484e-180
CycFB	AC	Ciliated	-0.0313158	4.72319e-08
CycFB	AC	Cycle	-0.209727	9.06318e-160
CycFB	AC	Glandular	0.0888297	2.65181e-32
CycFB	AC	Hypoxia	0.294879	0
CycFB	AC	Interferon	0.387767	0
CycFB	AC	cEMT	0.106231	4.1079e-39
CycFB	AC	Metal	0.204597	5.88142e-166
CycFB	AC	NPC	-0.118032	3.53256e-67
CycFB	AC	OPC	0.207468	3.09604e-185
CycFB	AC	Oxphos	-0.157857	1.70558e-112
CycFB	AC	pEMT	0.297412	0
CycFB	AC	Squamous	-0.0799898	2.46036e-26
CycFB	AC	Stress	0.299459	0
CycFB	Alveolar	Basal	0.0669556	2.96395e-17
CycFB	Alveolar	Ciliated	-0.00643952	0.0949787
CycFB	Alveolar	Cycle	-0.0937623	7.65358e-22
CycFB	Alveolar	Glandular	0.0310787	0.000928347
CycFB	Alveolar	Hypoxia	0.140321	5.61867e-95
CycFB	Alveolar	Interferon	0.202176	4.54845e-218
CycFB	Alveolar	cEMT	0.0793768	1.2403e-22
CycFB	Alveolar	Metal	0.161804	4.08901e-80
CycFB	Alveolar	NPC	-0.0657643	2.35011e-29
CycFB	Alveolar	OPC	0.122363	1.83212e-33
CycFB	Alveolar	Oxphos	-0.025829	0.0146258
CycFB	Alveolar	pEMT	0.141074	5.29386e-126
CycFB	Alveolar	Squamous	-0.0320664	0.000274721
CycFB	Alveolar	Stress	0.102047	2.79494e-37
CycFB	Basal	Ciliated	-0.0693666	2.91651e-25
CycFB	Basal	Cycle	-0.172636	6.21642e-86
CycFB	Basal	Glandular	0.0173795	0.442781
CycFB	Basal	Hypoxia	0.194896	8.61655e-173
CycFB	Basal	Interferon	0.280386	0
CycFB	Basal	cEMT	0.253414	1.84477e-247
CycFB	Basal	Metal	0.0602694	3.21234e-41
CycFB	Basal	NPC	-0.0719871	5.26263e-34
CycFB	Basal	OPC	0.15409	1.06719e-130
CycFB	Basal	Oxphos	-0.189065	8.52855e-147
CycFB	Basal	pEMT	0.317452	0
CycFB	Basal	Squamous	-0.12101	1.89209e-50
CycFB	Basal	Stress	0.186314	5.21646e-130
CycFB	Ciliated	Cycle	0.108901	9.7759e-28
CycFB	Ciliated	Glandular	0.00762929	0.412
CycFB	Ciliated	Hypoxia	0.00426013	0.458914
CycFB	Ciliated	Interferon	-0.0637577	1.19813e-19
CycFB	Ciliated	cEMT	-0.103476	1.00424e-51
CycFB	Ciliated	Metal	-0.0596727	3.46069e-20
CycFB	Ciliated	NPC	0.0354826	5.05231e-10
CycFB	Ciliated	OPC	-0.0662189	3.95159e-20
CycFB	Ciliated	Oxphos	0.168025	5.28518e-113
CycFB	Ciliated	pEMT	0.0599147	8.76137e-12
CycFB	Ciliated	Squamous	0.105717	6.41724e-42
CycFB	Ciliated	Stress	-0.0435034	8.1665e-16
CycFB	Cycle	Glandular	-0.107563	7.82413e-63
CycFB	Cycle	Hypoxia	-0.119778	2.70237e-57
CycFB	Cycle	Interferon	-0.227525	3.77643e-198
CycFB	Cycle	cEMT	-0.129147	3.69276e-22
CycFB	Cycle	Metal	-0.202869	1.14124e-130
CycFB	Cycle	NPC	0.118779	6.16963e-50
CycFB	Cycle	OPC	-0.184783	2.12525e-64
CycFB	Cycle	Oxphos	0.231539	4.63466e-81
CycFB	Cycle	pEMT	-0.0844213	2.73658e-17
CycFB	Cycle	Squamous	0.0648297	0.0206895
CycFB	Cycle	Stress	-0.120791	2.47077e-57
CycFB	Glandular	Hypoxia	0.0669659	2.84621e-13
CycFB	Glandular	Interferon	0.0701926	3.7617e-15
CycFB	Glandular	cEMT	0.0215272	0.0216687
CycFB	Glandular	Metal	0.0696854	0.00142417
CycFB	Glandular	NPC	-0.0283675	1.80218e-10
CycFB	Glandular	OPC	0.0403213	0.253356
CycFB	Glandular	Oxphos	-0.0159838	0.341046
CycFB	Glandular	pEMT	0.0280713	0.0011796
CycFB	Glandular	Squamous	0.11953	1.58585e-63
CycFB	Glandular	Stress	0.091881	2.37749e-25
CycFB	Hypoxia	Interferon	0.39005	0
CycFB	Hypoxia	cEMT	0.104658	2.19969e-50
CycFB	Hypoxia	Metal	0.0437761	6.99151e-40
CycFB	Hypoxia	NPC	-0.0803702	2.695e-31
CycFB	Hypoxia	OPC	0.110266	5.2593e-108
CycFB	Hypoxia	Oxphos	-0.114947	2.38299e-60
CycFB	Hypoxia	pEMT	0.466261	0
CycFB	Hypoxia	Squamous	-0.0472702	3.2189e-05
CycFB	Hypoxia	Stress	0.433534	0
CycFB	Interferon	cEMT	0.121763	3.91489e-98
CycFB	Interferon	Metal	0.175373	6.06455e-157
CycFB	Interferon	NPC	-0.146124	8.18534e-122
CycFB	Interferon	OPC	0.187495	2.09583e-247
CycFB	Interferon	Oxphos	-0.179468	9.00272e-161
CycFB	Interferon	pEMT	0.421588	0
CycFB	Interferon	Squamous	-0.100764	2.46619e-54
CycFB	Interferon	Stress	0.438388	0
CycFB	cEMT	Metal	0.185851	1.38755e-167
CycFB	cEMT	NPC	-0.045706	1.03568e-29
CycFB	cEMT	OPC	0.224185	4.31167e-202
CycFB	cEMT	Oxphos	-0.183511	6.96719e-153
CycFB	cEMT	pEMT	0.245337	2.4866e-229
CycFB	cEMT	Squamous	-0.0890625	1.26252e-36
UniFB	cEMT	Stress	-0.237822	0
CycFB	Metal	NPC	-0.0661948	7.59877e-27
CycFB	Metal	OPC	0.297032	1.05428e-121
CycFB	Metal	Oxphos	-0.121847	7.41636e-59
CycFB	Metal	pEMT	-0.0775775	0.00163848
CycFB	Metal	Squamous	-0.0145038	1.92462e-12
CycFB	Metal	Stress	0.060592	5.88965e-34
CycFB	NPC	OPC	-0.0573374	4.35745e-18
CycFB	NPC	Oxphos	0.0756849	1.00261e-46
CycFB	NPC	pEMT	-0.123869	4.35208e-75
CycFB	NPC	Squamous	0.0295546	1.3042e-05
CycFB	NPC	Stress	-0.0477794	1.2535e-11
CycFB	OPC	Oxphos	-0.172777	1.34457e-111
CycFB	OPC	pEMT	0.101861	1.16761e-221
CycFB	OPC	Squamous	-0.0655623	7.08184e-36
CycFB	OPC	Stress	0.0925324	1.208e-78
CycFB	Oxphos	pEMT	-0.0786729	5.04851e-35
CycFB	Oxphos	Squamous	0.180934	4.94077e-151
CycFB	Oxphos	Stress	-0.218766	5.21761e-236
CycFB	pEMT	Squamous	-0.0536087	1.37284e-08
CycFB	pEMT	Stress	0.354092	0
CycFB	Squamous	Stress	-0.0450306	0.0162329
CytFB	AC	Alveolar	0.270014	5.1859e-139
CytFB	AC	Basal	0.100682	3.35617e-13
CytFB	AC	Ciliated	0.0657548	7.85084e-10
CytFB	AC	Cycle	0.210317	5.10166e-63
CytFB	AC	Glandular	0.266643	1.6459e-146
CytFB	AC	Hypoxia	0.248885	1.50911e-148
CytFB	AC	Interferon	0.30144	2.5614e-180
CytFB	AC	cEMT	-0.0908419	7.2987e-31
CytFB	AC	Metal	0.00148013	0.0119383
CytFB	AC	NPC	-0.0891137	4.17066e-21
CytFB	AC	OPC	0.0623242	0.890695
CytFB	AC	Oxphos	0.147281	1.5617e-35
CytFB	AC	pEMT	0.319237	7.63731e-278
CytFB	AC	Squamous	0.0892745	7.4086e-18
CytFB	AC	Stress	0.213561	7.33777e-103
CytFB	Alveolar	Basal	-0.0218204	0.0179731
CytFB	Alveolar	Ciliated	0.14659	1.05251e-42
CytFB	Alveolar	Cycle	0.184227	2.68188e-50
CytFB	Alveolar	Glandular	0.236215	1.40963e-103
CytFB	Alveolar	Hypoxia	0.166072	3.91468e-67
CytFB	Alveolar	Interferon	0.170861	6.36894e-73
CytFB	Alveolar	cEMT	-0.124137	1.10525e-45
CytFB	Alveolar	Metal	-0.0967159	4.94119e-21
CytFB	Alveolar	NPC	-0.104508	4.79292e-27
CytFB	Alveolar	OPC	0.0197968	3.30099e-05
CytFB	Alveolar	Oxphos	0.174419	2.79996e-48
CytFB	Alveolar	pEMT	0.312939	1.79054e-237
CytFB	Alveolar	Squamous	0.0903729	5.41176e-26
CytFB	Alveolar	Stress	0.0238046	0.213332
CytFB	Basal	Ciliated	-0.153038	2.10888e-54
CytFB	Basal	Cycle	-0.0953589	1.20433e-18
CytFB	Basal	Glandular	0.057321	2.30059e-11
CytFB	Basal	Hypoxia	0.119735	3.686e-32
CytFB	Basal	Interferon	0.169945	1.67267e-98
CytFB	Basal	cEMT	0.243306	2.97713e-243
CytFB	Basal	Metal	0.170858	1.91035e-64
CytFB	Basal	NPC	0.0929989	4.54055e-20
CytFB	Basal	OPC	0.228141	1.07889e-130
CytFB	Basal	Oxphos	-0.345885	6.29741410866399e-310
CytFB	Basal	pEMT	-0.0267854	0.0150111
CytFB	Basal	Squamous	0.0421198	2.76706e-10
CytFB	Basal	Stress	0.0618367	2.03533e-13
CytFB	Ciliated	Cycle	0.0892831	4.07142e-14
CytFB	Ciliated	Glandular	0.0915519	4.44523e-14
CytFB	Ciliated	Hypoxia	-0.00447023	0.820403
CytFB	Ciliated	Interferon	-0.00808218	0.138292
CytFB	Ciliated	cEMT	-0.0645019	8.51663e-22
CytFB	Ciliated	Metal	-0.127442	4.72863e-33
CytFB	Ciliated	NPC	-0.0488556	2.16088e-05
CytFB	Ciliated	OPC	-0.0767532	1.18774e-13
CytFB	Ciliated	Oxphos	0.230769	2.67315e-102
CytFB	Ciliated	pEMT	0.155383	4.5261e-55
CytFB	Ciliated	Squamous	-0.00755475	0.371528
CytFB	Ciliated	Stress	-0.065353	2.34789e-11
CytFB	Cycle	Glandular	0.198921	7.66067e-58
CytFB	Cycle	Hypoxia	0.341926	2.12703e-172
CytFB	Cycle	Interferon	0.332269	1.52277e-154
CytFB	Cycle	cEMT	-0.132681	4.66414e-38
CytFB	Cycle	Metal	-0.0670244	1.2409e-13
CytFB	Cycle	NPC	-0.0943749	7.27853e-18
CytFB	Cycle	OPC	-0.0173833	5.59683e-07
CytFB	Cycle	Oxphos	0.284416	4.19597e-132
CytFB	Cycle	pEMT	0.498921	0
CytFB	Cycle	Squamous	0.323254	2.57429e-149
CytFB	Cycle	Stress	0.347794	1.84958e-165
CytFB	Glandular	Hypoxia	0.228261	6.93971e-118
CytFB	Glandular	Interferon	0.305913	4.58047e-213
CytFB	Glandular	cEMT	-0.0766266	4.44847e-16
CytFB	Glandular	Metal	0.00663958	0.821281
CytFB	Glandular	NPC	-0.105807	6.20934e-28
CytFB	Glandular	OPC	0.0955571	1.16509e-06
CytFB	Glandular	Oxphos	0.106887	2.30119e-13
CytFB	Glandular	pEMT	0.361315	0
CytFB	Glandular	Squamous	0.211029	3.44765e-111
CytFB	Glandular	Stress	0.152768	9.69848e-46
CytFB	Hypoxia	Interferon	0.424247	0
CytFB	Hypoxia	cEMT	-0.0113154	0.000425033
CytFB	Hypoxia	Metal	-0.0309232	2.20322e-13
CytFB	Hypoxia	NPC	0.00233629	0.239803
CytFB	Hypoxia	OPC	0.157155	1.55538e-18
CytFB	Hypoxia	Oxphos	-0.0125501	0.0112166
CytFB	Hypoxia	pEMT	0.527449	0
CytFB	Hypoxia	Squamous	0.244644	8.74493e-125
CytFB	Hypoxia	Stress	0.594224	0
CytFB	Interferon	cEMT	0.0551884	3.27942e-06
CytFB	Interferon	Metal	0.00426011	0.336414
CytFB	Interferon	NPC	-0.0411462	9.05258e-07
CytFB	Interferon	OPC	0.123324	1.37875e-20
CytFB	Interferon	Oxphos	-0.00513283	6.79907e-05
CytFB	Interferon	pEMT	0.435987	0
CytFB	Interferon	Squamous	0.23652	1.23613e-126
CytFB	Interferon	Stress	0.434755	0
CytFB	cEMT	Metal	0.071677	3.03556e-26
CytFB	cEMT	NPC	0.146024	4.26126e-72
CytFB	cEMT	OPC	0.138854	1.78531e-82
CytFB	cEMT	Oxphos	-0.307633	5.65317e-272
CytFB	cEMT	pEMT	0.0638228	5.57519e-11
CytFB	cEMT	Squamous	-0.00553817	0.60664
apCAF	cEMT	Stress	-0.235555	1.52307e-118
CytFB	Metal	NPC	0.0440893	1.95872e-10
CytFB	Metal	OPC	0.0398219	2.89399e-07
CytFB	Metal	Oxphos	-0.139129	1.4748e-39
CytFB	Metal	pEMT	-0.06631	8.07728e-54
CytFB	Metal	Squamous	0.110106	8.60622e-21
CytFB	Metal	Stress	-0.0524846	1.55543e-13
CytFB	NPC	OPC	0.0154839	0.000562886
CytFB	NPC	Oxphos	-0.201525	2.49368e-92
CytFB	NPC	pEMT	-0.168209	2.61574e-95
CytFB	NPC	Squamous	-0.0471473	1.26746e-05
CytFB	NPC	Stress	-0.0214202	0.248276
CytFB	OPC	Oxphos	-0.193095	7.21124e-94
CytFB	OPC	pEMT	0.143587	0.000216772
CytFB	OPC	Squamous	0.0596798	0.000403081
CytFB	OPC	Stress	0.0669902	0.281486
CytFB	Oxphos	pEMT	0.287963	4.07768e-168
CytFB	Oxphos	Squamous	0.0680422	6.19741e-09
CytFB	Oxphos	Stress	-0.0959366	4.23878e-36
CytFB	pEMT	Squamous	0.322097	1.92807e-169
CytFB	pEMT	Stress	0.401359	0
CytFB	Squamous	Stress	0.206628	1.04063e-83
DerFB	AC	Alveolar	-0.110086	5.46939e-05
DerFB	AC	Basal	0.0159733	0.003414
DerFB	AC	Ciliated	-0.03963	0.0201096
DerFB	AC	Cycle	0.0635031	0.911045
DerFB	AC	Glandular	0.0882092	0.000528721
DerFB	AC	Hypoxia	0.0861464	0.0799945
DerFB	AC	Interferon	-0.171384	2.001e-07
DerFB	AC	cEMT	-0.398796	1.97254e-42
DerFB	AC	Metal	0.0655671	0.0264614
DerFB	AC	NPC	-0.0233481	0.259158
DerFB	AC	OPC	-0.222182	8.24396e-09
DerFB	AC	Oxphos	-0.158136	5.57725e-13
DerFB	AC	pEMT	-0.0376326	0.217538
DerFB	AC	Squamous	-0.107019	3.04448e-05
DerFB	AC	Stress	0.393649	3.95434e-56
DerFB	Alveolar	Basal	-0.0288985	0.253872
DerFB	Alveolar	Ciliated	-0.0112227	0.843656
DerFB	Alveolar	Cycle	-0.0576247	0.0609873
DerFB	Alveolar	Glandular	-0.0113085	0.803619
DerFB	Alveolar	Hypoxia	0.0188707	0.0704405
DerFB	Alveolar	Interferon	0.134734	1.05972e-05
DerFB	Alveolar	cEMT	0.122686	3.12049e-06
DerFB	Alveolar	Metal	-0.0481698	0.376089
DerFB	Alveolar	NPC	-0.0627276	0.0475182
DerFB	Alveolar	OPC	0.0392132	0.232197
DerFB	Alveolar	Oxphos	0.0470607	0.0257073
DerFB	Alveolar	pEMT	0.167855	3.34734e-07
DerFB	Alveolar	Squamous	0.0308973	0.0603879
DerFB	Alveolar	Stress	-0.175789	2.16002e-10
DerFB	Basal	Ciliated	-0.106459	0.00027143
DerFB	Basal	Cycle	-0.103999	1.56939e-07
DerFB	Basal	Glandular	0.0446039	0.0665422
DerFB	Basal	Hypoxia	0.0837155	0.00028797
DerFB	Basal	Interferon	0.1526	3.90936e-06
DerFB	Basal	cEMT	0.133348	0.00068758
DerFB	Basal	Metal	-0.0296027	0.150826
DerFB	Basal	NPC	-0.0344548	0.0270382
DerFB	Basal	OPC	0.0761397	0.000180108
DerFB	Basal	Oxphos	-0.093041	1.0627e-06
DerFB	Basal	pEMT	0.215944	3.14007e-15
DerFB	Basal	Squamous	0.0787886	0.00318129
DerFB	Basal	Stress	-0.00783745	0.0120121
DerFB	Ciliated	Cycle	0.145681	1.04703e-07
DerFB	Ciliated	Glandular	-0.0503034	0.0625508
DerFB	Ciliated	Hypoxia	0.0265558	0.605918
DerFB	Ciliated	Interferon	-0.0366924	0.340493
DerFB	Ciliated	cEMT	0.0594685	0.0154715
DerFB	Ciliated	Metal	0.0139732	0.376789
DerFB	Ciliated	NPC	0.0231258	0.324731
DerFB	Ciliated	OPC	0.0216274	0.844786
DerFB	Ciliated	Oxphos	0.0623449	4.99028e-05
DerFB	Ciliated	pEMT	0.00747302	0.127618
DerFB	Ciliated	Squamous	0.0695323	0.475733
DerFB	Ciliated	Stress	0.00978224	0.100892
DerFB	Cycle	Glandular	-0.016451	0.0779886
DerFB	Cycle	Hypoxia	-0.0252866	0.136202
DerFB	Cycle	Interferon	-0.0514245	0.124559
DerFB	Cycle	cEMT	-0.1154	0.0745347
DerFB	Cycle	Metal	-0.0475309	0.138504
DerFB	Cycle	NPC	0.0501824	0.00229712
DerFB	Cycle	OPC	-0.0963393	0.00486223
DerFB	Cycle	Oxphos	0.071695	4.10784e-07
DerFB	Cycle	pEMT	-0.0172379	0.104001
DerFB	Cycle	Squamous	0.00962687	0.763361
DerFB	Cycle	Stress	0.0596386	0.623232
DerFB	Glandular	Hypoxia	-0.084612	0.000315678
DerFB	Glandular	Interferon	0.0486059	0.00364928
DerFB	Glandular	cEMT	-0.0757084	0.0762144
DerFB	Glandular	Metal	0.0530507	0.137902
DerFB	Glandular	NPC	-0.0384841	0.0942917
DerFB	Glandular	OPC	0.00691559	0.607592
DerFB	Glandular	Oxphos	-0.0510825	0.0467063
DerFB	Glandular	pEMT	0.0218875	0.0276114
DerFB	Glandular	Squamous	-0.0258881	0.00442984
DerFB	Glandular	Stress	0.00610526	0.536126
DerFB	Hypoxia	Interferon	0.161447	4.47956e-13
DerFB	Hypoxia	cEMT	0.006701	5.17863e-11
DerFB	Hypoxia	Metal	0.0457549	0.0307833
DerFB	Hypoxia	NPC	0.0124343	0.796703
DerFB	Hypoxia	OPC	-0.0124329	0.0128963
DerFB	Hypoxia	Oxphos	-0.102336	0.0136698
DerFB	Hypoxia	pEMT	0.229893	5.71174e-22
DerFB	Hypoxia	Squamous	0.0342119	0.000663206
DerFB	Hypoxia	Stress	0.265598	4.91407e-15
DerFB	Interferon	cEMT	0.360886	1.48197e-64
DerFB	Interferon	Metal	0.0351803	0.101554
DerFB	Interferon	NPC	-0.0305266	0.0860846
DerFB	Interferon	OPC	0.167511	8.35455e-14
DerFB	Interferon	Oxphos	0.0114777	0.713302
DerFB	Interferon	pEMT	0.371332	1.38922e-47
DerFB	Interferon	Squamous	0.131861	0.0831597
DerFB	Interferon	Stress	-0.124165	2.45532e-06
DerFB	cEMT	Metal	0.00960665	0.00411786
DerFB	cEMT	NPC	-0.0148404	0.248499
DerFB	cEMT	OPC	0.375494	8.66161e-41
DerFB	cEMT	Oxphos	0.11667	2.8286e-07
DerFB	cEMT	pEMT	0.216386	1.37705e-27
DerFB	cEMT	Squamous	0.170425	3.45154e-05
myoCAF	cEMT	Stress	-0.232289	8.34146e-54
DerFB	Metal	NPC	0.000323466	0.429191
DerFB	Metal	OPC	0.00741115	0.317727
DerFB	Metal	Oxphos	-0.0819243	0.0178425
DerFB	Metal	pEMT	0.0387787	0.261071
DerFB	Metal	Squamous	-0.0339082	0.206827
DerFB	Metal	Stress	0.0992277	0.00163524
DerFB	NPC	OPC	0.0489745	0.0629214
DerFB	NPC	Oxphos	-0.0130128	0.823824
DerFB	NPC	pEMT	-0.0706673	0.00424571
DerFB	NPC	Squamous	0.0484923	0.292861
DerFB	NPC	Stress	0.0552313	0.11144
DerFB	OPC	Oxphos	0.039484	0.690209
DerFB	OPC	pEMT	0.112472	1.44273e-14
DerFB	OPC	Squamous	0.135767	0.00112148
DerFB	OPC	Stress	-0.256657	8.33101e-09
DerFB	Oxphos	pEMT	-0.0041478	0.972858
DerFB	Oxphos	Squamous	0.0493925	0.1215
DerFB	Oxphos	Stress	-0.302479	3.57378e-39
DerFB	pEMT	Squamous	0.164094	0.000135592
DerFB	pEMT	Stress	-0.0882367	0.00020947
DerFB	Squamous	Stress	-0.0547131	0.481764
DevFB	AC	Alveolar	-0.22575	2.72819e-13
DevFB	AC	Basal	-0.130838	1.76143e-07
DevFB	AC	Ciliated	0.322317	3.24386e-22
DevFB	AC	Cycle	-0.0410378	0.027928
DevFB	AC	Glandular	0.447038	1.69658e-26
DevFB	AC	Hypoxia	0.226617	3.94175e-09
DevFB	AC	Interferon	0.00978846	0.119221
DevFB	AC	cEMT	0.0379296	0.0165617
DevFB	AC	Metal	0.172633	4.49578e-08
DevFB	AC	NPC	-0.177624	2.31153e-10
DevFB	AC	OPC	-0.0714387	0.150243
DevFB	AC	Oxphos	0.246452	1.77691e-19
DevFB	AC	pEMT	0.186871	3.47523e-05
DevFB	AC	Squamous	0.0926337	0.000788118
DevFB	AC	Stress	-0.117338	0.00026014
DevFB	Alveolar	Basal	0.236303	6.81243e-14
DevFB	Alveolar	Ciliated	-0.165431	1.91655e-05
DevFB	Alveolar	Cycle	-0.0816819	0.164899
DevFB	Alveolar	Glandular	0.00890613	0.331558
DevFB	Alveolar	Hypoxia	0.0287124	0.133954
DevFB	Alveolar	Interferon	0.316789	2.05022e-19
DevFB	Alveolar	cEMT	0.174089	5.92116e-09
DevFB	Alveolar	Metal	-0.0515442	0.0208988
DevFB	Alveolar	NPC	-0.109735	0.00620151
DevFB	Alveolar	OPC	-0.130023	1.18091e-05
DevFB	Alveolar	Oxphos	-0.306548	3.459e-17
DevFB	Alveolar	pEMT	0.226213	1.66306e-19
DevFB	Alveolar	Squamous	-0.101867	0.006149
DevFB	Alveolar	Stress	0.24659	2.12325e-08
DevFB	Basal	Ciliated	-0.099738	0.000705722
DevFB	Basal	Cycle	-0.0656141	0.0585694
DevFB	Basal	Glandular	0.0547915	0.0179017
DevFB	Basal	Hypoxia	0.217974	6.8637e-12
DevFB	Basal	Interferon	0.425496	1.97629e-39
DevFB	Basal	cEMT	0.173222	1.71753e-09
DevFB	Basal	Metal	-0.159621	2.41901e-05
DevFB	Basal	NPC	-0.170188	2.95175e-07
DevFB	Basal	OPC	-0.127115	0.000277281
DevFB	Basal	Oxphos	-0.401567	1.02974e-32
DevFB	Basal	pEMT	0.397108	5.15874e-38
DevFB	Basal	Squamous	-0.139372	0.000422923
DevFB	Basal	Stress	0.355181	7.83427e-19
DevFB	Ciliated	Cycle	0.122252	0.00214735
DevFB	Ciliated	Glandular	0.216904	1.33008e-10
DevFB	Ciliated	Hypoxia	0.099343	0.00410014
DevFB	Ciliated	Interferon	-0.0616199	0.421138
DevFB	Ciliated	cEMT	-0.174624	3.94952e-07
DevFB	Ciliated	Metal	0.00111945	0.712593
DevFB	Ciliated	NPC	-0.0795299	0.235082
DevFB	Ciliated	OPC	-0.11196	0.18732
DevFB	Ciliated	Oxphos	0.253763	1.56637e-13
DevFB	Ciliated	pEMT	0.113815	0.000373314
DevFB	Ciliated	Squamous	0.038387	0.210396
DevFB	Ciliated	Stress	-0.110464	0.20122
DevFB	Cycle	Glandular	0.013119	0.894392
DevFB	Cycle	Hypoxia	0.0133306	0.880023
DevFB	Cycle	Interferon	-0.152664	0.000151539
DevFB	Cycle	cEMT	-0.194726	8.3069e-06
DevFB	Cycle	Metal	-0.13764	9.21295e-05
DevFB	Cycle	NPC	0.154232	1.34058e-06
DevFB	Cycle	OPC	-0.0314177	0.585908
DevFB	Cycle	Oxphos	0.135881	4.96584e-05
DevFB	Cycle	pEMT	0.0129623	0.592301
DevFB	Cycle	Squamous	0.0847742	0.0654788
DevFB	Cycle	Stress	-0.0411996	0.713194
DevFB	Glandular	Hypoxia	0.242794	1.0295e-12
DevFB	Glandular	Interferon	0.18417	1.10415e-10
DevFB	Glandular	cEMT	-0.0496225	0.110025
DevFB	Glandular	Metal	0.123581	0.0124733
DevFB	Glandular	NPC	-0.208862	2.44891e-11
DevFB	Glandular	OPC	-0.209609	2.74313e-05
DevFB	Glandular	Oxphos	0.0520995	0.413041
DevFB	Glandular	pEMT	0.279647	4.13855e-24
DevFB	Glandular	Squamous	0.0477883	0.382864
DevFB	Glandular	Stress	0.0750574	7.62516e-06
DevFB	Hypoxia	Interferon	0.301821	1.42623e-24
DevFB	Hypoxia	cEMT	-0.00774332	0.433661
DevFB	Hypoxia	Metal	-0.0693053	0.0227467
DevFB	Hypoxia	NPC	-0.110007	6.12035e-05
DevFB	Hypoxia	OPC	-0.128796	0.019198
DevFB	Hypoxia	Oxphos	-0.115061	0.000343239
DevFB	Hypoxia	pEMT	0.428875	1.60508e-43
DevFB	Hypoxia	Squamous	-0.0395603	0.443757
DevFB	Hypoxia	Stress	0.304088	2.45684e-32
DevFB	Interferon	cEMT	0.318636	8.63329e-16
DevFB	Interferon	Metal	-0.135777	2.67369e-05
DevFB	Interferon	NPC	-0.291537	2.27202e-16
DevFB	Interferon	OPC	-0.309112	1.07224e-17
DevFB	Interferon	Oxphos	-0.414932	1.65155e-33
DevFB	Interferon	pEMT	0.656522	2.48974e-111
DevFB	Interferon	Squamous	-0.128911	0.00134769
DevFB	Interferon	Stress	0.606971	5.94474e-72
DevFB	cEMT	Metal	-0.00954313	0.527459
DevFB	cEMT	NPC	-0.210393	1.56679e-09
DevFB	cEMT	OPC	-0.113924	8.81819e-08
DevFB	cEMT	Oxphos	-0.229316	1.7431e-10
DevFB	cEMT	pEMT	0.286503	2.64948e-11
DevFB	cEMT	Squamous	-0.0165448	0.375026
PapFB	cEMT	Stress	-0.18953	0.00184713
DevFB	Metal	NPC	-0.0915393	0.00227241
DevFB	Metal	OPC	0.134478	0.00356964
DevFB	Metal	Oxphos	0.0147221	0.462953
DevFB	Metal	pEMT	-0.240951	1.10745e-09
DevFB	Metal	Squamous	-0.027647	0.211664
DevFB	Metal	Stress	-0.208073	1.04406e-07
DevFB	NPC	OPC	0.218191	8.53371e-05
DevFB	NPC	Oxphos	0.100834	0.000253401
DevFB	NPC	pEMT	-0.317647	8.0089e-16
DevFB	NPC	Squamous	0.0394269	0.0392999
DevFB	NPC	Stress	-0.178415	8.20766e-06
DevFB	OPC	Oxphos	0.117368	4.70266e-05
DevFB	OPC	pEMT	-0.415852	2.30613e-24
DevFB	OPC	Squamous	0.029475	0.615212
DevFB	OPC	Stress	-0.321955	3.05162e-16
DevFB	Oxphos	pEMT	-0.23536	1.04514e-14
DevFB	Oxphos	Squamous	0.139177	0.000729401
DevFB	Oxphos	Stress	-0.454281	1.3432e-44
DevFB	pEMT	Squamous	-0.0645015	0.0163149
DevFB	pEMT	Stress	0.580055	3.68621e-72
DevFB	Squamous	Stress	-0.114985	0.00300247
EpiFB	AC	Alveolar	0.113407	4.62911e-07
EpiFB	AC	Basal	0.0482551	0.253962
EpiFB	AC	Ciliated	0.111253	2.22969e-08
EpiFB	AC	Cycle	-0.00879463	0.000229531
EpiFB	AC	Glandular	0.0763272	0.00602279
EpiFB	AC	Hypoxia	0.182955	1.84157e-07
EpiFB	AC	Interferon	0.185832	3.14564e-11
EpiFB	AC	cEMT	0.0633594	0.382747
EpiFB	AC	Metal	0.0786035	0.00655485
EpiFB	AC	NPC	0.0305834	0.590444
EpiFB	AC	OPC	0.0884674	0.000691735
EpiFB	AC	Oxphos	-0.00362675	0.87645
EpiFB	AC	pEMT	0.338295	5.92202e-48
EpiFB	AC	Squamous	0.146026	9.15815e-08
EpiFB	AC	Stress	0.229668	8.8755e-29
EpiFB	Alveolar	Basal	0.169737	1.83008e-23
EpiFB	Alveolar	Ciliated	-0.0313383	0.00932838
EpiFB	Alveolar	Cycle	0.0427398	0.187811
EpiFB	Alveolar	Glandular	0.107936	2.85723e-09
EpiFB	Alveolar	Hypoxia	0.203578	2.09605e-25
EpiFB	Alveolar	Interferon	0.177433	4.09403e-15
EpiFB	Alveolar	cEMT	0.137775	1.60178e-26
EpiFB	Alveolar	Metal	0.126538	6.58479e-10
EpiFB	Alveolar	NPC	-0.0564549	0.0015438
EpiFB	Alveolar	OPC	0.0614735	0.104936
EpiFB	Alveolar	Oxphos	0.035092	0.634682
EpiFB	Alveolar	pEMT	0.398412	7.64145e-86
EpiFB	Alveolar	Squamous	0.0592195	0.00549391
EpiFB	Alveolar	Stress	-0.116311	4.88636e-10
EpiFB	Basal	Ciliated	-0.282917	1.58081e-40
EpiFB	Basal	Cycle	0.0381603	3.36088e-08
EpiFB	Basal	Glandular	0.175632	2.41484e-33
EpiFB	Basal	Hypoxia	0.33167	7.1804e-58
EpiFB	Basal	Interferon	0.0989157	5.14226e-05
EpiFB	Basal	cEMT	0.173577	1.9592e-74
EpiFB	Basal	Metal	0.0574582	5.66218e-07
EpiFB	Basal	NPC	-0.00267145	0.622163
EpiFB	Basal	OPC	0.194271	3.9768e-05
EpiFB	Basal	Oxphos	-0.206273	5.00251e-27
EpiFB	Basal	pEMT	0.295132	1.5206e-40
EpiFB	Basal	Squamous	0.107018	8.55619e-06
EpiFB	Basal	Stress	0.0884127	0.55097
EpiFB	Ciliated	Cycle	0.0498099	0.709593
EpiFB	Ciliated	Glandular	-0.0976457	1.90857e-07
EpiFB	Ciliated	Hypoxia	-0.271579	1.78458e-53
EpiFB	Ciliated	Interferon	0.00812373	0.400705
EpiFB	Ciliated	cEMT	-0.0961617	4.70858e-12
EpiFB	Ciliated	Metal	-0.0413024	0.00379839
EpiFB	Ciliated	NPC	0.0144369	0.380029
EpiFB	Ciliated	OPC	-0.146483	0.00154573
EpiFB	Ciliated	Oxphos	0.319224	1.98287e-57
EpiFB	Ciliated	pEMT	-0.0513318	0.114746
EpiFB	Ciliated	Squamous	0.0760472	0.00275198
EpiFB	Ciliated	Stress	-0.0576804	0.114601
EpiFB	Cycle	Glandular	0.111808	2.60471e-12
EpiFB	Cycle	Hypoxia	-0.0575549	0.000257833
EpiFB	Cycle	Interferon	0.0160904	0.0151647
EpiFB	Cycle	cEMT	0.0279145	1.55793e-11
EpiFB	Cycle	Metal	-0.0825393	0.000276107
EpiFB	Cycle	NPC	-0.0255657	0.287159
EpiFB	Cycle	OPC	-0.0630729	0.000630811
EpiFB	Cycle	Oxphos	0.209378	0.000165331
EpiFB	Cycle	pEMT	0.0379048	0.111354
EpiFB	Cycle	Squamous	0.22267	7.87082e-15
EpiFB	Cycle	Stress	-0.0789917	7.96361e-15
EpiFB	Glandular	Hypoxia	0.137794	2.81203e-07
EpiFB	Glandular	Interferon	0.11204	6.89735e-05
EpiFB	Glandular	cEMT	0.270597	2.12294e-64
EpiFB	Glandular	Metal	0.0340893	0.00110443
EpiFB	Glandular	NPC	-0.0282518	0.381329
EpiFB	Glandular	OPC	0.0737105	0.0447034
EpiFB	Glandular	Oxphos	-0.0126642	0.0580457
EpiFB	Glandular	pEMT	0.172306	4.96424e-14
EpiFB	Glandular	Squamous	0.164846	3.64358e-19
EpiFB	Glandular	Stress	-0.045221	1.14249e-07
EpiFB	Hypoxia	Interferon	0.127514	0.171368
EpiFB	Hypoxia	cEMT	0.0576175	0.00826605
EpiFB	Hypoxia	Metal	0.0965774	0.000311938
EpiFB	Hypoxia	NPC	-0.0133553	0.0884523
EpiFB	Hypoxia	OPC	0.193151	0.000848196
EpiFB	Hypoxia	Oxphos	-0.326748	1.3905e-67
EpiFB	Hypoxia	pEMT	0.532731	2.57577e-126
EpiFB	Hypoxia	Squamous	0.152739	1.86713e-06
EpiFB	Hypoxia	Stress	0.323946	4.74073e-29
EpiFB	Interferon	cEMT	0.0593531	0.0069531
EpiFB	Interferon	Metal	0.188932	8.40091e-10
EpiFB	Interferon	NPC	-0.0740503	1.04551e-08
EpiFB	Interferon	OPC	0.10275	0.0958032
EpiFB	Interferon	Oxphos	0.138563	1.19137e-09
EpiFB	Interferon	pEMT	0.32095	7.24173e-38
EpiFB	Interferon	Squamous	0.0537637	0.000436215
EpiFB	Interferon	Stress	0.150583	3.4521e-09
EpiFB	cEMT	Metal	0.0863928	3.53898e-19
EpiFB	cEMT	NPC	0.00497304	0.0358039
EpiFB	cEMT	OPC	0.150574	6.03559e-06
EpiFB	cEMT	Oxphos	-0.0871877	3.19848e-10
EpiFB	cEMT	pEMT	0.173039	7.24076e-16
EpiFB	cEMT	Squamous	0.0501307	0.0343423
LipFB	cEMT	Stress	-0.187965	6.11538e-58
EpiFB	Metal	NPC	-0.0428269	0.00871363
EpiFB	Metal	OPC	0.0712704	0.0404465
EpiFB	Metal	Oxphos	-0.0643509	2.51161e-05
EpiFB	Metal	pEMT	0.177904	2.34095e-13
EpiFB	Metal	Squamous	-0.0853308	0.000630244
EpiFB	Metal	Stress	-0.0240027	0.0120429
EpiFB	NPC	OPC	-0.0285432	0.186707
EpiFB	NPC	Oxphos	-0.0831764	0.0238351
EpiFB	NPC	pEMT	-0.0578934	2.12859e-05
EpiFB	NPC	Squamous	0.0128489	0.349274
EpiFB	NPC	Stress	0.0080068	0.727296
EpiFB	OPC	Oxphos	-0.171475	7.62469e-07
EpiFB	OPC	pEMT	0.210396	4.205e-07
EpiFB	OPC	Squamous	0.00353449	0.416081
EpiFB	OPC	Stress	0.0791459	0.0168055
EpiFB	Oxphos	pEMT	-0.0287086	0.772099
EpiFB	Oxphos	Squamous	0.0959021	5.98915e-06
EpiFB	Oxphos	Stress	-0.158331	5.84666e-11
EpiFB	pEMT	Squamous	0.273025	8.49949e-30
EpiFB	pEMT	Stress	0.144762	7.94953e-06
EpiFB	Squamous	Stress	0.17742	2.75079e-08
FCC	AC	Alveolar	0.06983	1.67509e-13
FCC	AC	Basal	0.245656	7.63585e-123
FCC	AC	Ciliated	0.212416	7.47365e-111
FCC	AC	Cycle	0.103671	9.2594e-18
FCC	AC	Glandular	0.358384	1.44405e-266
FCC	AC	Hypoxia	0.146981	4.98575e-40
FCC	AC	Interferon	0.369933	8.10307e-285
FCC	AC	cEMT	0.254698	1.12157e-124
FCC	AC	Metal	0.225314	1.19786e-137
FCC	AC	NPC	0.169132	1.32652e-67
FCC	AC	OPC	0.0280693	0.930748
FCC	AC	Oxphos	-0.0567541	8.11077e-05
FCC	AC	pEMT	0.148427	3.1844e-30
FCC	AC	Squamous	0.245677	3.50513e-126
FCC	AC	Stress	0.381395	5.92878775009496e-323
FCC	Alveolar	Basal	-0.0131302	0.000406837
FCC	Alveolar	Ciliated	0.103626	1.56399e-27
FCC	Alveolar	Cycle	0.0270074	0.00678492
FCC	Alveolar	Glandular	0.0685927	7.65516e-18
FCC	Alveolar	Hypoxia	0.106817	4.68218e-25
FCC	Alveolar	Interferon	0.143553	7.7919e-46
FCC	Alveolar	cEMT	0.200204	2.33749e-94
FCC	Alveolar	Metal	0.0660921	1.32959e-10
FCC	Alveolar	NPC	0.0171345	0.0787016
FCC	Alveolar	OPC	-0.0408107	8.76376e-08
FCC	Alveolar	Oxphos	0.137706	1.10546e-46
FCC	Alveolar	pEMT	0.210475	3.98443e-100
FCC	Alveolar	Squamous	0.0941051	5.77922e-27
FCC	Alveolar	Stress	-0.0438954	5.1552e-10
FCC	Basal	Ciliated	0.0985999	1.47061e-11
FCC	Basal	Cycle	0.0124584	0.744302
FCC	Basal	Glandular	0.166373	2.39974e-19
FCC	Basal	Hypoxia	0.225918	2.10884e-87
FCC	Basal	Interferon	0.365487	2.43877e-234
FCC	Basal	cEMT	0.232894	2.06177e-100
FCC	Basal	Metal	-0.0263507	0.486687
FCC	Basal	NPC	0.172904	3.33271e-66
FCC	Basal	OPC	0.220469	8.44212e-84
FCC	Basal	Oxphos	-0.336746	5.32731e-262
FCC	Basal	pEMT	0.280263	3.18667e-144
FCC	Basal	Squamous	0.101922	9.74178e-16
FCC	Basal	Stress	0.43184	0
FCC	Ciliated	Cycle	0.171537	1.2235e-66
FCC	Ciliated	Glandular	0.227859	2.87588e-107
FCC	Ciliated	Hypoxia	0.103163	1.35212e-16
FCC	Ciliated	Interferon	0.304325	1.10554e-185
FCC	Ciliated	cEMT	0.249941	1.54549e-122
FCC	Ciliated	Metal	0.0814474	5.28108e-28
FCC	Ciliated	NPC	0.129605	1.7827e-36
FCC	Ciliated	OPC	-0.045322	1.02605e-11
FCC	Ciliated	Oxphos	0.0956167	5.88819e-33
FCC	Ciliated	pEMT	0.177672	3.05477e-56
FCC	Ciliated	Squamous	0.227347	3.77575e-122
FCC	Ciliated	Stress	0.221658	3.08848e-100
FCC	Cycle	Glandular	0.130947	1.05725e-25
FCC	Cycle	Hypoxia	0.116205	8.46512e-16
FCC	Cycle	Interferon	0.167046	4.74034e-55
FCC	Cycle	cEMT	0.0587435	5.81639e-06
FCC	Cycle	Metal	-0.0384948	0.000432366
FCC	Cycle	NPC	0.0405321	0.000157278
FCC	Cycle	OPC	-0.050411	1.23647e-11
FCC	Cycle	Oxphos	0.164886	4.55197e-79
FCC	Cycle	pEMT	0.249418	4.25324e-137
FCC	Cycle	Squamous	0.217582	4.88662e-82
FCC	Cycle	Stress	0.185256	3.3147e-70
FCC	Glandular	Hypoxia	0.179879	3.83985e-52
FCC	Glandular	Interferon	0.410732	4.74996e-252
FCC	Glandular	cEMT	0.223232	2.76554e-61
FCC	Glandular	Metal	0.123855	6.36485e-34
FCC	Glandular	NPC	0.100451	7.86343e-13
FCC	Glandular	OPC	-0.0263161	2.98678e-15
FCC	Glandular	Oxphos	0.0883367	1.59019e-70
FCC	Glandular	pEMT	0.213583	2.99023e-73
FCC	Glandular	Squamous	0.337769	6.3968e-263
FCC	Glandular	Stress	0.2561	1.54556e-70
FCC	Hypoxia	Interferon	0.304084	1.56147e-177
FCC	Hypoxia	cEMT	0.276663	3.13287e-154
FCC	Hypoxia	Metal	-0.0193429	0.00873168
FCC	Hypoxia	NPC	0.0908339	1.35556e-22
FCC	Hypoxia	OPC	0.109624	1.84486e-14
FCC	Hypoxia	Oxphos	-0.0846042	1.60845e-16
FCC	Hypoxia	pEMT	0.492794	0
FCC	Hypoxia	Squamous	0.166173	1.85412e-53
FCC	Hypoxia	Stress	0.343917	1.21205e-254
FCC	Interferon	cEMT	0.439622	0
FCC	Interferon	Metal	0.0947321	9.34022e-22
FCC	Interferon	NPC	0.186083	1.52678e-65
FCC	Interferon	OPC	0.103529	8.84807e-11
FCC	Interferon	Oxphos	-0.0858879	2.34942e-15
FCC	Interferon	pEMT	0.466917	0
FCC	Interferon	Squamous	0.253344	1.74261e-108
FCC	Interferon	Stress	0.553303	0
FCC	cEMT	Metal	0.0962803	3.678e-23
FCC	cEMT	NPC	0.154087	1.01407e-51
FCC	cEMT	OPC	0.139713	4.16332e-34
FCC	cEMT	Oxphos	0.0146987	0.00505837
FCC	cEMT	pEMT	0.453508	0
FCC	cEMT	Squamous	0.198181	5.03307e-68
iCAF	cEMT	Stress	-0.171759	7.61348e-181
FCC	Metal	NPC	0.00716866	0.0079032
FCC	Metal	OPC	-0.026692	0.000759838
FCC	Metal	Oxphos	0.0806567	5.77658e-18
FCC	Metal	pEMT	-0.0386174	1.53556e-05
FCC	Metal	Squamous	0.116402	1.26273e-41
FCC	Metal	Stress	0.035775	0.000278666
FCC	NPC	OPC	0.0628764	5.90879e-06
FCC	NPC	Oxphos	-0.160541	1.0935e-52
FCC	NPC	pEMT	0.0212464	0.928339
FCC	NPC	Squamous	0.0752458	8.27433e-11
FCC	NPC	Stress	0.254835	3.81535e-161
FCC	OPC	Oxphos	-0.232182	1.56715e-131
FCC	OPC	pEMT	0.176482	2.85987e-48
FCC	OPC	Squamous	-0.0790199	3.01792e-30
FCC	OPC	Stress	0.144083	6.47262e-27
FCC	Oxphos	pEMT	0.0542797	6.05802e-09
FCC	Oxphos	Squamous	0.167616	9.77204e-89
FCC	Oxphos	Stress	-0.363486	7.58481e-307
FCC	pEMT	Squamous	0.226253	5.97992e-89
FCC	pEMT	Stress	0.285323	6.14985e-163
FCC	Squamous	Stress	0.240272	1.82258e-111
FCPC	AC	Alveolar	0.177004	7.3847e-59
FCPC	AC	Basal	0.203269	2.04773e-78
FCPC	AC	Ciliated	0.0246206	0.0187619
FCPC	AC	Cycle	-0.0412657	1.48735e-14
FCPC	AC	Glandular	0.148376	8.05414e-43
FCPC	AC	Hypoxia	0.221279	1.96883e-86
FCPC	AC	Interferon	0.251682	2.73496e-115
FCPC	AC	cEMT	0.132042	4.17963e-21
FCPC	AC	Metal	0.183665	1.67426e-60
FCPC	AC	NPC	-0.045872	2.57132e-08
FCPC	AC	OPC	0.181843	4.54413e-64
FCPC	AC	Oxphos	0.0240047	0.0541338
FCPC	AC	pEMT	0.237926	5.85707e-104
FCPC	AC	Squamous	0.00816448	0.343098
FCPC	AC	Stress	0.104505	7.37331e-25
FCPC	Alveolar	Basal	0.0410586	0.00140258
FCPC	Alveolar	Ciliated	0.0761347	1.42664e-14
FCPC	Alveolar	Cycle	0.00599528	0.0689798
FCPC	Alveolar	Glandular	-0.0111639	0.869918
FCPC	Alveolar	Hypoxia	0.160248	2.90338e-54
FCPC	Alveolar	Interferon	0.150843	9.28773e-43
FCPC	Alveolar	cEMT	0.172687	4.79228e-42
FCPC	Alveolar	Metal	0.158399	1.18238e-49
FCPC	Alveolar	NPC	-0.0189669	0.00638409
FCPC	Alveolar	OPC	0.0206129	0.0110551
FCPC	Alveolar	Oxphos	0.148025	1.89021e-32
FCPC	Alveolar	pEMT	0.267031	1.43052e-135
FCPC	Alveolar	Squamous	3.52837e-05	0.422591
FCPC	Alveolar	Stress	-0.125072	4.26025e-42
FCPC	Basal	Ciliated	-0.0188329	0.000962769
FCPC	Basal	Cycle	-0.0700091	2.54249e-20
FCPC	Basal	Glandular	0.0184227	0.00863107
FCPC	Basal	Hypoxia	0.221457	7.88618e-93
FCPC	Basal	Interferon	0.328728	1.76353e-195
FCPC	Basal	cEMT	0.271866	1.68586e-144
FCPC	Basal	Metal	-0.00351414	0.956839
FCPC	Basal	NPC	0.030148	0.0667996
FCPC	Basal	OPC	0.324195	7.69601e-227
FCPC	Basal	Oxphos	-0.18914	2.09733e-90
FCPC	Basal	pEMT	0.324629	3.21023e-215
FCPC	Basal	Squamous	-0.0173063	0.000486152
FCPC	Basal	Stress	0.158591	5.25255e-59
FCPC	Ciliated	Cycle	0.144152	6.3996e-44
FCPC	Ciliated	Glandular	-0.0154804	0.8732
FCPC	Ciliated	Hypoxia	0.0762974	3.4083e-11
FCPC	Ciliated	Interferon	0.0462627	0.0148142
FCPC	Ciliated	cEMT	0.0590079	0.0380853
FCPC	Ciliated	Metal	0.00401528	0.119916
FCPC	Ciliated	NPC	0.0226347	0.0051028
FCPC	Ciliated	OPC	-0.070331	1.22118e-13
FCPC	Ciliated	Oxphos	0.144707	4.62795e-48
FCPC	Ciliated	pEMT	0.11139	1.80415e-20
FCPC	Ciliated	Squamous	0.0935809	3.04478e-20
FCPC	Ciliated	Stress	-0.0200499	0.264639
FCPC	Cycle	Glandular	-0.0566572	3.35434e-06
FCPC	Cycle	Hypoxia	0.0794037	0.00794897
FCPC	Cycle	Interferon	-0.0316048	2.32122e-12
FCPC	Cycle	cEMT	-0.0454665	2.37444e-20
FCPC	Cycle	Metal	-0.0670582	2.54687e-10
FCPC	Cycle	NPC	0.0509851	4.68821e-15
FCPC	Cycle	OPC	-0.115948	3.41456e-53
FCPC	Cycle	Oxphos	0.202113	3.44757e-79
FCPC	Cycle	pEMT	0.0880987	1.86627e-06
FCPC	Cycle	Squamous	0.13978	5.44684e-28
FCPC	Cycle	Stress	-0.00571343	0.0226812
FCPC	Glandular	Hypoxia	0.00533035	0.400762
FCPC	Glandular	Interferon	0.0966029	1.30493e-10
FCPC	Glandular	cEMT	-0.106443	3.14583e-28
FCPC	Glandular	Metal	0.0448304	1.22663e-14
FCPC	Glandular	NPC	-0.124533	7.27038e-37
FCPC	Glandular	OPC	0.00448919	3.39828e-07
FCPC	Glandular	Oxphos	0.0438117	5.16756e-36
FCPC	Glandular	pEMT	0.0134018	0.256208
FCPC	Glandular	Squamous	0.162178	1.98348e-104
FCPC	Glandular	Stress	-0.0334692	3.03782e-10
FCPC	Hypoxia	Interferon	0.308338	8.48515e-170
FCPC	Hypoxia	cEMT	0.215837	4.27558e-63
FCPC	Hypoxia	Metal	0.0917016	1.7252e-36
FCPC	Hypoxia	NPC	0.00224543	0.188711
FCPC	Hypoxia	OPC	0.1285	5.69028e-28
FCPC	Hypoxia	Oxphos	0.0424418	6.31397e-09
FCPC	Hypoxia	pEMT	0.456163	0
FCPC	Hypoxia	Squamous	0.113019	2.59367e-60
FCPC	Hypoxia	Stress	0.257587	1.04246e-130
FCPC	Interferon	cEMT	0.216992	4.05366e-61
FCPC	Interferon	Metal	0.053396	1.1368e-06
FCPC	Interferon	NPC	-0.0299004	3.69041e-11
FCPC	Interferon	OPC	0.211917	1.30372e-88
FCPC	Interferon	Oxphos	-0.0803921	6.69388e-21
FCPC	Interferon	pEMT	0.492029	0
FCPC	Interferon	Squamous	-0.0317572	2.33022e-05
FCPC	Interferon	Stress	0.232907	2.70292e-113
FCPC	cEMT	Metal	0.180175	3.14083e-62
FCPC	cEMT	NPC	0.00790564	0.881026
FCPC	cEMT	OPC	0.288443	7.79028e-195
FCPC	cEMT	Oxphos	0.08176	0.0632715
FCPC	cEMT	pEMT	0.399676	3.21825e-270
FCPC	cEMT	Squamous	0.0430876	0.387947
EpiFB	cEMT	Stress	-0.165225	2.78147e-28
FCPC	Metal	NPC	-0.0842558	2.40386e-17
FCPC	Metal	OPC	0.0915883	5.67779e-09
FCPC	Metal	Oxphos	0.165448	4.5057e-69
FCPC	Metal	pEMT	0.036033	0.000269218
FCPC	Metal	Squamous	0.0599637	2.99446e-30
FCPC	Metal	Stress	-0.0804268	2.18931e-21
FCPC	NPC	OPC	0.0174424	0.733016
FCPC	NPC	Oxphos	-0.114204	1.66093e-27
FCPC	NPC	pEMT	-0.0360324	2.2416e-10
FCPC	NPC	Squamous	-0.0477449	1.86904e-06
FCPC	NPC	Stress	0.111775	3.37905e-24
FCPC	OPC	Oxphos	-0.1744	1.31117e-83
FCPC	OPC	pEMT	0.213722	3.58585e-106
FCPC	OPC	Squamous	-0.0567797	4.77754e-24
FCPC	OPC	Stress	0.162573	9.45533e-47
FCPC	Oxphos	pEMT	0.0737881	2.35154e-07
FCPC	Oxphos	Squamous	0.218027	6.61245e-119
FCPC	Oxphos	Stress	-0.358945	1.9447e-280
FCPC	pEMT	Squamous	0.0924996	2.2883e-14
FCPC	pEMT	Stress	0.0581272	4.47318e-10
FCPC	Squamous	Stress	-0.0828688	1.53392e-14
iCAF	AC	Alveolar	0.0166103	0.284368
iCAF	AC	Basal	0.163344	1.27687e-114
iCAF	AC	Ciliated	-0.0223879	2.41869e-06
iCAF	AC	Cycle	-0.0300428	7.98816e-28
iCAF	AC	Glandular	0.0968884	2.25187e-47
iCAF	AC	Hypoxia	0.160823	1.114e-131
iCAF	AC	Interferon	0.177075	6.91017e-140
iCAF	AC	cEMT	0.0963383	1.10015e-43
iCAF	AC	Metal	0.103747	1.95765e-57
iCAF	AC	NPC	-0.0107392	0.112883
iCAF	AC	OPC	0.167242	1.06559e-152
iCAF	AC	Oxphos	-0.142818	2.71736e-108
iCAF	AC	pEMT	0.273607	0
iCAF	AC	Squamous	-0.00351105	0.283973
iCAF	AC	Stress	0.0678867	2.81986e-22
iCAF	Alveolar	Basal	0.00508226	0.474321
iCAF	Alveolar	Ciliated	0.0084317	0.0648702
iCAF	Alveolar	Cycle	-0.0557596	5.10199e-15
iCAF	Alveolar	Glandular	-0.0226205	0.30966
iCAF	Alveolar	Hypoxia	0.0230912	0.0394477
iCAF	Alveolar	Interferon	0.0357627	9.52496e-07
iCAF	Alveolar	cEMT	0.0328825	1.48649e-08
iCAF	Alveolar	Metal	0.0171734	0.101443
iCAF	Alveolar	NPC	-0.055814	3.19559e-18
iCAF	Alveolar	OPC	-0.0249706	7.52432e-05
iCAF	Alveolar	Oxphos	0.0129714	3.28587e-05
iCAF	Alveolar	pEMT	0.0817355	2.19468e-29
iCAF	Alveolar	Squamous	-0.00931263	0.73133
iCAF	Alveolar	Stress	-0.0986462	5.66994e-71
iCAF	Basal	Ciliated	-0.01809	4.48119e-08
iCAF	Basal	Cycle	-0.0775009	4.46734e-61
iCAF	Basal	Glandular	0.112808	1.68364e-53
iCAF	Basal	Hypoxia	0.217157	8.94011e-251
iCAF	Basal	Interferon	0.269647	0
iCAF	Basal	cEMT	0.0130759	0.273674
iCAF	Basal	Metal	-0.0643933	2.41494e-29
iCAF	Basal	NPC	-0.0305858	2.23669e-13
iCAF	Basal	OPC	0.0498409	8.03084e-23
iCAF	Basal	Oxphos	-0.188522	1.37153e-234
iCAF	Basal	pEMT	0.348541	0
iCAF	Basal	Squamous	-0.0146136	0.00433275
iCAF	Basal	Stress	0.0868814	3.27191e-51
iCAF	Ciliated	Cycle	0.0530598	7.48731e-21
iCAF	Ciliated	Glandular	0.0192486	5.55106e-05
iCAF	Ciliated	Hypoxia	-0.0181086	2.56502e-07
iCAF	Ciliated	Interferon	0.014674	0.468185
iCAF	Ciliated	cEMT	0.0153009	0.127951
iCAF	Ciliated	Metal	-0.00850743	0.270021
iCAF	Ciliated	NPC	-0.0193983	0.000289055
iCAF	Ciliated	OPC	-0.0594097	5.17172e-30
iCAF	Ciliated	Oxphos	0.0852625	5.00818e-56
iCAF	Ciliated	pEMT	0.0238375	0.0570693
iCAF	Ciliated	Squamous	0.0384183	1.226e-12
iCAF	Ciliated	Stress	-0.0625173	3.01941e-20
iCAF	Cycle	Glandular	0.0121865	0.0223779
iCAF	Cycle	Hypoxia	0.0328585	0.0132587
iCAF	Cycle	Interferon	0.0365273	0.0163283
iCAF	Cycle	cEMT	-0.0370429	1.19072e-06
iCAF	Cycle	Metal	-0.081565	3.57101e-33
iCAF	Cycle	NPC	0.0676411	2.77865e-58
iCAF	Cycle	OPC	-0.0276681	7.21901e-15
iCAF	Cycle	Oxphos	0.0462579	1.48956e-58
iCAF	Cycle	pEMT	0.0858073	1.53464e-14
iCAF	Cycle	Squamous	0.0672586	4.22681e-24
iCAF	Cycle	Stress	0.0904818	2.81232e-24
iCAF	Glandular	Hypoxia	0.0260337	0.00183022
iCAF	Glandular	Interferon	0.187235	3.44392e-172
iCAF	Glandular	cEMT	0.0218401	0.00221031
iCAF	Glandular	Metal	0.0330704	3.24367e-13
iCAF	Glandular	NPC	-0.0579054	1.29263e-27
iCAF	Glandular	OPC	-0.00013707	0.905073
iCAF	Glandular	Oxphos	0.029174	7.16721e-14
iCAF	Glandular	pEMT	0.101172	2.26536e-41
iCAF	Glandular	Squamous	0.142756	2.11817e-130
iCAF	Glandular	Stress	-0.0239092	1.31539e-08
iCAF	Hypoxia	Interferon	0.274339	0
iCAF	Hypoxia	cEMT	0.064404	5.22692e-17
iCAF	Hypoxia	Metal	-0.0857361	1.16103e-58
iCAF	Hypoxia	NPC	0.0626334	1.02744e-16
iCAF	Hypoxia	OPC	0.126286	2.10983e-98
iCAF	Hypoxia	Oxphos	-0.237473	2.42589e-292
iCAF	Hypoxia	pEMT	0.445808	0
iCAF	Hypoxia	Squamous	-0.0870143	2.29403e-25
iCAF	Hypoxia	Stress	0.340709	0
iCAF	Interferon	cEMT	0.0846388	1.60536e-32
iCAF	Interferon	Metal	-0.0456175	1.90271e-13
iCAF	Interferon	NPC	-0.0599628	9.28505e-34
iCAF	Interferon	OPC	0.028619	2.0917e-09
iCAF	Interferon	Oxphos	-0.125842	5.32171e-91
iCAF	Interferon	pEMT	0.435037	0
iCAF	Interferon	Squamous	-0.014099	0.00649466
iCAF	Interferon	Stress	0.148724	7.81076e-147
iCAF	cEMT	Metal	0.0806166	5.34692e-44
iCAF	cEMT	NPC	-0.018594	0.562332
iCAF	cEMT	OPC	0.19951	9.81759e-206
iCAF	cEMT	Oxphos	-0.0270753	0.0067557
iCAF	cEMT	pEMT	0.20907	2.01809e-205
iCAF	cEMT	Squamous	-0.017686	0.00164077
CytFB	cEMT	Stress	-0.144327	2.08338e-39
iCAF	Metal	NPC	-0.0931959	3.80278e-37
iCAF	Metal	OPC	0.0927142	1.16054e-34
iCAF	Metal	Oxphos	0.0572123	2.78617e-29
iCAF	Metal	pEMT	-0.0941196	7.48441e-82
iCAF	Metal	Squamous	0.0606061	9.42994e-28
iCAF	Metal	Stress	-0.0908043	7.66956e-55
iCAF	NPC	OPC	0.0516017	7.69268e-22
iCAF	NPC	Oxphos	-0.0861984	2.98287e-29
iCAF	NPC	pEMT	0.000774695	0.0282401
iCAF	NPC	Squamous	-0.0255902	7.68331e-06
iCAF	NPC	Stress	0.134674	1.53815e-82
iCAF	OPC	Oxphos	-0.137307	9.49963e-114
iCAF	OPC	pEMT	0.213983	1.31347e-267
iCAF	OPC	Squamous	-0.0351601	6.83152e-10
iCAF	OPC	Stress	0.0302514	8.63415e-09
iCAF	Oxphos	pEMT	-0.23426	2.55825e-243
iCAF	Oxphos	Squamous	0.11975	1.82739e-84
iCAF	Oxphos	Stress	-0.310854	0
iCAF	pEMT	Squamous	-0.0845072	1.05541e-25
iCAF	pEMT	Stress	0.148969	7.94862e-113
iCAF	Squamous	Stress	-0.0395083	0.0787574
LipFB	AC	Alveolar	0.229581	2.2931e-109
LipFB	AC	Basal	0.0593558	3.93361e-09
LipFB	AC	Ciliated	0.0194258	0.0295053
LipFB	AC	Cycle	0.0623649	4.22046e-09
LipFB	AC	Glandular	0.166175	2.0233e-61
LipFB	AC	Hypoxia	0.176941	6.89894e-82
LipFB	AC	Interferon	0.170266	7.07545e-68
LipFB	AC	cEMT	0.0812743	6.75367e-05
LipFB	AC	Metal	0.0103776	0.290432
LipFB	AC	NPC	-0.054672	3.82063e-09
LipFB	AC	OPC	0.0895892	0.214089
LipFB	AC	Oxphos	0.0636116	1.0289e-07
LipFB	AC	pEMT	0.363534	0
LipFB	AC	Squamous	0.0124569	0.263756
LipFB	AC	Stress	0.0360336	9.48533e-10
LipFB	Alveolar	Basal	0.00985129	0.429847
LipFB	Alveolar	Ciliated	0.0397198	5.30277e-05
LipFB	Alveolar	Cycle	-0.00838248	0.293373
LipFB	Alveolar	Glandular	0.03276	0.000884727
LipFB	Alveolar	Hypoxia	0.168866	2.70795e-64
LipFB	Alveolar	Interferon	0.0371112	0.000794144
LipFB	Alveolar	cEMT	-0.0988408	2.45793e-26
LipFB	Alveolar	Metal	-0.153875	7.2016e-45
LipFB	Alveolar	NPC	-0.0530231	1.68179e-08
LipFB	Alveolar	OPC	-0.0219605	4.64033e-13
LipFB	Alveolar	Oxphos	0.0751608	7.03065e-09
LipFB	Alveolar	pEMT	0.25551	5.92187e-180
LipFB	Alveolar	Squamous	-0.0251721	0.177891
LipFB	Alveolar	Stress	-0.121781	5.82459e-37
LipFB	Basal	Ciliated	-0.0168509	0.186599
LipFB	Basal	Cycle	-0.0529235	0.00011098
LipFB	Basal	Glandular	0.101006	2.12173e-30
LipFB	Basal	Hypoxia	0.104998	5.85407e-26
LipFB	Basal	Interferon	0.149464	1.11142e-71
LipFB	Basal	cEMT	0.0576972	4.79956e-30
LipFB	Basal	Metal	0.0017459	0.0515389
LipFB	Basal	NPC	0.0596876	8.33655e-08
LipFB	Basal	OPC	0.11274	1.7407e-40
LipFB	Basal	Oxphos	-0.192068	4.78067e-88
LipFB	Basal	pEMT	-0.0340871	0.418023
LipFB	Basal	Squamous	0.0328214	2.7107e-10
LipFB	Basal	Stress	0.0724573	1.08514e-14
LipFB	Ciliated	Cycle	0.0613971	1.49567e-08
LipFB	Ciliated	Glandular	0.0680262	8.63691e-15
LipFB	Ciliated	Hypoxia	0.0606648	4.11342e-09
LipFB	Ciliated	Interferon	0.0233018	0.0258514
LipFB	Ciliated	cEMT	0.0261551	0.0121842
LipFB	Ciliated	Metal	0.0169818	0.164813
LipFB	Ciliated	NPC	0.0171045	0.0171194
LipFB	Ciliated	OPC	0.0271873	0.391409
LipFB	Ciliated	Oxphos	0.0318075	0.00153427
LipFB	Ciliated	pEMT	0.121706	2.45234e-23
LipFB	Ciliated	Squamous	0.0641411	3.64984e-09
LipFB	Ciliated	Stress	-0.0656001	2.61028e-08
LipFB	Cycle	Glandular	0.0633678	2.35158e-11
LipFB	Cycle	Hypoxia	0.0739128	6.69816e-13
LipFB	Cycle	Interferon	0.0901314	3.49494e-21
LipFB	Cycle	cEMT	-0.0948836	6.87972e-14
LipFB	Cycle	Metal	0.0179264	0.326896
LipFB	Cycle	NPC	-0.0282078	0.00172378
LipFB	Cycle	OPC	-0.0033242	0.863525
LipFB	Cycle	Oxphos	0.152294	1.90124e-51
LipFB	Cycle	pEMT	0.21924	1.09535e-94
LipFB	Cycle	Squamous	0.149116	8.4462e-48
LipFB	Cycle	Stress	0.101818	5.83095e-34
LipFB	Glandular	Hypoxia	0.112223	5.3867e-30
LipFB	Glandular	Interferon	0.252431	9.23449e-144
LipFB	Glandular	cEMT	0.215809	5.27268e-93
LipFB	Glandular	Metal	0.120258	3.80912e-28
LipFB	Glandular	NPC	0.0496204	1.45816e-09
LipFB	Glandular	OPC	0.12823	7.43347e-25
LipFB	Glandular	Oxphos	-0.0881875	3.24129e-19
LipFB	Glandular	pEMT	0.259704	4.57928e-109
LipFB	Glandular	Squamous	0.168993	1.79709e-64
LipFB	Glandular	Stress	-0.0472634	0.013587
LipFB	Hypoxia	Interferon	0.248711	9.56699e-140
LipFB	Hypoxia	cEMT	-0.0120933	0.00261827
LipFB	Hypoxia	Metal	-0.0461674	3.84163e-11
LipFB	Hypoxia	NPC	0.0293237	0.233479
LipFB	Hypoxia	OPC	0.176773	1.30232e-18
LipFB	Hypoxia	Oxphos	-0.0917668	1.75827e-21
LipFB	Hypoxia	pEMT	0.394654	0
LipFB	Hypoxia	Squamous	0.0724565	1.34734e-11
LipFB	Hypoxia	Stress	0.303182	5.34633e-229
LipFB	Interferon	cEMT	0.139661	1.5827e-56
LipFB	Interferon	Metal	0.0521324	1.05545e-05
LipFB	Interferon	NPC	0.0354971	0.00410078
LipFB	Interferon	OPC	0.109173	1.77632e-25
LipFB	Interferon	Oxphos	-0.157037	4.21339e-70
LipFB	Interferon	pEMT	0.279525	1.08805e-155
LipFB	Interferon	Squamous	0.121684	3.51122e-40
LipFB	Interferon	Stress	0.234433	1.54745e-136
LipFB	cEMT	Metal	0.0927083	2.2262e-28
LipFB	cEMT	NPC	0.0940009	2.72594e-37
LipFB	cEMT	OPC	0.166183	7.67882e-88
LipFB	cEMT	Oxphos	-0.221115	2.3966e-114
LipFB	cEMT	pEMT	0.179836	8.42556e-06
LipFB	cEMT	Squamous	0.13967	6.35531e-47
ProFB	cEMT	Stress	-0.0789451	1.62566e-20
LipFB	Metal	NPC	0.0146017	0.000499275
LipFB	Metal	OPC	0.0536069	1.16952e-11
LipFB	Metal	Oxphos	-0.0631126	2.25639e-10
LipFB	Metal	pEMT	0.0585533	0.00125805
LipFB	Metal	Squamous	0.097672	8.97014e-23
LipFB	Metal	Stress	-0.0604256	8.09779e-09
LipFB	NPC	OPC	-0.00138611	0.00100566
LipFB	NPC	Oxphos	-0.132856	1.06946e-35
LipFB	NPC	pEMT	-0.125418	1.18086e-51
LipFB	NPC	Squamous	0.0503092	5.4127e-08
LipFB	NPC	Stress	-0.0122756	0.00328467
LipFB	OPC	Oxphos	-0.123237	2.80903e-43
LipFB	OPC	pEMT	0.236797	1.57882e-09
LipFB	OPC	Squamous	0.0761626	1.55438e-24
LipFB	OPC	Stress	0.0207111	0.00684904
LipFB	Oxphos	pEMT	0.155377	8.51033e-63
LipFB	Oxphos	Squamous	-0.0347986	0.0293606
LipFB	Oxphos	Stress	-0.0842133	1.75738e-28
LipFB	pEMT	Squamous	0.156145	1.71864e-18
LipFB	pEMT	Stress	0.0702918	1.32339e-51
LipFB	Squamous	Stress	-0.0338685	0.766768
MetFB	AC	Alveolar	0.17678	1.75929e-27
MetFB	AC	Basal	0.183682	1.90689e-32
MetFB	AC	Ciliated	-0.00807029	0.833952
MetFB	AC	Cycle	0.0336571	0.0885632
MetFB	AC	Glandular	0.141807	2.73459e-21
MetFB	AC	Hypoxia	0.151008	1.39428e-25
MetFB	AC	Interferon	0.175246	1.95312e-28
MetFB	AC	cEMT	-0.00795561	0.54524
MetFB	AC	Metal	0.201869	7.89547e-41
MetFB	AC	NPC	0.0347966	0.00894038
MetFB	AC	OPC	0.1931	1.9597e-15
MetFB	AC	Oxphos	-0.0357179	0.00665967
MetFB	AC	pEMT	0.110176	4.18217e-09
MetFB	AC	Squamous	0.0343008	0.0147421
MetFB	AC	Stress	0.112603	1.61211e-16
MetFB	Alveolar	Basal	0.0354355	0.092078
MetFB	Alveolar	Ciliated	0.126831	2.84336e-19
MetFB	Alveolar	Cycle	0.00889681	0.181245
MetFB	Alveolar	Glandular	0.0441854	0.0252636
MetFB	Alveolar	Hypoxia	0.00409467	0.884267
MetFB	Alveolar	Interferon	0.017111	0.404661
MetFB	Alveolar	cEMT	-0.0305392	0.798576
MetFB	Alveolar	Metal	0.0752656	4.10114e-08
MetFB	Alveolar	NPC	0.0452964	0.0044058
MetFB	Alveolar	OPC	0.0550767	0.123304
MetFB	Alveolar	Oxphos	0.065428	2.30271e-05
MetFB	Alveolar	pEMT	0.134256	2.36294e-13
MetFB	Alveolar	Squamous	0.0374487	0.00164213
MetFB	Alveolar	Stress	-0.126663	1.27014e-19
MetFB	Basal	Ciliated	-0.0408124	0.0291637
MetFB	Basal	Cycle	0.0215221	0.00051007
MetFB	Basal	Glandular	0.138897	1.50418e-38
MetFB	Basal	Hypoxia	0.259557	6.19326e-89
MetFB	Basal	Interferon	0.212585	6.36533e-74
MetFB	Basal	cEMT	0.191368	1.25412e-65
MetFB	Basal	Metal	0.109326	4.49128e-13
MetFB	Basal	NPC	0.0965235	7.40935e-11
MetFB	Basal	OPC	0.23846	2.24878e-31
MetFB	Basal	Oxphos	-0.237513	3.51299e-57
MetFB	Basal	pEMT	0.108014	1.13947e-61
MetFB	Basal	Squamous	0.0485074	5.45007e-15
MetFB	Basal	Stress	0.227734	3.16363e-54
MetFB	Ciliated	Cycle	0.0568964	6.28036e-06
MetFB	Ciliated	Glandular	0.0120123	0.462831
MetFB	Ciliated	Hypoxia	0.00948908	0.589934
MetFB	Ciliated	Interferon	-0.0256222	0.054902
MetFB	Ciliated	cEMT	0.0159742	0.0104577
MetFB	Ciliated	Metal	-0.0148232	0.196526
MetFB	Ciliated	NPC	0.0236022	0.114982
MetFB	Ciliated	OPC	0.00333246	0.335851
MetFB	Ciliated	Oxphos	0.112575	1.57601e-15
MetFB	Ciliated	pEMT	0.144336	2.09121e-24
MetFB	Ciliated	Squamous	0.0897467	4.05338e-10
MetFB	Ciliated	Stress	-0.0763457	3.07909e-08
MetFB	Cycle	Glandular	0.142429	3.6234e-27
MetFB	Cycle	Hypoxia	0.0991196	6.79004e-16
MetFB	Cycle	Interferon	0.240699	1.48842e-65
MetFB	Cycle	cEMT	0.0305258	1.53849e-06
MetFB	Cycle	Metal	-0.0467737	2.95056e-05
MetFB	Cycle	NPC	-0.0299108	0.0155477
MetFB	Cycle	OPC	-0.0292135	0.909608
MetFB	Cycle	Oxphos	0.183744	1.15547e-42
MetFB	Cycle	pEMT	0.251097	2.5182e-135
MetFB	Cycle	Squamous	0.200841	7.83303e-57
MetFB	Cycle	Stress	0.123246	3.30108e-16
MetFB	Glandular	Hypoxia	0.122415	3.22635e-23
MetFB	Glandular	Interferon	0.350246	1.05939e-140
MetFB	Glandular	cEMT	0.131719	1.96818e-37
MetFB	Glandular	Metal	0.130461	3.93959e-12
MetFB	Glandular	NPC	0.0287499	0.0412335
MetFB	Glandular	OPC	0.0160665	0.00141088
MetFB	Glandular	Oxphos	-0.0224855	0.00382282
MetFB	Glandular	pEMT	0.185686	1.0597e-87
MetFB	Glandular	Squamous	0.203147	4.64614e-71
MetFB	Glandular	Stress	0.166606	4.50051e-35
MetFB	Hypoxia	Interferon	0.292134	3.33196e-109
MetFB	Hypoxia	cEMT	0.11808	1.36035e-19
MetFB	Hypoxia	Metal	0.0332409	0.370715
MetFB	Hypoxia	NPC	0.125927	2.35003e-15
MetFB	Hypoxia	OPC	0.175069	3.26872e-16
MetFB	Hypoxia	Oxphos	-0.201167	1.19815e-40
MetFB	Hypoxia	pEMT	0.306822	4.37457e-190
MetFB	Hypoxia	Squamous	0.180592	5.60603e-44
MetFB	Hypoxia	Stress	0.525108	2.27886e-306
MetFB	Interferon	cEMT	0.183838	2.92052e-61
MetFB	Interferon	Metal	0.0753898	0.000384642
MetFB	Interferon	NPC	0.0586104	0.00166569
MetFB	Interferon	OPC	0.059379	2.09628e-06
MetFB	Interferon	Oxphos	-0.0488203	0.00288451
MetFB	Interferon	pEMT	0.243129	7.83763e-185
MetFB	Interferon	Squamous	0.214888	4.18399e-77
MetFB	Interferon	Stress	0.341287	6.98435e-114
MetFB	cEMT	Metal	-0.018245	0.0610906
MetFB	cEMT	NPC	-0.034472	0.988935
MetFB	cEMT	OPC	0.0751459	4.37565e-15
MetFB	cEMT	Oxphos	-0.0898952	1.9172e-14
MetFB	cEMT	pEMT	0.331606	1.81486e-142
MetFB	cEMT	Squamous	0.124807	1.31129e-28
FCPC	cEMT	Stress	-0.062749	6.39515e-27
MetFB	Metal	NPC	0.0531863	0.00195486
MetFB	Metal	OPC	0.0551643	0.157594
MetFB	Metal	Oxphos	-0.0592414	0.000977713
MetFB	Metal	pEMT	-0.0303906	1.61476e-08
MetFB	Metal	Squamous	-0.0372818	0.00868475
MetFB	Metal	Stress	-0.00209609	0.543473
MetFB	NPC	OPC	0.0340439	0.848868
MetFB	NPC	Oxphos	-0.168771	5.77236e-30
MetFB	NPC	pEMT	-0.0861818	0.0112109
MetFB	NPC	Squamous	-0.0231091	0.479075
MetFB	NPC	Stress	0.146148	2.1593e-20
MetFB	OPC	Oxphos	-0.15229	1.42386e-11
MetFB	OPC	pEMT	0.136899	2.50464e-21
MetFB	OPC	Squamous	0.0558589	4.81329e-05
MetFB	OPC	Stress	0.10345	3.48167e-08
MetFB	Oxphos	pEMT	0.166335	3.95332e-20
MetFB	Oxphos	Squamous	0.0917656	1.18345e-09
MetFB	Oxphos	Stress	-0.359395	1.95785e-119
MetFB	pEMT	Squamous	0.368739	1.17424e-214
MetFB	pEMT	Stress	0.12952	2.05196e-50
MetFB	Squamous	Stress	0.161681	1.60508e-37
myoCAF	AC	Alveolar	0.173066	1.68986e-45
myoCAF	AC	Basal	0.181833	1.08316e-72
myoCAF	AC	Ciliated	0.108754	6.82443e-17
myoCAF	AC	Cycle	0.216043	2.94244e-20
myoCAF	AC	Glandular	0.271353	4.70762e-127
myoCAF	AC	Hypoxia	0.278126	4.40614e-151
myoCAF	AC	Interferon	0.374034	6.77813e-213
myoCAF	AC	cEMT	0.0304448	0.00281832
myoCAF	AC	Metal	0.145157	2.0849e-36
myoCAF	AC	NPC	0.047805	0.00250465
myoCAF	AC	OPC	-0.0432257	0.113582
myoCAF	AC	Oxphos	-0.0767323	1.94272e-17
myoCAF	AC	pEMT	0.375777	1.47613e-254
myoCAF	AC	Squamous	0.215649	5.87415e-56
myoCAF	AC	Stress	0.316993	6.12724e-184
myoCAF	Alveolar	Basal	0.062083	0.00113352
myoCAF	Alveolar	Ciliated	0.0718882	3.19393e-08
myoCAF	Alveolar	Cycle	0.0630348	0.0745594
myoCAF	Alveolar	Glandular	0.0518257	0.0195952
myoCAF	Alveolar	Hypoxia	0.0952258	2.26003e-16
myoCAF	Alveolar	Interferon	0.0835646	1.21092e-09
myoCAF	Alveolar	cEMT	0.0301362	0.514069
myoCAF	Alveolar	Metal	0.0123701	0.210794
myoCAF	Alveolar	NPC	-0.0475622	3.06056e-06
myoCAF	Alveolar	OPC	-0.116461	5.48518e-20
myoCAF	Alveolar	Oxphos	0.0912781	2.05426e-12
myoCAF	Alveolar	pEMT	0.252065	6.46981e-119
myoCAF	Alveolar	Squamous	-0.0185466	0.00172499
myoCAF	Alveolar	Stress	0.0350841	0.0847264
myoCAF	Basal	Ciliated	0.0892839	1.13058e-12
myoCAF	Basal	Cycle	0.167322	9.42923e-26
myoCAF	Basal	Glandular	0.297253	2.31561e-146
myoCAF	Basal	Hypoxia	0.347422	1.22324e-212
myoCAF	Basal	Interferon	0.351925	2.77635e-256
myoCAF	Basal	cEMT	0.309404	5.00823e-163
myoCAF	Basal	Metal	-0.0585881	0.267447
myoCAF	Basal	NPC	0.0454881	3.63839e-07
myoCAF	Basal	OPC	0.166262	7.54228e-67
myoCAF	Basal	Oxphos	-0.20331	5.53941e-74
myoCAF	Basal	pEMT	0.434572	0
myoCAF	Basal	Squamous	0.262493	6.02072e-105
myoCAF	Basal	Stress	0.175134	4.27763e-89
myoCAF	Ciliated	Cycle	0.193646	8.97502e-53
myoCAF	Ciliated	Glandular	0.11141	1.49453e-16
myoCAF	Ciliated	Hypoxia	0.10547	2.28285e-16
myoCAF	Ciliated	Interferon	0.180547	1.72344e-43
myoCAF	Ciliated	cEMT	0.0944513	6.36219e-15
myoCAF	Ciliated	Metal	-0.0589148	4.36189e-05
myoCAF	Ciliated	NPC	0.0480005	3.07026e-06
myoCAF	Ciliated	OPC	-0.0474523	0.81713
myoCAF	Ciliated	Oxphos	0.117574	1.97227e-28
myoCAF	Ciliated	pEMT	0.239039	3.56674e-89
myoCAF	Ciliated	Squamous	0.132172	2.58006e-27
myoCAF	Ciliated	Stress	0.0460773	9.57631e-05
myoCAF	Cycle	Glandular	0.333907	3.10162e-80
myoCAF	Cycle	Hypoxia	0.350085	1.37843e-102
myoCAF	Cycle	Interferon	0.491201	1.06985e-193
myoCAF	Cycle	cEMT	-0.141756	9.37999e-07
myoCAF	Cycle	Metal	-0.0540928	0.000119815
myoCAF	Cycle	NPC	0.130993	1.22538e-29
myoCAF	Cycle	OPC	-0.0555905	0.598287
myoCAF	Cycle	Oxphos	0.0213859	9.82501e-11
myoCAF	Cycle	pEMT	0.432396	4.0272e-206
myoCAF	Cycle	Squamous	0.530751	3.83575e-199
myoCAF	Cycle	Stress	0.501613	5.07149e-206
myoCAF	Glandular	Hypoxia	0.28059	1.56298e-132
myoCAF	Glandular	Interferon	0.505561	0
myoCAF	Glandular	cEMT	0.126154	2.66984e-24
myoCAF	Glandular	Metal	0.0282558	6.96822e-09
myoCAF	Glandular	NPC	0.0856934	1.36787e-13
myoCAF	Glandular	OPC	0.174755	1.0565e-63
myoCAF	Glandular	Oxphos	-0.21692	6.56639e-79
myoCAF	Glandular	pEMT	0.422658	2.14775e-265
myoCAF	Glandular	Squamous	0.483865	0
myoCAF	Glandular	Stress	0.288593	7.68472e-173
myoCAF	Hypoxia	Interferon	0.488773	0
myoCAF	Hypoxia	cEMT	0.0951308	1.14131e-22
myoCAF	Hypoxia	Metal	0.010603	0.000156275
myoCAF	Hypoxia	NPC	0.0774788	6.44303e-12
myoCAF	Hypoxia	OPC	0.0410523	1.29657e-16
myoCAF	Hypoxia	Oxphos	-0.17524	1.65119e-44
myoCAF	Hypoxia	pEMT	0.568775	0
myoCAF	Hypoxia	Squamous	0.356371	3.14682e-171
myoCAF	Hypoxia	Stress	0.500803	0
myoCAF	Interferon	cEMT	0.145633	4.3503e-51
myoCAF	Interferon	Metal	0.0986571	8.8586e-18
myoCAF	Interferon	NPC	0.0857489	8.42757e-12
myoCAF	Interferon	OPC	0.0732186	1.62866e-23
myoCAF	Interferon	Oxphos	-0.216821	1.04349e-81
myoCAF	Interferon	pEMT	0.601504	0
myoCAF	Interferon	Squamous	0.570256	0
myoCAF	Interferon	Stress	0.573494	0
myoCAF	cEMT	Metal	-0.0513427	0.0587558
myoCAF	cEMT	NPC	-0.0567348	0.245709
myoCAF	cEMT	OPC	0.243958	2.11703e-131
myoCAF	cEMT	Oxphos	-0.0391044	2.1741e-05
myoCAF	cEMT	pEMT	0.31658	2.65857e-150
myoCAF	cEMT	Squamous	-0.000768652	0.0631536
MetFB	cEMT	Stress	-0.0268145	0.0291867
myoCAF	Metal	NPC	0.0337858	0.00462428
myoCAF	Metal	OPC	-0.0143435	0.482055
myoCAF	Metal	Oxphos	-0.062914	2.41437e-09
myoCAF	Metal	pEMT	-0.0366519	0.0731758
myoCAF	Metal	Squamous	0.0243721	1.19023e-05
myoCAF	Metal	Stress	0.171069	6.0979e-54
myoCAF	NPC	OPC	-0.000520278	0.00431411
myoCAF	NPC	Oxphos	-0.0913456	2.35524e-10
myoCAF	NPC	pEMT	0.0235313	0.0213119
myoCAF	NPC	Squamous	0.116538	1.13282e-32
myoCAF	NPC	Stress	0.184665	1.01148e-55
myoCAF	OPC	Oxphos	-0.150216	2.56722e-27
myoCAF	OPC	pEMT	0.018311	5.31776e-16
myoCAF	OPC	Squamous	0.139196	2.22951e-23
myoCAF	OPC	Stress	-0.0301061	0.0482705
myoCAF	Oxphos	pEMT	-0.0523374	0.000170745
myoCAF	Oxphos	Squamous	-0.184354	2.88941e-40
myoCAF	Oxphos	Stress	-0.304974	9.23597e-200
myoCAF	pEMT	Squamous	0.396682	5.60031e-177
myoCAF	pEMT	Stress	0.360527	4.65196e-301
myoCAF	Squamous	Stress	0.501432	0
PapFB	AC	Alveolar	0.0937097	0.461087
PapFB	AC	Basal	0.068483	0.0534746
PapFB	AC	Ciliated	-0.0157107	0.654194
PapFB	AC	Cycle	0.326196	4.99689e-06
PapFB	AC	Glandular	0.318168	2.49544e-05
PapFB	AC	Hypoxia	0.432499	2.36691e-09
PapFB	AC	Interferon	0.4454	4.25986e-12
PapFB	AC	cEMT	0.0516208	0.929185
PapFB	AC	Metal	0.0529067	0.831839
PapFB	AC	NPC	-0.025789	0.983284
PapFB	AC	OPC	-0.197941	0.0216984
PapFB	AC	Oxphos	0.144338	0.225324
PapFB	AC	pEMT	0.441638	4.82464e-10
PapFB	AC	Squamous	0.271349	0.00257531
PapFB	AC	Stress	0.156867	0.00491161
PapFB	Alveolar	Basal	-0.0361938	0.776343
PapFB	Alveolar	Ciliated	-0.0315597	0.245897
PapFB	Alveolar	Cycle	-0.0256775	0.449037
PapFB	Alveolar	Glandular	-0.0152986	0.957101
PapFB	Alveolar	Hypoxia	0.0807231	0.529587
PapFB	Alveolar	Interferon	-0.0353418	0.569053
PapFB	Alveolar	cEMT	-0.0840275	0.92846
PapFB	Alveolar	Metal	-0.0100873	0.418045
PapFB	Alveolar	NPC	-0.016057	0.438963
PapFB	Alveolar	OPC	-0.274106	7.78609e-05
PapFB	Alveolar	Oxphos	0.0895115	0.370817
PapFB	Alveolar	pEMT	0.128475	0.141419
PapFB	Alveolar	Squamous	-0.0363072	0.696097
PapFB	Alveolar	Stress	-0.222309	0.00522052
PapFB	Basal	Ciliated	-0.154566	0.0525577
PapFB	Basal	Cycle	0.122601	0.0128518
PapFB	Basal	Glandular	-0.177603	0.0734563
PapFB	Basal	Hypoxia	0.0930627	0.0200323
PapFB	Basal	Interferon	0.0445184	0.198493
PapFB	Basal	cEMT	0.235441	7.77892e-06
PapFB	Basal	Metal	-0.0522199	0.550843
PapFB	Basal	NPC	0.289557	0.00576644
PapFB	Basal	OPC	0.236482	0.00747388
PapFB	Basal	Oxphos	-0.414281	1.03045e-08
PapFB	Basal	pEMT	0.147977	4.27132e-06
PapFB	Basal	Squamous	-0.0956545	0.92806
PapFB	Basal	Stress	0.299289	4.00429e-05
PapFB	Ciliated	Cycle	0.130046	0.037257
PapFB	Ciliated	Glandular	-0.0554606	0.231896
PapFB	Ciliated	Hypoxia	0.0389547	0.631342
PapFB	Ciliated	Interferon	0.0269893	0.918353
PapFB	Ciliated	cEMT	-0.217418	0.00205943
PapFB	Ciliated	Metal	-0.19204	0.00668946
PapFB	Ciliated	NPC	-0.128696	0.45095
PapFB	Ciliated	OPC	0.216041	0.000707084
PapFB	Ciliated	Oxphos	0.223243	0.00455144
PapFB	Ciliated	pEMT	0.164409	0.19104
PapFB	Ciliated	Squamous	0.0972031	0.480598
PapFB	Ciliated	Stress	0.211267	0.00681531
PapFB	Cycle	Glandular	0.194003	0.0316332
PapFB	Cycle	Hypoxia	0.356974	1.18594e-08
PapFB	Cycle	Interferon	0.385997	3.21979e-09
PapFB	Cycle	cEMT	-0.0982621	0.157946
PapFB	Cycle	Metal	-0.0775143	0.147526
PapFB	Cycle	NPC	-0.018806	0.0731697
PapFB	Cycle	OPC	-0.0227076	0.793372
PapFB	Cycle	Oxphos	0.0590636	0.0336312
PapFB	Cycle	pEMT	0.410218	4.77723e-13
PapFB	Cycle	Squamous	0.243754	0.000326736
PapFB	Cycle	Stress	0.363774	2.36693e-08
PapFB	Glandular	Hypoxia	0.370823	3.08341e-06
PapFB	Glandular	Interferon	0.395436	1.28833e-06
PapFB	Glandular	cEMT	0.0529246	0.806984
PapFB	Glandular	Metal	0.114225	0.117643
PapFB	Glandular	NPC	-0.26445	0.00164519
PapFB	Glandular	OPC	-0.249138	0.000643896
PapFB	Glandular	Oxphos	0.16967	0.0169089
PapFB	Glandular	pEMT	0.303899	0.000499305
PapFB	Glandular	Squamous	0.446998	5.27766e-10
PapFB	Glandular	Stress	-0.0859046	0.446116
PapFB	Hypoxia	Interferon	0.501514	1.93169e-13
PapFB	Hypoxia	cEMT	0.0110945	0.269908
PapFB	Hypoxia	Metal	0.0545868	0.778243
PapFB	Hypoxia	NPC	-0.100812	0.61331
PapFB	Hypoxia	OPC	-0.229276	0.00713022
PapFB	Hypoxia	Oxphos	0.121094	0.254768
PapFB	Hypoxia	pEMT	0.641355	1.51516e-20
PapFB	Hypoxia	Squamous	0.304586	5.92461e-06
PapFB	Hypoxia	Stress	0.283145	3.08883e-07
PapFB	Interferon	cEMT	-0.129267	0.0122488
PapFB	Interferon	Metal	0.00218665	0.826015
PapFB	Interferon	NPC	-0.1845	0.00852055
PapFB	Interferon	OPC	-0.133774	0.120465
PapFB	Interferon	Oxphos	0.0764155	0.283331
PapFB	Interferon	pEMT	0.42	4.49336e-13
PapFB	Interferon	Squamous	0.306794	0.000135599
PapFB	Interferon	Stress	0.308563	7.0189e-07
PapFB	cEMT	Metal	0.0991977	0.117743
PapFB	cEMT	NPC	0.0845331	0.0113229
PapFB	cEMT	OPC	-0.0900968	0.517309
PapFB	cEMT	Oxphos	-0.184178	6.04925e-05
PapFB	cEMT	pEMT	0.0796621	0.341597
PapFB	cEMT	Squamous	0.0760373	0.785073
CycFB	cEMT	Stress	0.0391285	0.0899619
PapFB	Metal	NPC	-0.0619539	0.494175
PapFB	Metal	OPC	-0.216164	0.00063091
PapFB	Metal	Oxphos	0.0924098	0.204804
PapFB	Metal	pEMT	-0.108528	0.00299025
PapFB	Metal	Squamous	0.119364	0.0987146
PapFB	Metal	Stress	-0.266403	0.000650629
PapFB	NPC	OPC	0.101568	0.185041
PapFB	NPC	Oxphos	-0.272354	0.142374
PapFB	NPC	pEMT	-0.0606361	0.729327
PapFB	NPC	Squamous	-0.0394583	0.915973
PapFB	NPC	Stress	0.0405512	0.763031
PapFB	OPC	Oxphos	-0.231297	0.00117573
PapFB	OPC	pEMT	-0.126837	0.40203
PapFB	OPC	Squamous	-0.247616	0.000256992
PapFB	OPC	Stress	0.306634	0.00019107
PapFB	Oxphos	pEMT	0.307805	0.00546309
PapFB	Oxphos	Squamous	0.156548	0.0342703
PapFB	Oxphos	Stress	-0.12665	0.115784
PapFB	pEMT	Squamous	0.34642	2.34409e-05
PapFB	pEMT	Stress	0.244319	3.92697e-06
PapFB	Squamous	Stress	0.0140545	0.0821531
ProFB	AC	Alveolar	0.00790608	0.0762901
ProFB	AC	Basal	0.182436	3.05556e-67
ProFB	AC	Ciliated	0.0033472	0.344991
ProFB	AC	Cycle	0.0187638	0.0376027
ProFB	AC	Glandular	0.26102	2.01594e-144
ProFB	AC	Hypoxia	0.0638436	1.75938e-13
ProFB	AC	Interferon	0.269084	6.27614e-155
ProFB	AC	cEMT	0.0917221	2.59327e-24
ProFB	AC	Metal	0.173002	5.46844e-54
ProFB	AC	NPC	-0.12671	1.39584e-27
ProFB	AC	OPC	0.0863622	1.63235e-05
ProFB	AC	Oxphos	-0.0108733	0.0722964
ProFB	AC	pEMT	0.117785	1.03297e-36
ProFB	AC	Squamous	0.187948	7.6942e-71
ProFB	AC	Stress	0.0916625	7.813e-15
ProFB	Alveolar	Basal	0.0252711	0.039288
ProFB	Alveolar	Ciliated	0.0168126	0.102583
ProFB	Alveolar	Cycle	0.00228395	0.702962
ProFB	Alveolar	Glandular	-0.0422435	0.0267279
ProFB	Alveolar	Hypoxia	0.0399866	0.000171073
ProFB	Alveolar	Interferon	0.0446238	3.46806e-08
ProFB	Alveolar	cEMT	-0.0180088	0.0484589
ProFB	Alveolar	Metal	-0.0435867	1.0934e-05
ProFB	Alveolar	NPC	0.035724	0.00242352
ProFB	Alveolar	OPC	-0.0189787	0.117072
ProFB	Alveolar	Oxphos	-0.00334638	0.151748
ProFB	Alveolar	pEMT	0.0788981	9.14305e-15
ProFB	Alveolar	Squamous	-0.0314915	0.0377258
ProFB	Alveolar	Stress	-0.046961	5.31418e-10
ProFB	Basal	Ciliated	-0.0297894	0.00773464
ProFB	Basal	Cycle	-0.0181983	0.0223304
ProFB	Basal	Glandular	0.148674	2.33861e-60
ProFB	Basal	Hypoxia	0.113458	1.53958e-32
ProFB	Basal	Interferon	0.16769	2.62872e-77
ProFB	Basal	cEMT	-0.0177462	0.0403565
ProFB	Basal	Metal	0.0451772	0.000217499
ProFB	Basal	NPC	0.0273597	0.019863
ProFB	Basal	OPC	0.0964404	4.57513e-20
ProFB	Basal	Oxphos	-0.137567	2.73358e-48
ProFB	Basal	pEMT	-0.0126684	0.402264
ProFB	Basal	Squamous	0.0988949	9.59977e-26
ProFB	Basal	Stress	0.14191	2.12482e-28
ProFB	Ciliated	Cycle	0.0984241	4.06944e-19
ProFB	Ciliated	Glandular	0.0247185	0.019391
ProFB	Ciliated	Hypoxia	0.0296785	0.0055692
ProFB	Ciliated	Interferon	0.0196772	0.0167935
ProFB	Ciliated	cEMT	-0.0190752	0.423797
ProFB	Ciliated	Metal	-0.0251388	0.0491534
ProFB	Ciliated	NPC	-0.00178985	0.862952
ProFB	Ciliated	OPC	0.0262972	0.432853
ProFB	Ciliated	Oxphos	0.0342911	0.00122798
ProFB	Ciliated	pEMT	0.0816746	2.2622e-15
ProFB	Ciliated	Squamous	0.0483991	1.08718e-05
ProFB	Ciliated	Stress	0.0400938	0.00060912
ProFB	Cycle	Glandular	-0.021921	0.0602462
ProFB	Cycle	Hypoxia	0.120859	1.29127e-28
ProFB	Cycle	Interferon	0.0982421	8.33212e-16
ProFB	Cycle	cEMT	-0.0441267	3.19427e-05
ProFB	Cycle	Metal	-0.0273383	5.64831e-05
ProFB	Cycle	NPC	-0.0221299	0.0035441
ProFB	Cycle	OPC	-0.0376645	4.98218e-05
ProFB	Cycle	Oxphos	0.0779173	2.04958e-13
ProFB	Cycle	pEMT	0.22028	1.77265e-102
ProFB	Cycle	Squamous	0.110006	1.75937e-15
ProFB	Cycle	Stress	0.221752	1.34794e-93
ProFB	Glandular	Hypoxia	0.00811469	0.0132584
ProFB	Glandular	Interferon	0.219366	1.9432e-117
ProFB	Glandular	cEMT	0.0135638	8.83575e-06
ProFB	Glandular	Metal	0.172018	1.11116e-65
ProFB	Glandular	NPC	-0.0517255	4.29699e-06
ProFB	Glandular	OPC	0.0658936	6.75961e-07
ProFB	Glandular	Oxphos	-0.0446152	1.92626e-07
ProFB	Glandular	pEMT	0.00686204	0.0958244
ProFB	Glandular	Squamous	0.220303	2.31555e-112
ProFB	Glandular	Stress	0.0220975	0.462542
ProFB	Hypoxia	Interferon	0.217224	2.6619e-107
ProFB	Hypoxia	cEMT	0.0486844	7.31294e-06
ProFB	Hypoxia	Metal	-0.029876	4.0518e-08
ProFB	Hypoxia	NPC	0.0634766	4.34731e-09
ProFB	Hypoxia	OPC	0.102629	5.51498e-06
ProFB	Hypoxia	Oxphos	-0.129488	4.75554e-36
ProFB	Hypoxia	pEMT	0.306536	3.8932e-259
ProFB	Hypoxia	Squamous	0.0430671	3.11657e-07
ProFB	Hypoxia	Stress	0.419403	0
ProFB	Interferon	cEMT	0.174254	5.88919e-73
ProFB	Interferon	Metal	0.110282	8.72356e-20
ProFB	Interferon	NPC	-0.0434817	0.00210244
ProFB	Interferon	OPC	0.0895276	2.18887e-09
ProFB	Interferon	Oxphos	-0.151978	3.28734e-61
ProFB	Interferon	pEMT	0.242909	1.96504e-113
ProFB	Interferon	Squamous	0.143328	7.00959e-44
ProFB	Interferon	Stress	0.2929	2.84058e-130
ProFB	cEMT	Metal	0.110397	2.11786e-31
ProFB	cEMT	NPC	-0.105104	3.3165e-18
ProFB	cEMT	OPC	0.137036	1.33508e-42
ProFB	cEMT	Oxphos	-0.0954534	5.92776e-26
ProFB	cEMT	pEMT	0.440229	1.19087e-284
ProFB	cEMT	Squamous	-0.022346	0.280087
DevFB	cEMT	Stress	0.178562	0.0302565
ProFB	Metal	NPC	-0.0620154	1.28522e-06
ProFB	Metal	OPC	0.0440911	0.000238687
ProFB	Metal	Oxphos	-0.0348485	0.000652697
ProFB	Metal	pEMT	0.0774334	0.980429
ProFB	Metal	Squamous	0.0957442	4.07326e-24
ProFB	Metal	Stress	-0.00108811	4.24055e-12
ProFB	NPC	OPC	-0.0378005	0.00500896
ProFB	NPC	Oxphos	-0.0659717	1.17262e-09
ProFB	NPC	pEMT	-0.107144	1.69193e-20
ProFB	NPC	Squamous	-0.0299855	0.0101431
ProFB	NPC	Stress	0.0818778	4.03705e-11
ProFB	OPC	Oxphos	-0.0971827	9.14068e-18
ProFB	OPC	pEMT	0.185108	6.82412e-34
ProFB	OPC	Squamous	0.0443898	0.00140387
ProFB	OPC	Stress	0.0453899	0.306469
ProFB	Oxphos	pEMT	0.0588412	1.18743e-07
ProFB	Oxphos	Squamous	0.00779135	0.485996
ProFB	Oxphos	Stress	-0.188181	5.02332e-60
ProFB	pEMT	Squamous	0.0599105	1.25363e-08
ProFB	pEMT	Stress	0.18498	1.7696e-137
ProFB	Squamous	Stress	0.100781	1.94137e-11
UniFB	AC	Alveolar	0.017465	0.450629
UniFB	AC	Basal	0.220355	0
UniFB	AC	Ciliated	-0.0373194	5.73004e-14
UniFB	AC	Cycle	-0.00337507	0.0167014
UniFB	AC	Glandular	0.154424	7.72109e-178
UniFB	AC	Hypoxia	0.176917	2.49136e-213
UniFB	AC	Interferon	0.24366	0
UniFB	AC	cEMT	0.018444	0.0564108
UniFB	AC	Metal	0.0424341	3.18708e-14
UniFB	AC	NPC	0.0257995	6.12836e-05
UniFB	AC	OPC	0.0734857	2.15123e-29
UniFB	AC	Oxphos	-0.117591	9.95931e-99
UniFB	AC	pEMT	0.141873	1.77865e-106
UniFB	AC	Squamous	0.0458393	8.3998e-13
UniFB	AC	Stress	0.147601	3.77344e-196
UniFB	Alveolar	Basal	-0.0406536	6.93087e-20
UniFB	Alveolar	Ciliated	0.023827	2.61841e-05
UniFB	Alveolar	Cycle	0.0155884	0.0310824
UniFB	Alveolar	Glandular	-0.0124969	0.174093
UniFB	Alveolar	Hypoxia	0.00303063	0.00683067
UniFB	Alveolar	Interferon	-0.00344009	0.0062804
UniFB	Alveolar	cEMT	-0.0276277	0.000812402
UniFB	Alveolar	Metal	0.043374	8.97625e-16
UniFB	Alveolar	NPC	-0.0341028	6.36558e-08
UniFB	Alveolar	OPC	-0.0292222	0.000460041
UniFB	Alveolar	Oxphos	0.0562223	8.01343e-26
UniFB	Alveolar	pEMT	0.0206245	0.460742
UniFB	Alveolar	Squamous	0.0161316	5.86691e-05
UniFB	Alveolar	Stress	-0.0867415	1.00039e-73
UniFB	Basal	Ciliated	0.00458793	0.207368
UniFB	Basal	Cycle	0.00135759	0.00624877
UniFB	Basal	Glandular	0.217068	6.65995e-273
UniFB	Basal	Hypoxia	0.3137	0
UniFB	Basal	Interferon	0.367672	0
UniFB	Basal	cEMT	0.0793883	6.21138e-17
UniFB	Basal	Metal	-0.130671	7.4959e-112
UniFB	Basal	NPC	0.0299109	1.00715e-06
UniFB	Basal	OPC	0.102075	3.12057e-55
UniFB	Basal	Oxphos	-0.220268	0
UniFB	Basal	pEMT	0.405332	0
UniFB	Basal	Squamous	0.0121026	0.752406
UniFB	Basal	Stress	0.209171	0
UniFB	Ciliated	Cycle	0.0826801	1.07295e-47
UniFB	Ciliated	Glandular	0.0269968	0.000155054
UniFB	Ciliated	Hypoxia	0.00147814	0.029246
UniFB	Ciliated	Interferon	0.0167657	0.312626
UniFB	Ciliated	cEMT	0.0762997	9.06719e-29
UniFB	Ciliated	Metal	-0.0239491	0.00373035
UniFB	Ciliated	NPC	-0.0211867	4.11705e-05
UniFB	Ciliated	OPC	-0.050212	7.03623e-20
UniFB	Ciliated	Oxphos	0.094071	3.22098e-73
UniFB	Ciliated	pEMT	0.120703	2.43699e-95
UniFB	Ciliated	Squamous	0.0624361	2.31611e-31
UniFB	Ciliated	Stress	-0.0569083	3.47814e-24
UniFB	Cycle	Glandular	0.0443773	2.60438e-12
UniFB	Cycle	Hypoxia	0.106499	8.83976e-67
UniFB	Cycle	Interferon	0.120425	3.09239e-84
UniFB	Cycle	cEMT	-0.0353973	1.59775e-14
UniFB	Cycle	Metal	-0.0439491	1.44173e-12
UniFB	Cycle	NPC	-0.00708218	0.0207736
UniFB	Cycle	OPC	-0.0300806	2.36723e-09
UniFB	Cycle	Oxphos	0.0747183	1.00273e-57
UniFB	Cycle	pEMT	0.193744	3.1438e-280
UniFB	Cycle	Squamous	0.0958373	3.87836e-61
UniFB	Cycle	Stress	0.124484	1.11514e-118
UniFB	Glandular	Hypoxia	0.10903	1.15517e-76
UniFB	Glandular	Interferon	0.250956	0
UniFB	Glandular	cEMT	0.0887942	1.75123e-30
UniFB	Glandular	Metal	-0.0286189	0.000648296
UniFB	Glandular	NPC	0.0134693	0.0321085
UniFB	Glandular	OPC	0.0624392	3.02122e-15
UniFB	Glandular	Oxphos	-0.0679057	1.2216e-22
UniFB	Glandular	pEMT	0.225607	2.65990626511644e-311
UniFB	Glandular	Squamous	0.181051	4.49795474666841e-315
UniFB	Glandular	Stress	0.0825494	1.14789e-57
UniFB	Hypoxia	Interferon	0.340266	0
UniFB	Hypoxia	cEMT	-0.0763153	4.95448e-67
UniFB	Hypoxia	Metal	-0.145115	2.5924e-160
UniFB	Hypoxia	NPC	0.0307598	9.06817e-05
UniFB	Hypoxia	OPC	0.00881856	0.0297429
UniFB	Hypoxia	Oxphos	-0.182812	1.24921e-259
UniFB	Hypoxia	pEMT	0.465053	0
UniFB	Hypoxia	Squamous	0.0263332	9.78033e-05
UniFB	Hypoxia	Stress	0.471002	0
UniFB	Interferon	cEMT	0.0636844	5.79546e-08
UniFB	Interferon	Metal	-0.048205	9.5771e-18
UniFB	Interferon	NPC	-0.0153488	0.00120836
UniFB	Interferon	OPC	0.0181333	0.314889
UniFB	Interferon	Oxphos	-0.10663	2.69617e-78
UniFB	Interferon	pEMT	0.463293	0
UniFB	Interferon	Squamous	0.0796217	1.7516e-27
UniFB	Interferon	Stress	0.273682	0
UniFB	cEMT	Metal	0.116971	9.07102e-122
UniFB	cEMT	NPC	-0.0137756	0.0561969
UniFB	cEMT	OPC	0.161859	1.32371e-169
UniFB	cEMT	Oxphos	0.0428836	5.88628e-14
UniFB	cEMT	pEMT	0.120935	1.57492e-45
UniFB	cEMT	Squamous	0.0674386	1.8873e-17
FCC	cEMT	Stress	0.27059	8.91685e-119
UniFB	Metal	NPC	-0.041889	2.15318e-06
UniFB	Metal	OPC	0.0649833	5.43829e-34
UniFB	Metal	Oxphos	0.108368	1.75697e-72
UniFB	Metal	pEMT	-0.175147	1.80566e-259
UniFB	Metal	Squamous	0.049772	5.23193e-23
UniFB	Metal	Stress	-0.155773	4.04272e-189
UniFB	NPC	OPC	0.0427235	1.4294e-16
UniFB	NPC	Oxphos	-0.0977851	1.04517e-68
UniFB	NPC	pEMT	-0.0685859	1.01825e-47
UniFB	NPC	Squamous	-0.0233739	2.58153e-06
UniFB	NPC	Stress	0.0752243	3.75493e-49
UniFB	OPC	Oxphos	-0.0798233	5.07691e-41
UniFB	OPC	pEMT	0.0206613	5.81444e-06
UniFB	OPC	Squamous	0.028613	0.00203709
UniFB	OPC	Stress	-0.0596051	6.56853e-17
UniFB	Oxphos	pEMT	-0.061737	3.58486e-31
UniFB	Oxphos	Squamous	0.0557598	1.36562e-26
UniFB	Oxphos	Stress	-0.282976	0
UniFB	pEMT	Squamous	0.113014	3.60822e-68
UniFB	pEMT	Stress	0.283193	0
UniFB	Squamous	Stress	0.0217654	8.65982e-11
