# Supplementary material for: A systematic characterization of fibroblast subtypes and heterogeneity
Source: iScience. 2025 Nov 10;28(12):113915. doi: 10.1016/j.isci.2025.113915 (PMC12686731; doi:10.1016/j.isci.2025.113915)
Supplement: Table S14. Results of survival analysis for TCGA bulk RNA-seq data [file mmc15.xlsx]

## Sheet: Sheet1
Method	CancerType	CellType	p-value	HR	low95	up95	p-value format
Log rank	ACC	ActFB	0.740309	1.13662	0.534093	2.41887
Log rank	ACC	apCAF	0.931	1.0345	0.472022	2.26723
Log rank	ACC	CycFB	0.360558	1.44824	0.674428	3.10988
Log rank	ACC	CytFB	0.347685	0.687824	0.320387	1.47666
Log rank	ACC	DerFB	0.569499	1.24391	0.583864	2.65014
Log rank	ACC	DevFB	0.117808	0.551289	0.255892	1.18769
Log rank	ACC	EpiFB	0.0102002	2.92367	1.37493	6.21696	*
Log rank	ACC	FCC	0.185215	1.66029	0.77491	3.55727
Log rank	ACC	FCPC	0.713461	0.86779	0.407865	1.84635
Log rank	ACC	iCAF	0.946841	1.02597	0.482058	2.18358
Log rank	ACC	LipFB	0.118505	0.525971	0.24621	1.12362
Log rank	ACC	MetFB	0.851467	1.07457	0.505366	2.28487
Log rank	ACC	myoCAF	0.139872	0.544015	0.254268	1.16394
Log rank	ACC	PapFB	0.406011	0.72188	0.338158	1.54103
Log rank	ACC	ProFB	0.902918	1.04801	0.484656	2.26621
Log rank	ACC	UniFB	0.0208008	0.359455	0.168211	0.768127	*
Log rank	BLCA	ActFB	0.140538	1.24916	0.930967	1.6761
Log rank	BLCA	apCAF	0.0168182	1.42767	1.06267	1.91803	*
Log rank	BLCA	CycFB	0.726154	1.05386	0.785365	1.41413
Log rank	BLCA	CytFB	0.0352041	1.36849	1.01822	1.83925	*
Log rank	BLCA	DerFB	0.619293	1.07738	0.802987	1.44553
Log rank	BLCA	DevFB	0.0235287	1.40331	1.04556	1.88347	*
Log rank	BLCA	EpiFB	0.0262434	1.39492	1.03916	1.87249	*
Log rank	BLCA	FCC	0.0236038	1.40949	1.05058	1.891	*
Log rank	BLCA	FCPC	0.306711	1.16736	0.869329	1.56757
Log rank	BLCA	iCAF	0.892271	1.02048	0.760685	1.36901
Log rank	BLCA	LipFB	0.0128679	1.44799	1.07716	1.94647	*
Log rank	BLCA	MetFB	0.00115035	1.62782	1.21175	2.18676	**
Log rank	BLCA	myoCAF	0.000383404	1.69606	1.25936	2.2842	***
Log rank	BLCA	PapFB	0.0283818	1.38631	1.03164	1.86291	*
Log rank	BLCA	ProFB	0.00209494	1.58055	1.17536	2.12542	**
Log rank	BLCA	UniFB	0.00927377	1.47352	1.09481	1.98323	**
Log rank	BRCA	ActFB	0.50228	0.895644	0.648849	1.23631
Log rank	BRCA	apCAF	0.608116	1.08845	0.786968	1.50543
Log rank	BRCA	CycFB	0.548622	1.10244	0.798757	1.52158
Log rank	BRCA	CytFB	0.785882	1.0454	0.757499	1.44272
Log rank	BRCA	DerFB	0.0179832	0.676325	0.490405	0.93273	*
Log rank	BRCA	DevFB	0.337865	1.16907	0.84664	1.61428
Log rank	BRCA	EpiFB	0.259618	0.829974	0.600957	1.14627
Log rank	BRCA	FCC	0.899873	1.02073	0.740252	1.40748
Log rank	BRCA	FCPC	0.336704	0.852871	0.617237	1.17846
Log rank	BRCA	iCAF	0.0160845	0.671587	0.487109	0.925931	*
Log rank	BRCA	LipFB	0.38019	0.86663	0.627741	1.19643
Log rank	BRCA	MetFB	0.661264	1.07423	0.778007	1.48323
Log rank	BRCA	myoCAF	0.129748	1.27861	0.926222	1.76507
Log rank	BRCA	PapFB	0.766458	1.04965	0.760853	1.44808
Log rank	BRCA	ProFB	0.952787	1.00988	0.728753	1.39946
Log rank	BRCA	UniFB	0.631146	0.924614	0.670534	1.27497
Log rank	CESC	ActFB	0.483308	1.1851	0.736612	1.90665
Log rank	CESC	apCAF	0.012353	1.8353	1.1385	2.95857	*
Log rank	CESC	CycFB	0.457639	1.19708	0.744006	1.92606
Log rank	CESC	CytFB	0.0786278	1.52745	0.947577	2.46217
Log rank	CESC	DerFB	0.509847	1.1728	0.727981	1.88941
Log rank	CESC	DevFB	0.532342	1.16433	0.717334	1.88986
Log rank	CESC	EpiFB	0.79379	1.06586	0.657504	1.72783
Log rank	CESC	FCC	0.42949	1.2157	0.753529	1.96132
Log rank	CESC	FCPC	0.717211	1.09162	0.678307	1.75678
Log rank	CESC	iCAF	0.691638	1.10127	0.68158	1.7794
Log rank	CESC	LipFB	0.0874404	1.50896	0.93326	2.4398
Log rank	CESC	MetFB	0.146406	1.41704	0.87653	2.29087
Log rank	CESC	myoCAF	0.0294888	1.68407	1.03006	2.75333	*
Log rank	CESC	PapFB	0.235824	1.33001	0.824298	2.14598
Log rank	CESC	ProFB	0.00342923	2.07822	1.29167	3.34374	**
Log rank	CESC	UniFB	0.0540562	1.58426	0.972503	2.58083
Log rank	CHOL	ActFB	0.453588	1.40604	0.557243	3.54776
Log rank	CHOL	apCAF	0.149815	0.505582	0.199468	1.28147
Log rank	CHOL	CycFB	0.108744	2.1287	0.836035	5.42006
Log rank	CHOL	CytFB	0.114925	0.475263	0.186807	1.20914
Log rank	CHOL	DerFB	0.533841	1.33804	0.529557	3.38087
Log rank	CHOL	DevFB	0.856109	0.91786	0.363554	2.31731
Log rank	CHOL	EpiFB	0.808799	1.11611	0.442426	2.81561
Log rank	CHOL	FCC	0.893743	1.06503	0.418782	2.70855
Log rank	CHOL	FCPC	0.444722	1.42842	0.558729	3.65182
Log rank	CHOL	iCAF	0.84483	1.09628	0.434746	2.76442
Log rank	CHOL	LipFB	0.416401	0.677563	0.268839	1.70768
Log rank	CHOL	MetFB	0.391858	1.48891	0.580276	3.82033
Log rank	CHOL	myoCAF	0.456585	0.700701	0.277848	1.76709
Log rank	CHOL	PapFB	0.149815	0.505582	0.199468	1.28147
Log rank	CHOL	ProFB	0.151098	0.495518	0.196696	1.24831
Log rank	CHOL	UniFB	0.557114	0.750678	0.292336	1.92764
Log rank	COAD	ActFB	0.389437	0.841785	0.56527	1.25356
Log rank	COAD	apCAF	0.767613	0.941055	0.628441	1.40918
Log rank	COAD	CycFB	0.39978	0.84507	0.565652	1.26251
Log rank	COAD	CytFB	0.926074	1.01927	0.67831	1.5316
Log rank	COAD	DerFB	0.403619	0.8437	0.558261	1.27508
Log rank	COAD	DevFB	0.204731	0.773899	0.520851	1.14989
Log rank	COAD	EpiFB	0.510845	1.14134	0.768113	1.69592
Log rank	COAD	FCC	0.172889	0.760209	0.510261	1.13259
Log rank	COAD	FCPC	0.475426	0.866087	0.582302	1.28817
Log rank	COAD	iCAF	0.746963	1.06753	0.716718	1.59006
Log rank	COAD	LipFB	0.751787	0.936919	0.625787	1.40274
Log rank	COAD	MetFB	0.328772	0.81787	0.548666	1.21916
Log rank	COAD	myoCAF	0.739046	1.07068	0.713698	1.60621
Log rank	COAD	PapFB	0.351254	0.823442	0.549952	1.23294
Log rank	COAD	ProFB	0.19175	0.766044	0.514177	1.14129
Log rank	COAD	UniFB	0.69822	0.923877	0.619865	1.37699
Log rank	DLBC	ActFB	0.533125	0.672922	0.171032	2.64761
Log rank	DLBC	apCAF	0.19095	2.25446	0.5764	8.81785
Log rank	DLBC	CycFB	0.382228	0.573234	0.140347	2.34132
Log rank	DLBC	CytFB	0.198261	2.22521	0.570357	8.68148
Log rank	DLBC	DerFB	0.896194	1.10751	0.240074	5.10917
Log rank	DLBC	DevFB	0.327768	0.546192	0.144382	2.06622
Log rank	DLBC	EpiFB	0.957507	1.03668	0.261379	4.11167
Log rank	DLBC	FCC	0.635204	0.740332	0.191596	2.86067
Log rank	DLBC	FCPC	0.991964	1.00684	0.252203	4.01948
Log rank	DLBC	iCAF	0.814821	0.852514	0.204583	3.55248
Log rank	DLBC	LipFB	0.688505	0.763316	0.200675	2.90346
Log rank	DLBC	MetFB	0.690624	0.778195	0.203055	2.98238
Log rank	DLBC	myoCAF	0.606253	0.721986	0.186018	2.80222
Log rank	DLBC	PapFB	0.19095	2.25446	0.5764	8.81785
Log rank	DLBC	ProFB	0.566395	1.43951	0.368206	5.62776
Log rank	DLBC	UniFB	0.324163	0.543923	0.143707	2.05871
Log rank	ESCA	ActFB	0.435945	1.1938	0.755017	1.88758
Log rank	ESCA	apCAF	0.320175	1.26107	0.801531	1.98406
Log rank	ESCA	CycFB	0.278048	1.28589	0.802303	2.06095
Log rank	ESCA	CytFB	0.413314	0.828964	0.528741	1.29966
Log rank	ESCA	DerFB	0.145672	1.38944	0.876877	2.2016
Log rank	ESCA	DevFB	0.235387	1.31158	0.827938	2.07776
Log rank	ESCA	EpiFB	0.771621	0.93475	0.593114	1.47317
Log rank	ESCA	FCC	0.06832	1.51172	0.960731	2.3787
Log rank	ESCA	FCPC	0.38201	1.21884	0.773423	1.92076
Log rank	ESCA	iCAF	0.432886	1.19694	0.750403	1.90918
Log rank	ESCA	LipFB	0.0344208	0.61062	0.389484	0.957311	*
Log rank	ESCA	MetFB	0.626215	0.894818	0.570441	1.40365
Log rank	ESCA	myoCAF	0.493904	0.851641	0.540054	1.343
Log rank	ESCA	PapFB	0.10268	0.684122	0.436313	1.07268
Log rank	ESCA	ProFB	0.463159	1.18485	0.754009	1.86187
Log rank	ESCA	UniFB	0.617029	1.12145	0.707791	1.77687
Log rank	GBM	ActFB	0.980889	1.00426	0.704548	1.43148
Log rank	GBM	apCAF	0.335704	0.842	0.591165	1.19926
Log rank	GBM	CycFB	0.989606	1.00233	0.70145	1.43226
Log rank	GBM	CytFB	0.544437	0.897821	0.630464	1.27855
Log rank	GBM	DerFB	0.53076	0.892631	0.623132	1.27869
Log rank	GBM	DevFB	0.341307	1.18513	0.831536	1.68908
Log rank	GBM	EpiFB	0.73047	0.940882	0.660688	1.3399
Log rank	GBM	FCC	0.760438	0.946312	0.660069	1.35669
Log rank	GBM	FCPC	0.963002	0.991745	0.693638	1.41797
Log rank	GBM	iCAF	0.972056	0.993753	0.694341	1.42227
Log rank	GBM	LipFB	0.486517	0.88396	0.620619	1.25904
Log rank	GBM	MetFB	0.0715259	1.37621	0.965187	1.96227
Log rank	GBM	myoCAF	0.950213	1.01126	0.709032	1.44232
Log rank	GBM	PapFB	0.142612	0.771293	0.540586	1.10046
Log rank	GBM	ProFB	0.208251	0.799221	0.561252	1.13809
Log rank	GBM	UniFB	0.234326	1.23732	0.863959	1.77202
Log rank	HNSC	ActFB	0.0101725	1.41573	1.08312	1.8505	*
Log rank	HNSC	apCAF	0.847032	0.973775	0.741798	1.2783
Log rank	HNSC	CycFB	0.00474949	1.46236	1.1123	1.92259	**
Log rank	HNSC	CytFB	0.917858	0.986018	0.753009	1.29113
Log rank	HNSC	DerFB	0.0105721	1.41281	1.0739	1.85868	*
Log rank	HNSC	DevFB	0.00241384	1.50653	1.15249	1.96932	**
Log rank	HNSC	EpiFB	0.0795442	1.27041	0.972689	1.65926
Log rank	HNSC	FCC	0.00393727	1.49431	1.14384	1.95216	**
Log rank	HNSC	FCPC	0.0126193	1.40219	1.07309	1.83222	*
Log rank	HNSC	iCAF	0.00667311	1.4424	1.09631	1.89774	**
Log rank	HNSC	LipFB	0.976829	0.996046	0.761078	1.30355
Log rank	HNSC	MetFB	0.00207895	1.54197	1.17943	2.01594	**
Log rank	HNSC	myoCAF	0.126562	1.23167	0.94316	1.60842
Log rank	HNSC	PapFB	0.885968	1.01977	0.779001	1.33494
Log rank	HNSC	ProFB	0.882948	1.02087	0.775089	1.34459
Log rank	HNSC	UniFB	0.4944	1.09652	0.839569	1.43211
Log rank	KICH	ActFB	0.971371	1.02431	0.274551	3.82152
Log rank	KICH	apCAF	0.432713	1.72784	0.46614	6.40455
Log rank	KICH	CycFB	0.57056	1.45799	0.393192	5.40632
Log rank	KICH	CytFB	0.812063	1.17228	0.317156	4.33304
Log rank	KICH	DerFB	0.625015	0.722797	0.195352	2.67433
Log rank	KICH	DevFB	0.650274	1.37594	0.364065	5.20017
Log rank	KICH	EpiFB	0.0670377	0.257214	0.0695094	0.951801
Log rank	KICH	FCC	0.538536	0.649651	0.173917	2.42671
Log rank	KICH	FCPC	0.254316	0.457442	0.123682	1.69186
Log rank	KICH	iCAF	0.950926	0.959769	0.258432	3.56441
Log rank	KICH	LipFB	0.190835	0.408998	0.109999	1.52074
Log rank	KICH	MetFB	0.168396	0.348448	0.0937289	1.2954
Log rank	KICH	myoCAF	0.138872	0.324499	0.0876184	1.20179
Log rank	KICH	PapFB	0.908578	1.0799	0.291337	4.00284
Log rank	KICH	ProFB	0.306529	2.02755	0.548897	7.48949
Log rank	KICH	UniFB	0.564132	1.46829	0.395827	5.44651
Log rank	KIRC	ActFB	0.00129609	1.64217	1.21161	2.22575	**
Log rank	KIRC	apCAF	0.000269848	0.574237	0.420246	0.784655	***
Log rank	KIRC	CycFB	0.00260929	1.5847	1.16443	2.15666	**
Log rank	KIRC	CytFB	4.3086e-05	0.533602	0.392853	0.724776	***
Log rank	KIRC	DerFB	0.0299307	1.403	1.03682	1.89849	*
Log rank	KIRC	DevFB	0.0408241	0.729919	0.539309	0.987898	*
Log rank	KIRC	EpiFB	0.00157658	1.62007	1.18774	2.20976	**
Log rank	KIRC	FCC	0.0681569	1.32604	0.979956	1.79434
Log rank	KIRC	FCPC	0.0107569	1.49135	1.10209	2.01811	*
Log rank	KIRC	iCAF	0.0580088	1.34543	0.994001	1.8211
Log rank	KIRC	LipFB	2.05907e-05	0.520533	0.382995	0.707464	***
Log rank	KIRC	MetFB	0.592949	1.08571	0.802262	1.46932
Log rank	KIRC	myoCAF	0.0103321	1.49638	1.10572	2.02507	*
Log rank	KIRC	PapFB	1.5106e-05	0.515204	0.378972	0.70041	***
Log rank	KIRC	ProFB	0.000110406	0.554619	0.407109	0.755577	***
Log rank	KIRC	UniFB	0.659618	0.934146	0.68891	1.26668
Log rank	KIRP	ActFB	0.0140129	2.19274	1.18732	4.04955	*
Log rank	KIRP	apCAF	0.238202	1.43929	0.774403	2.67505
Log rank	KIRP	CycFB	0.0335505	1.94536	1.05083	3.60137	*
Log rank	KIRP	CytFB	0.483641	1.24345	0.673887	2.29438
Log rank	KIRP	DerFB	0.104005	1.6539	0.887977	3.08045
Log rank	KIRP	DevFB	0.976953	0.990979	0.534618	1.8369
Log rank	KIRP	EpiFB	0.0860437	1.71206	0.928203	3.15787
Log rank	KIRP	FCC	0.000916069	2.79186	1.48743	5.24023	***
Log rank	KIRP	FCPC	0.0705765	1.7543	0.947681	3.24746
Log rank	KIRP	iCAF	0.255248	1.42312	0.766112	2.64357
Log rank	KIRP	LipFB	0.662574	0.871154	0.470761	1.61209
Log rank	KIRP	MetFB	0.289617	0.724004	0.388387	1.34964
Log rank	KIRP	myoCAF	0.831835	0.935878	0.507386	1.72623
Log rank	KIRP	PapFB	0.631121	1.16129	0.629117	2.14362
Log rank	KIRP	ProFB	0.149945	1.56628	0.846486	2.89813
Log rank	KIRP	UniFB	0.211993	1.47209	0.794594	2.72723
Log rank	LAML	ActFB	0.764896	0.941509	0.632845	1.40072
Log rank	LAML	apCAF	0.416774	0.850105	0.565688	1.27752
Log rank	LAML	CycFB	0.890173	1.02805	0.689453	1.53294
Log rank	LAML	CytFB	0.136551	0.741641	0.487072	1.12926
Log rank	LAML	DerFB	0.149303	0.751245	0.510149	1.10628
Log rank	LAML	DevFB	0.181806	1.29709	0.874833	1.92317
Log rank	LAML	EpiFB	0.976021	0.993827	0.659389	1.49789
Log rank	LAML	FCC	0.498241	0.872644	0.588463	1.29406
Log rank	LAML	FCPC	0.154293	0.742614	0.498614	1.10602
Log rank	LAML	iCAF	0.252485	0.796702	0.540536	1.17427
Log rank	LAML	LipFB	0.0995414	0.726086	0.488497	1.07923
Log rank	LAML	MetFB	0.0994721	1.38513	0.916547	2.09328
Log rank	LAML	myoCAF	0.135172	1.33647	0.902953	1.97811
Log rank	LAML	PapFB	0.270215	0.805647	0.540668	1.20049
Log rank	LAML	ProFB	0.60555	0.90304	0.607026	1.34341
Log rank	LAML	UniFB	0.905775	1.02348	0.69367	1.51011
Log rank	LGG	ActFB	0.728729	1.06539	0.742016	1.52968
Log rank	LGG	apCAF	0.744659	1.06165	0.740099	1.52291
Log rank	LGG	CycFB	0.00218452	0.546788	0.382633	0.781367	**
Log rank	LGG	CytFB	0.406681	1.16425	0.814507	1.66418
Log rank	LGG	DerFB	0.015646	0.640928	0.450838	0.911168	*
Log rank	LGG	DevFB	0.96607	0.992454	0.69885	1.40941
Log rank	LGG	EpiFB	0.26799	1.21943	0.852557	1.74418
Log rank	LGG	FCC	0.645337	1.08643	0.760048	1.55297
Log rank	LGG	FCPC	0.141675	1.29964	0.906393	1.8635
Log rank	LGG	iCAF	0.0266845	0.663653	0.466248	0.944639	*
Log rank	LGG	LipFB	0.070421	0.726041	0.503422	1.04711
Log rank	LGG	MetFB	0.0632173	1.38997	0.97279	1.98604
Log rank	LGG	myoCAF	0.804221	0.956734	0.673751	1.35857
Log rank	LGG	PapFB	0.706605	1.07072	0.750311	1.52796
Log rank	LGG	ProFB	0.0819961	1.38072	0.968856	1.96766
Log rank	LGG	UniFB	0.0028587	1.68919	1.1778	2.4226	**
Log rank	LIHC	ActFB	0.198915	1.25257	0.8867	1.7694
Log rank	LIHC	apCAF	0.334254	0.841496	0.59425	1.19161
Log rank	LIHC	CycFB	0.218314	1.2429	0.880048	1.75537
Log rank	LIHC	CytFB	0.32096	0.840126	0.594886	1.18646
Log rank	LIHC	DerFB	0.902176	1.02185	0.723583	1.44307
Log rank	LIHC	DevFB	0.294339	0.831959	0.586958	1.17923
Log rank	LIHC	EpiFB	0.0491777	1.40797	0.996178	1.98997	*
Log rank	LIHC	FCC	0.0949163	1.33757	0.944733	1.89376
Log rank	LIHC	FCPC	0.901752	1.02193	0.72351	1.44343
Log rank	LIHC	iCAF	0.466109	0.879697	0.62287	1.24242
Log rank	LIHC	LipFB	0.168054	0.785229	0.555793	1.10938
Log rank	LIHC	MetFB	0.233142	0.811817	0.573258	1.14965
Log rank	LIHC	myoCAF	0.0711188	0.72832	0.515589	1.02882
Log rank	LIHC	PapFB	0.397339	0.861389	0.609786	1.21681
Log rank	LIHC	ProFB	0.694231	1.07115	0.758508	1.51265
Log rank	LIHC	UniFB	0.00994171	0.640177	0.450672	0.909367	**
Log rank	LUAD	ActFB	0.0450775	1.34786	1.00716	1.80381	*
Log rank	LUAD	apCAF	0.835449	1.03131	0.770641	1.38016
Log rank	LUAD	CycFB	0.231009	1.19385	0.891201	1.59929
Log rank	LUAD	CytFB	0.846013	1.02924	0.768984	1.37758
Log rank	LUAD	DerFB	0.461991	1.1155	0.831247	1.49696
Log rank	LUAD	DevFB	0.893971	1.0199	0.761953	1.36516
Log rank	LUAD	EpiFB	0.0160532	1.43692	1.07362	1.92316	*
Log rank	LUAD	FCC	0.00686681	1.49905	1.1201	2.0062	**
Log rank	LUAD	FCPC	0.211791	1.20351	0.899299	1.61062
Log rank	LUAD	iCAF	0.117102	1.2608	0.940097	1.6909
Log rank	LUAD	LipFB	0.437356	0.88985	0.6639	1.1927
Log rank	LUAD	MetFB	0.150957	1.23873	0.925617	1.65775
Log rank	LUAD	myoCAF	0.360046	1.14559	0.855989	1.53316
Log rank	LUAD	PapFB	0.366985	1.14353	0.854488	1.53034
Log rank	LUAD	ProFB	0.106268	1.27069	0.949323	1.70083
Log rank	LUAD	UniFB	0.994526	0.998982	0.746206	1.33738
Log rank	LUSC	ActFB	0.464071	1.10729	0.840461	1.45883
Log rank	LUSC	apCAF	0.110726	1.24972	0.948841	1.64601
Log rank	LUSC	CycFB	0.861165	0.976179	0.741369	1.28536
Log rank	LUSC	CytFB	0.227978	1.18372	0.898809	1.55894
Log rank	LUSC	DerFB	0.832249	0.970961	0.737264	1.27873
Log rank	LUSC	DevFB	0.147363	1.22155	0.926587	1.61042
Log rank	LUSC	EpiFB	0.0135479	1.41091	1.07014	1.8602	*
Log rank	LUSC	FCC	0.772933	1.04122	0.788836	1.37435
Log rank	LUSC	FCPC	0.874991	0.978321	0.743011	1.28815
Log rank	LUSC	iCAF	0.311805	0.868443	0.659513	1.14356
Log rank	LUSC	LipFB	0.223867	1.18699	0.901206	1.5634
Log rank	LUSC	MetFB	0.0984192	1.25964	0.956319	1.65916
Log rank	LUSC	myoCAF	0.00193201	1.53525	1.1596	2.0326	**
Log rank	LUSC	PapFB	0.320958	1.14893	0.872441	1.51305
Log rank	LUSC	ProFB	0.202375	1.19707	0.908785	1.57681
Log rank	LUSC	UniFB	0.173969	1.20829	0.917214	1.59174
Log rank	MESO	ActFB	0.0919168	1.47555	0.932229	2.33554
Log rank	MESO	apCAF	0.569916	1.14	0.720432	1.80391
Log rank	MESO	CycFB	0.333345	1.24943	0.789666	1.97687
Log rank	MESO	CytFB	0.431375	1.19819	0.756289	1.89829
Log rank	MESO	DerFB	0.827429	0.950456	0.597662	1.5115
Log rank	MESO	DevFB	0.875358	0.96459	0.609176	1.52736
Log rank	MESO	EpiFB	0.0212024	1.69554	1.06857	2.69038	*
Log rank	MESO	FCC	0.0165601	1.72653	1.0808	2.75807	*
Log rank	MESO	FCPC	0.651062	1.11623	0.690799	1.80366
Log rank	MESO	iCAF	0.209148	0.747816	0.456864	1.22406
Log rank	MESO	LipFB	0.501816	0.8561	0.53844	1.36117
Log rank	MESO	MetFB	0.857107	1.04215	0.65834	1.64972
Log rank	MESO	myoCAF	0.00761831	1.8217	1.11569	2.97446	**
Log rank	MESO	PapFB	0.190074	1.34847	0.847095	2.1466
Log rank	MESO	ProFB	0.0258253	1.64664	1.01669	2.66691	*
Log rank	MESO	UniFB	0.452429	1.19283	0.752465	1.89091
Log rank	OV	ActFB	0.65257	0.935105	0.696918	1.2547
Log rank	OV	apCAF	0.110104	1.26847	0.941727	1.70859
Log rank	OV	CycFB	0.133541	0.800254	0.594728	1.0768
Log rank	OV	CytFB	0.0180576	1.41832	1.05362	1.90924	*
Log rank	OV	DerFB	0.524546	0.909617	0.675885	1.22418
Log rank	OV	DevFB	0.599508	0.924335	0.687491	1.24277
Log rank	OV	EpiFB	0.535725	0.911584	0.680333	1.22144
Log rank	OV	FCC	0.125674	0.796508	0.59441	1.06732
Log rank	OV	FCPC	0.857671	0.973729	0.72692	1.30434
Log rank	OV	iCAF	0.999757	0.999955	0.745506	1.34125
Log rank	OV	LipFB	0.00109646	1.6202	1.20722	2.17444	**
Log rank	OV	MetFB	0.43298	1.12406	0.836986	1.5096
Log rank	OV	myoCAF	0.493519	1.10752	0.824908	1.48696
Log rank	OV	PapFB	0.00697472	1.48912	1.10609	2.00478	**
Log rank	OV	ProFB	0.135383	1.24859	0.928952	1.67821
Log rank	OV	UniFB	0.817751	1.03484	0.772053	1.38707
Log rank	PAAD	ActFB	0.0405315	1.5315	1.01698	2.30633	*
Log rank	PAAD	apCAF	0.241332	1.27604	0.847789	1.92061
Log rank	PAAD	CycFB	0.0615697	1.47151	0.97199	2.22774
Log rank	PAAD	CytFB	0.51593	1.14356	0.759838	1.72106
Log rank	PAAD	DerFB	0.202137	1.30255	0.864192	1.96328
Log rank	PAAD	DevFB	0.399222	1.19217	0.792227	1.79401
Log rank	PAAD	EpiFB	0.647217	1.09956	0.730638	1.65476
Log rank	PAAD	FCC	0.00709388	1.74604	1.15778	2.63321	**
Log rank	PAAD	FCPC	0.199343	1.30568	0.867281	1.96568
Log rank	PAAD	iCAF	0.0786964	1.44549	0.960553	2.17525
Log rank	PAAD	LipFB	0.295192	1.24105	0.822745	1.87203
Log rank	PAAD	MetFB	0.311588	1.23226	0.817045	1.85848
Log rank	PAAD	myoCAF	0.0673746	1.46554	0.973844	2.2055
Log rank	PAAD	PapFB	0.601243	1.11417	0.740376	1.67668
Log rank	PAAD	ProFB	0.0288653	1.57215	1.0436	2.36838	*
Log rank	PAAD	UniFB	0.111275	1.42329	0.937181	2.16154
Log rank	PCPG	ActFB	0.216844	0.278025	0.0480475	1.60878
Log rank	PCPG	apCAF	0.194266	3.8274	0.662798	22.1018
Log rank	PCPG	CycFB	0.358999	0.476438	0.0805197	2.8191
Log rank	PCPG	CytFB	0.584976	1.63557	0.28289	9.45624
Log rank	PCPG	DerFB	0.565354	0.607111	0.104978	3.51107
Log rank	PCPG	DevFB	0.171364	0.245913	0.0426008	1.41953
Log rank	PCPG	EpiFB	0.10447	0.205048	0.0352188	1.19381
Log rank	PCPG	FCC	0.375859	0.385458	0.064081	2.3186
Log rank	PCPG	FCPC	0.186551	0.256604	0.0444489	1.48138
Log rank	PCPG	iCAF	0.570131	0.610882	0.105656	3.53201
Log rank	PCPG	LipFB	0.191253	0.259778	0.044991	1.49996
Log rank	PCPG	MetFB	0.0899757	0.192503	0.0328541	1.12794
Log rank	PCPG	myoCAF	0.209387	0.27274	0.0471726	1.57692
Log rank	PCPG	PapFB	0.74072	0.740762	0.128022	4.28621
Log rank	PCPG	ProFB	0.526704	1.76638	0.30423	10.2557
Log rank	PCPG	UniFB	0.142279	0.225131	0.0389092	1.30262
Log rank	PRAD	ActFB	0.858218	0.894194	0.25837	3.09471
Log rank	PRAD	apCAF	0.756802	1.21413	0.349448	4.2184
Log rank	PRAD	CycFB	0.505739	1.53025	0.442986	5.28613
Log rank	PRAD	CytFB	0.0909146	0.292238	0.0842847	1.01327
Log rank	PRAD	DerFB	0.680698	0.77351	0.221653	2.69934
Log rank	PRAD	DevFB	0.142558	0.345624	0.0984423	1.21346
Log rank	PRAD	EpiFB	0.262343	0.494057	0.141051	1.73052
Log rank	PRAD	FCC	0.875007	1.10361	0.319017	3.81783
Log rank	PRAD	FCPC	0.242139	0.456869	0.132181	1.57912
Log rank	PRAD	iCAF	0.234765	0.476179	0.135452	1.674
Log rank	PRAD	LipFB	0.458177	0.616754	0.174914	2.17471
Log rank	PRAD	MetFB	0.0550418	0.250898	0.0726355	0.866652
Log rank	PRAD	myoCAF	0.232214	0.454977	0.131644	1.57245
Log rank	PRAD	PapFB	0.136456	0.342858	0.0977327	1.20279
Log rank	PRAD	ProFB	0.880114	1.0991	0.317752	3.80176
Log rank	PRAD	UniFB	0.11255	0.321141	0.0920709	1.12013
Log rank	READ	ActFB	0.111776	1.96219	0.820903	4.69018
Log rank	READ	apCAF	0.684412	0.833626	0.350905	1.9804
Log rank	READ	CycFB	0.171736	1.80011	0.764393	4.23916
Log rank	READ	CytFB	0.703097	0.843124	0.354637	2.00447
Log rank	READ	DerFB	0.435569	1.41433	0.600011	3.33381
Log rank	READ	DevFB	0.157824	1.828	0.768862	4.34614
Log rank	READ	EpiFB	0.693828	1.18455	0.499807	2.80742
Log rank	READ	FCC	0.378912	1.4534	0.617371	3.42158
Log rank	READ	FCPC	0.664697	1.20437	0.487675	2.97433
Log rank	READ	iCAF	0.168471	1.82695	0.775523	4.30387
Log rank	READ	LipFB	0.548035	0.768697	0.326762	1.80833
Log rank	READ	MetFB	0.160406	1.81557	0.732956	4.49727
Log rank	READ	myoCAF	0.076872	2.16535	0.912429	5.13873
Log rank	READ	PapFB	0.959304	0.977796	0.412555	2.31747
Log rank	READ	ProFB	0.662929	0.825712	0.350674	1.94425
Log rank	READ	UniFB	0.828656	1.10218	0.437889	2.77421
Log rank	SARC	ActFB	0.694366	1.08352	0.726176	1.61671
Log rank	SARC	apCAF	0.268301	1.26167	0.842383	1.88966
Log rank	SARC	CycFB	0.602732	1.11233	0.742773	1.66576
Log rank	SARC	CytFB	0.648985	1.09942	0.732943	1.64914
Log rank	SARC	DerFB	0.534703	0.879166	0.587426	1.3158
Log rank	SARC	DevFB	0.431408	0.851575	0.570748	1.27058
Log rank	SARC	EpiFB	0.183172	1.31185	0.87912	1.95758
Log rank	SARC	FCC	0.515181	1.14296	0.760415	1.71794
Log rank	SARC	FCPC	0.562296	0.887633	0.594047	1.32631
Log rank	SARC	iCAF	0.608192	0.89974	0.602001	1.34474
Log rank	SARC	LipFB	0.496245	1.15152	0.769638	1.7229
Log rank	SARC	MetFB	0.0729991	0.692377	0.463952	1.03327
Log rank	SARC	myoCAF	0.174539	0.753139	0.503959	1.12552
Log rank	SARC	PapFB	0.279877	1.25634	0.837574	1.88447
Log rank	SARC	ProFB	0.782185	1.05926	0.705255	1.59096
Log rank	SARC	UniFB	0.108325	0.721691	0.480456	1.08405
Log rank	SKCM	ActFB	0.591293	1.07603	0.82215	1.40832
Log rank	SKCM	apCAF	0.183165	0.833187	0.631071	1.10004
Log rank	SKCM	CycFB	0.188866	1.19561	0.910462	1.57008
Log rank	SKCM	CytFB	0.770868	0.960683	0.73131	1.262
Log rank	SKCM	DerFB	0.683936	1.05708	0.807459	1.38387
Log rank	SKCM	DevFB	0.854543	1.02533	0.784193	1.34062
Log rank	SKCM	EpiFB	0.0595393	1.28924	0.982199	1.69227
Log rank	SKCM	FCC	0.193341	0.83821	0.641163	1.09581
Log rank	SKCM	FCPC	0.456467	0.902602	0.689687	1.18125
Log rank	SKCM	iCAF	0.342408	0.877	0.669874	1.14817
Log rank	SKCM	LipFB	0.693322	1.0554	0.805906	1.38213
Log rank	SKCM	MetFB	0.0148262	1.39086	1.06193	1.82168	*
Log rank	SKCM	myoCAF	0.188044	1.19687	0.915389	1.5649
Log rank	SKCM	PapFB	0.144887	0.820239	0.622578	1.08066
Log rank	SKCM	ProFB	0.962737	0.993443	0.751267	1.31369
Log rank	SKCM	UniFB	0.240101	0.849666	0.648931	1.11249
Log rank	STAD	ActFB	0.0168228	1.46071	1.06461	2.00418	*
Log rank	STAD	apCAF	0.101003	1.30311	0.952015	1.78368
Log rank	STAD	CycFB	0.386036	1.14817	0.837706	1.57369
Log rank	STAD	CytFB	0.0665246	1.34184	0.980092	1.83711
Log rank	STAD	DerFB	0.576498	1.09338	0.797702	1.49865
Log rank	STAD	DevFB	0.129409	1.27312	0.928055	1.74649
Log rank	STAD	EpiFB	0.388212	1.14786	0.836331	1.57544
Log rank	STAD	FCC	0.843956	1.03202	0.753749	1.41302
Log rank	STAD	FCPC	0.0804697	1.32008	0.962555	1.81041
Log rank	STAD	iCAF	0.0747848	1.3286	0.970077	1.81964
Log rank	STAD	LipFB	0.141836	1.26422	0.922467	1.7326
Log rank	STAD	MetFB	0.0688143	1.33638	0.973726	1.8341
Log rank	STAD	myoCAF	0.0149056	1.47009	1.06509	2.02909	*
Log rank	STAD	PapFB	0.0760949	1.32829	0.970082	1.81878
Log rank	STAD	ProFB	0.0224985	1.44687	1.05711	1.98033	*
Log rank	STAD	UniFB	0.0907702	1.30857	0.95386	1.79517
Log rank	TGCT	ActFB	0.38407	2.31789	0.321218	16.7257
Log rank	TGCT	apCAF	0.555904	0.517813	0.0695416	3.85569
Log rank	TGCT	CycFB	0.612129	1.68467	0.218594	12.9835
Log rank	TGCT	CytFB	0.683282	0.629043	0.0802059	4.93349
Log rank	TGCT	DerFB	0.482183	2.17135	0.298117	15.8152
Log rank	TGCT	DevFB	0.901075	1.12474	0.1579	8.01172
Log rank	TGCT	EpiFB	0.413409	2.22136	0.30605	16.123
Log rank	TGCT	FCC	0.346727	2.7328	0.384132	19.4418
Log rank	TGCT	FCPC	0.254122	3.25704	0.45804	23.1603
Log rank	TGCT	iCAF	0.972681	0.967666	0.136273	6.87135
Log rank	TGCT	LipFB	0.712437	1.43978	0.1963	10.5602
Log rank	TGCT	MetFB	0.923443	1.09544	0.153993	7.79243
Log rank	TGCT	myoCAF	0.389954	2.25218	0.269337	18.8326
Log rank	TGCT	PapFB	0.796879	0.744377	0.0893277	6.20298
Log rank	TGCT	ProFB	0.411235	2.49674	0.348804	17.8717
Log rank	TGCT	UniFB	0.303463	2.68575	0.296402	24.336
Log rank	THCA	ActFB	0.401409	0.651379	0.244272	1.73698
Log rank	THCA	apCAF	0.311382	1.71319	0.638075	4.59978
Log rank	THCA	CycFB	0.282839	0.565484	0.210999	1.51552
Log rank	THCA	CytFB	0.166068	2.17977	0.807927	5.88099
Log rank	THCA	DerFB	0.317577	0.60848	0.226692	1.63327
Log rank	THCA	DevFB	0.142356	0.477964	0.178255	1.28159
Log rank	THCA	EpiFB	0.676719	1.23246	0.462464	3.2845
Log rank	THCA	FCC	0.970431	1.01855	0.382266	2.71396
Log rank	THCA	FCPC	0.918301	1.05225	0.394804	2.80452
Log rank	THCA	iCAF	0.53163	0.733766	0.272175	1.97818
Log rank	THCA	LipFB	0.152612	2.23304	0.829181	6.01372
Log rank	THCA	MetFB	0.981267	0.988311	0.367795	2.65572
Log rank	THCA	myoCAF	0.695513	0.82272	0.307343	2.20232
Log rank	THCA	PapFB	0.449865	1.49855	0.552337	4.06574
Log rank	THCA	ProFB	0.128256	2.33925	0.871324	6.28022
Log rank	THCA	UniFB	0.712008	0.831929	0.310945	2.22582
Log rank	THYM	ActFB	0.767874	1.21811	0.329741	4.4999
Log rank	THYM	apCAF	0.34592	1.85458	0.44657	7.702
Log rank	THYM	CycFB	0.717431	0.785371	0.205219	3.00561
Log rank	THYM	CytFB	0.290223	1.994	0.469956	8.46043
Log rank	THYM	DerFB	0.41546	0.586846	0.156399	2.20199
Log rank	THYM	DevFB	0.690058	1.30501	0.353194	4.82183
Log rank	THYM	EpiFB	0.752308	1.23485	0.334299	4.56133
Log rank	THYM	FCC	0.97421	0.978693	0.263204	3.63915
Log rank	THYM	FCPC	0.861868	0.890392	0.240603	3.29505
Log rank	THYM	iCAF	0.719549	1.26931	0.343625	4.68871
Log rank	THYM	LipFB	0.52075	1.52859	0.386211	6.05004
Log rank	THYM	MetFB	0.149166	2.64197	0.706242	9.88327
Log rank	THYM	myoCAF	0.291612	1.99086	0.52016	7.61978
Log rank	THYM	PapFB	0.26067	2.08162	0.483972	8.95326
Log rank	THYM	ProFB	0.313225	1.93957	0.460987	8.16058
Log rank	THYM	UniFB	0.944163	1.04762	0.280266	3.91595
Log rank	UCEC	ActFB	0.0404386	0.645623	0.422917	0.985605	*
Log rank	UCEC	apCAF	0.33095	0.803955	0.523124	1.23554
Log rank	UCEC	CycFB	0.699339	0.920361	0.602669	1.40552
Log rank	UCEC	CytFB	0.528238	0.87044	0.568016	1.33388
Log rank	UCEC	DerFB	0.0373139	0.643305	0.418694	0.988411	*
Log rank	UCEC	DevFB	0.723372	0.926855	0.608596	1.41154
Log rank	UCEC	EpiFB	0.25984	0.785327	0.515831	1.19562
Log rank	UCEC	FCC	0.418007	0.840536	0.552123	1.27961
Log rank	UCEC	FCPC	0.023514	0.616562	0.403886	0.941228	*
Log rank	UCEC	iCAF	0.0132357	0.587616	0.385309	0.896145	*
Log rank	UCEC	LipFB	0.677766	1.09295	0.716363	1.6675
Log rank	UCEC	MetFB	0.52191	1.14692	0.751703	1.74992
Log rank	UCEC	myoCAF	0.296948	0.794925	0.520271	1.21457
Log rank	UCEC	PapFB	0.21888	0.762982	0.49925	1.16603
Log rank	UCEC	ProFB	0.906371	1.02584	0.66891	1.57324
Log rank	UCEC	UniFB	0.608099	0.894311	0.58496	1.36726
Log rank	UCS	ActFB	0.562858	1.23023	0.60121	2.51736
Log rank	UCS	apCAF	0.603194	1.20482	0.57069	2.54356
Log rank	UCS	CycFB	0.919054	0.962893	0.456459	2.03121
Log rank	UCS	CytFB	0.946536	0.976383	0.477291	1.99736
Log rank	UCS	DerFB	0.595054	0.827411	0.404376	1.693
Log rank	UCS	DevFB	0.123644	1.73081	0.840187	3.56551
Log rank	UCS	EpiFB	0.515473	0.789941	0.385177	1.62005
Log rank	UCS	FCC	0.839216	1.07527	0.52386	2.2071
Log rank	UCS	FCPC	0.762615	0.897918	0.43893	1.83687
Log rank	UCS	iCAF	0.373022	0.727499	0.355567	1.48848
Log rank	UCS	LipFB	0.707018	0.874439	0.426791	1.79161
Log rank	UCS	MetFB	0.477865	1.28683	0.628291	2.63563
Log rank	UCS	myoCAF	0.496427	0.777155	0.37698	1.60213
Log rank	UCS	PapFB	0.952136	0.978748	0.477444	2.00641
Log rank	UCS	ProFB	0.649049	1.17514	0.573143	2.40945
Log rank	UCS	UniFB	0.853952	1.06904	0.517377	2.20891
Log rank	UVM	ActFB	0.104025	2.04959	0.903992	4.64698
Log rank	UVM	apCAF	0.644501	1.21329	0.524487	2.80669
Log rank	UVM	CycFB	0.181998	1.77687	0.784427	4.02495
Log rank	UVM	CytFB	0.655163	1.19973	0.525884	2.73702
Log rank	UVM	DerFB	0.372184	0.691956	0.299135	1.60063
Log rank	UVM	DevFB	0.237211	1.66517	0.734274	3.77624
Log rank	UVM	EpiFB	0.451031	1.35752	0.596551	3.0892
Log rank	UVM	FCC	0.0154371	2.95643	1.3053	6.69612	*
Log rank	UVM	FCPC	0.226307	1.63871	0.719688	3.73128
Log rank	UVM	iCAF	0.776499	0.888409	0.386534	2.04192
Log rank	UVM	LipFB	0.462623	0.741344	0.322405	1.70466
Log rank	UVM	MetFB	0.7056	0.856408	0.378007	1.94027
Log rank	UVM	myoCAF	0.664972	0.836081	0.36889	1.89496
Log rank	UVM	PapFB	0.596984	1.24309	0.543754	2.84187
Log rank	UVM	ProFB	0.827838	0.913125	0.402021	2.07401
Log rank	UVM	UniFB	0.435396	1.3771	0.597881	3.17188
Multi cox	ACC	ActFB	0.226772	6.06426	0.3262	112.738
Multi cox	ACC	apCAF	0.86316	1.25373	0.0958202	16.404
Multi cox	ACC	CycFB	0.118507	6.49943	0.619856	68.1491
Multi cox	ACC	CytFB	0.253302	0.150818	0.00587378	3.87246
Multi cox	ACC	DerFB	0.112709	3.52438	0.743121	16.715
Multi cox	ACC	DevFB	0.619367	0.296988	0.0024682	35.7353
Multi cox	ACC	EpiFB	0.0178006	155.53	2.39337	10106.9	*
Multi cox	ACC	FCC	0.0521037	9.28787	0.979908	88.0333
Multi cox	ACC	FCPC	0.427329	2.42276	0.272508	21.5397
Multi cox	ACC	iCAF	0.438166	1.90075	0.374795	9.63954
Multi cox	ACC	LipFB	0.171534	0.0198478	7.20353e-05	5.46866
Multi cox	ACC	MetFB	0.887855	1.58756	0.00257555	978.566
Multi cox	ACC	myoCAF	0.124349	0.00923231	2.34594e-05	3.63333
Multi cox	ACC	PapFB	0.356899	0.174657	0.00426586	7.15102
Multi cox	ACC	ProFB	0.829512	0.699901	0.0271971	18.0115
Multi cox	ACC	UniFB	0.532534	0.367257	0.0158077	8.53243
Multi cox	BLCA	ActFB	0.056976	2.18675	0.977056	4.89415
Multi cox	BLCA	apCAF	0.00983362	2.28028	1.21956	4.26356	**
Multi cox	BLCA	CycFB	0.441334	1.28295	0.680382	2.41916
Multi cox	BLCA	CytFB	0.0068224	2.91579	1.34294	6.33076	**
Multi cox	BLCA	DerFB	0.526656	1.18704	0.698139	2.01831
Multi cox	BLCA	DevFB	0.116537	2.41846	0.80274	7.28625
Multi cox	BLCA	EpiFB	0.0347412	3.3648	1.0909	10.3784	*
Multi cox	BLCA	FCC	0.0116313	2.4961	1.22651	5.07987	*
Multi cox	BLCA	FCPC	0.205282	1.49806	0.801532	2.79987
Multi cox	BLCA	iCAF	0.602952	1.15469	0.671569	1.98538
Multi cox	BLCA	LipFB	0.0029074	8.50761	2.07838	34.8248	**
Multi cox	BLCA	MetFB	0.000951365	7.31955	2.24774	23.8354	***
Multi cox	BLCA	myoCAF	0.0419547	2.22941	1.0296	4.82736	*
Multi cox	BLCA	PapFB	0.00844255	3.2954	1.35678	8.00402	**
Multi cox	BLCA	ProFB	0.00031347	4.33287	1.95195	9.61794	***
Multi cox	BLCA	UniFB	0.054524	1.79851	0.988673	3.27168
Multi cox	BRCA	ActFB	0.526532	1.2914	0.585266	2.84948
Multi cox	BRCA	apCAF	0.689219	1.12485	0.631945	2.00222
Multi cox	BRCA	CycFB	0.479664	1.22931	0.693501	2.17908
Multi cox	BRCA	CytFB	0.979945	1.00934	0.48887	2.08393
Multi cox	BRCA	DerFB	0.34497	0.739237	0.394876	1.38391
Multi cox	BRCA	DevFB	0.203681	1.99353	0.688072	5.77577
Multi cox	BRCA	EpiFB	0.791016	1.13805	0.437299	2.96171
Multi cox	BRCA	FCC	0.169674	1.76851	0.783811	3.9903
Multi cox	BRCA	FCPC	0.648822	0.848403	0.418136	1.72142
Multi cox	BRCA	iCAF	0.175403	0.658329	0.359613	1.20518
Multi cox	BRCA	LipFB	0.582512	0.680572	0.172586	2.68376
Multi cox	BRCA	MetFB	0.987867	1.0121	0.21486	4.76748
Multi cox	BRCA	myoCAF	0.0132214	4.94944	1.39683	17.5375	*
Multi cox	BRCA	PapFB	0.87081	1.07135	0.466905	2.45828
Multi cox	BRCA	ProFB	0.526343	1.28017	0.596279	2.74842
Multi cox	BRCA	UniFB	0.632723	0.834392	0.397092	1.75327
Multi cox	CHOL	ActFB	0.00730953	325.767	4.75105	22337	**
Multi cox	CHOL	apCAF	0.0850297	0.0735599	0.00377423	1.43369
Multi cox	CHOL	CycFB	0.0347902	20.9469	1.2428	353.051	*
Multi cox	CHOL	CytFB	0.153165	0.0748382	0.00213456	2.62385
Multi cox	CHOL	DerFB	0.0704779	20.0674	0.778341	517.381
Multi cox	CHOL	DevFB	0.541535	3.13649	0.0799158	123.099
Multi cox	CHOL	EpiFB	0.00785824	1209.79	6.45147	226862	**
Multi cox	CHOL	FCC	0.0344144	35.8038	1.30027	985.882	*
Multi cox	CHOL	FCPC	0.0154614	57.8288	2.16669	1543.45	*
Multi cox	CHOL	iCAF	0.0925491	13.5803	0.649916	283.768
Multi cox	CHOL	LipFB	0.153065	0.0106743	2.10707e-05	5.40752
Multi cox	CHOL	MetFB	0.00520983	585231	52.6336	6.50716e+09	**
Multi cox	CHOL	myoCAF	0.205259	27.9282	0.161659	4824.87
Multi cox	CHOL	PapFB	0.150451	0.038853	0.000464261	3.25153
Multi cox	CHOL	ProFB	0.243231	0.126836	0.00395436	4.06823
Multi cox	CHOL	UniFB	0.174078	7.97281	0.39949	159.117
Multi cox	COAD	ActFB	0.418001	0.572563	0.148508	2.20748
Multi cox	COAD	apCAF	0.548513	0.740973	0.278286	1.97294
Multi cox	COAD	CycFB	0.243664	0.598702	0.252743	1.41822
Multi cox	COAD	CytFB	0.793575	0.839422	0.226246	3.11444
Multi cox	COAD	DerFB	0.222079	0.553719	0.214398	1.43007
Multi cox	COAD	DevFB	0.0236543	0.177868	0.0398591	0.793721	*
Multi cox	COAD	EpiFB	0.855194	1.143	0.272041	4.80242
Multi cox	COAD	FCC	0.142986	0.409517	0.124011	1.35233
Multi cox	COAD	FCPC	0.457542	0.681268	0.247495	1.87529
Multi cox	COAD	iCAF	0.430194	0.676478	0.25616	1.78647
Multi cox	COAD	LipFB	0.415418	0.37148	0.0342705	4.0267
Multi cox	COAD	MetFB	0.772237	0.767245	0.127581	4.61405
Multi cox	COAD	myoCAF	0.767452	0.799981	0.18226	3.51129
Multi cox	COAD	PapFB	0.433211	0.535704	0.112459	2.55184
Multi cox	COAD	ProFB	0.231527	0.470182	0.136578	1.61864
Multi cox	COAD	UniFB	0.443783	0.66803	0.237901	1.87584
Multi cox	ESCA	ActFB	0.138402	3.03532	0.69885	13.1833
Multi cox	ESCA	apCAF	0.681238	0.77068	0.222386	2.6708
Multi cox	ESCA	CycFB	0.197015	1.86727	0.72307	4.82209
Multi cox	ESCA	CytFB	0.392257	0.52688	0.121387	2.28692
Multi cox	ESCA	DerFB	0.192114	1.85162	0.7337	4.6729
Multi cox	ESCA	DevFB	0.0944534	4.72705	0.765574	29.1872
Multi cox	ESCA	EpiFB	0.639308	1.57439	0.235932	10.5061
Multi cox	ESCA	FCC	0.0427781	3.57281	1.04229	12.247	*
Multi cox	ESCA	FCPC	0.0403847	3.1622	1.05175	9.50752	*
Multi cox	ESCA	iCAF	0.153572	2.05147	0.764638	5.50395
Multi cox	ESCA	LipFB	0.342511	0.237233	0.0121625	4.62731
Multi cox	ESCA	MetFB	0.835375	0.731237	0.0381891	14.0016
Multi cox	ESCA	myoCAF	0.637438	1.66067	0.201454	13.6895
Multi cox	ESCA	PapFB	0.245755	0.358728	0.0635266	2.0257
Multi cox	ESCA	ProFB	0.951986	0.946565	0.15843	5.65541
Multi cox	ESCA	UniFB	0.636554	1.41404	0.33602	5.95058
Multi cox	HNSC	ActFB	0.00131471	3.55016	1.63895	7.69009	**
Multi cox	HNSC	apCAF	0.881264	0.958548	0.549989	1.6706
Multi cox	HNSC	CycFB	0.0247633	1.78535	1.07638	2.96127	*
Multi cox	HNSC	CytFB	0.845348	0.932912	0.464297	1.8745
Multi cox	HNSC	DerFB	0.328432	1.31958	0.756652	2.30132
Multi cox	HNSC	DevFB	0.00100621	4.84024	1.89111	12.3884	**
Multi cox	HNSC	EpiFB	0.0532365	2.93546	0.985089	8.74733
Multi cox	HNSC	FCC	0.000558568	5.25517	2.04802	13.4847	***
Multi cox	HNSC	FCPC	0.00811347	2.51222	1.2702	4.96872	**
Multi cox	HNSC	iCAF	0.310111	1.37293	0.744467	2.53194
Multi cox	HNSC	LipFB	0.953939	1.04052	0.270336	4.00495
Multi cox	HNSC	MetFB	0.0985447	3.26017	0.802239	13.2488
Multi cox	HNSC	myoCAF	0.0106325	3.86612	1.36991	10.9109	*
Multi cox	HNSC	PapFB	0.879166	1.06539	0.470831	2.41074
Multi cox	HNSC	ProFB	0.585473	1.22322	0.592996	2.52323
Multi cox	HNSC	UniFB	0.0804213	1.94479	0.922607	4.09948
Multi cox	KIRC	ActFB	0.255771	1.50645	0.743098	3.05395
Multi cox	KIRC	apCAF	0.0287498	0.53429	0.304652	0.937025	*
Multi cox	KIRC	CycFB	0.46693	1.22267	0.711346	2.10155
Multi cox	KIRC	CytFB	0.0301582	0.434652	0.204648	0.923158	*
Multi cox	KIRC	DerFB	0.537301	1.19504	0.678462	2.10495
Multi cox	KIRC	DevFB	0.100934	0.470635	0.191245	1.15819
Multi cox	KIRC	EpiFB	0.000962564	4.5153	1.845	11.0504	***
Multi cox	KIRC	FCC	0.373278	1.40332	0.665603	2.95867
Multi cox	KIRC	FCPC	0.425771	1.30675	0.676485	2.52421
Multi cox	KIRC	iCAF	0.650839	1.15074	0.6265	2.11364
Multi cox	KIRC	LipFB	0.00242181	0.11715	0.029305	0.468322	**
Multi cox	KIRC	MetFB	0.880293	1.11366	0.27434	4.52081
Multi cox	KIRC	myoCAF	0.395877	1.55977	0.558953	4.35255
Multi cox	KIRC	PapFB	0.0130643	0.359179	0.160012	0.806245	*
Multi cox	KIRC	ProFB	0.0175249	0.439051	0.22262	0.865897	*
Multi cox	KIRC	UniFB	0.0172547	0.333811	0.135301	0.823571	*
Multi cox	KIRP	ActFB	0.502246	0.585182	0.122325	2.7994
Multi cox	KIRP	apCAF	0.00918902	4.79939	1.47455	15.6211	**
Multi cox	KIRP	CycFB	0.47454	0.659623	0.210876	2.06332
Multi cox	KIRP	CytFB	0.205044	2.78834	0.570946	13.6174
Multi cox	KIRP	DerFB	0.385991	0.614444	0.2043	1.84797
Multi cox	KIRP	DevFB	0.041961	0.142088	0.0216734	0.931518	*
Multi cox	KIRP	EpiFB	0.0627009	0.158515	0.0227897	1.10255
Multi cox	KIRP	FCC	0.130781	3.13577	0.712088	13.8088
Multi cox	KIRP	FCPC	0.792527	0.848137	0.248562	2.894
Multi cox	KIRP	iCAF	0.558707	0.721664	0.241832	2.15356
Multi cox	KIRP	LipFB	0.516084	0.359349	0.0163683	7.88917
Multi cox	KIRP	MetFB	0.086109	0.103353	0.00773933	1.38021
Multi cox	KIRP	myoCAF	0.470854	0.417403	0.0388332	4.4865
Multi cox	KIRP	PapFB	0.192094	3.16988	0.560005	17.9429
Multi cox	KIRP	ProFB	0.00188504	10.0167	2.34209	42.8401	**
Multi cox	KIRP	UniFB	0.530118	1.68376	0.331033	8.56425
Multi cox	LIHC	ActFB	0.403876	1.57431	0.54239	4.56951
Multi cox	LIHC	apCAF	0.392632	0.654384	0.247505	1.73014
Multi cox	LIHC	CycFB	0.22507	1.52651	0.770754	3.02333
Multi cox	LIHC	CytFB	0.140928	0.428958	0.139025	1.32355
Multi cox	LIHC	DerFB	0.970614	1.01165	0.546146	1.87394
Multi cox	LIHC	DevFB	0.792166	0.825382	0.198023	3.44028
Multi cox	LIHC	EpiFB	0.123548	2.60938	0.769886	8.84401
Multi cox	LIHC	FCC	0.0722018	2.45927	0.92206	6.55926
Multi cox	LIHC	FCPC	0.79951	0.89666	0.38642	2.08064
Multi cox	LIHC	iCAF	0.434714	0.769494	0.398736	1.48499
Multi cox	LIHC	LipFB	0.0850204	0.20914	0.035244	1.24105
Multi cox	LIHC	MetFB	0.738186	0.670933	0.0646231	6.96579
Multi cox	LIHC	myoCAF	0.0739123	0.23007	0.0459216	1.15267
Multi cox	LIHC	PapFB	0.213196	0.408553	0.0998075	1.67237
Multi cox	LIHC	ProFB	0.509981	0.705299	0.249644	1.99262
Multi cox	LIHC	UniFB	0.0520681	0.318591	0.100466	1.01029
Multi cox	LUAD	ActFB	0.0521919	1.93242	0.993771	3.75767
Multi cox	LUAD	apCAF	0.904766	1.03222	0.613973	1.73539
Multi cox	LUAD	CycFB	0.0883721	1.47508	0.943294	2.30665
Multi cox	LUAD	CytFB	0.658002	0.859352	0.439248	1.68125
Multi cox	LUAD	DerFB	0.334595	1.25637	0.790287	1.99733
Multi cox	LUAD	DevFB	0.774571	1.11575	0.52729	2.36093
Multi cox	LUAD	EpiFB	0.0857627	2.32287	0.888166	6.07512
Multi cox	LUAD	FCC	0.00126088	2.78494	1.49438	5.19003	**
Multi cox	LUAD	FCPC	0.117348	1.57933	0.891395	2.79817
Multi cox	LUAD	iCAF	0.713891	1.09205	0.68204	1.74853
Multi cox	LUAD	LipFB	0.613529	0.735677	0.223526	2.42128
Multi cox	LUAD	MetFB	0.228015	2.2632	0.599778	8.53992
Multi cox	LUAD	myoCAF	0.768692	0.861867	0.320019	2.32116
Multi cox	LUAD	PapFB	0.781558	0.895487	0.410392	1.95398
Multi cox	LUAD	ProFB	0.3039	1.43986	0.718621	2.88498
Multi cox	LUAD	UniFB	0.955885	0.98269	0.529335	1.82433
Multi cox	LUSC	ActFB	0.835821	1.07661	0.535635	2.16395
Multi cox	LUSC	apCAF	0.313188	1.34805	0.754471	2.40864
Multi cox	LUSC	CycFB	0.44504	0.822462	0.498048	1.35819
Multi cox	LUSC	CytFB	0.210507	1.61962	0.761429	3.44505
Multi cox	LUSC	DerFB	0.820455	0.941468	0.559238	1.58494
Multi cox	LUSC	DevFB	0.694123	1.17642	0.523467	2.64385
Multi cox	LUSC	EpiFB	0.440036	1.50089	0.535437	4.20718
Multi cox	LUSC	FCC	0.88017	1.054	0.531975	2.08828
Multi cox	LUSC	FCPC	0.513739	1.20582	0.687581	2.11467
Multi cox	LUSC	iCAF	0.93017	1.02329	0.611439	1.71256
Multi cox	LUSC	LipFB	0.351401	2.00999	0.462916	8.72743
Multi cox	LUSC	MetFB	0.201911	2.30432	0.639328	8.30546
Multi cox	LUSC	myoCAF	0.0378294	2.81921	1.05999	7.49815	*
Multi cox	LUSC	PapFB	0.405925	1.4517	0.602724	3.49653
Multi cox	LUSC	ProFB	0.315328	1.53338	0.665688	3.53206
Multi cox	LUSC	UniFB	0.148197	1.51506	0.862693	2.66075
Multi cox	MESO	ActFB	0.198227	3.08541	0.554525	17.1674
Multi cox	MESO	apCAF	0.13527	2.19718	0.782109	6.17253
Multi cox	MESO	CycFB	0.707909	1.22448	0.424485	3.53214
Multi cox	MESO	CytFB	0.880085	1.11517	0.270568	4.5963
Multi cox	MESO	DerFB	0.567559	0.710916	0.220679	2.29021
Multi cox	MESO	DevFB	0.399181	0.475646	0.0845372	2.6762
Multi cox	MESO	EpiFB	0.00459535	12.9686	2.20424	76.3005	**
Multi cox	MESO	FCC	0.0423686	3.81612	1.04721	13.9063	*
Multi cox	MESO	FCPC	0.51932	1.63892	0.364727	7.36456
Multi cox	MESO	iCAF	0.16767	0.363806	0.0865103	1.52993
Multi cox	MESO	LipFB	0.217722	0.202124	0.0159033	2.56892
Multi cox	MESO	MetFB	0.174559	9.89397	0.361794	270.57
Multi cox	MESO	myoCAF	0.00212338	27.533	3.32151	228.229	**
Multi cox	MESO	PapFB	0.451368	1.8159	0.384443	8.57728
Multi cox	MESO	ProFB	0.128778	2.58171	0.759279	8.77838
Multi cox	MESO	UniFB	0.732892	1.58844	0.11138	22.6534
Multi cox	PAAD	ActFB	0.0434718	2.90932	1.0318	8.20331	*
Multi cox	PAAD	apCAF	0.134032	1.7593	0.840278	3.68348
Multi cox	PAAD	CycFB	0.120311	1.81717	0.85531	3.86073
Multi cox	PAAD	CytFB	0.396714	1.47413	0.60086	3.6166
Multi cox	PAAD	DerFB	0.276036	1.48221	0.730105	3.00907
Multi cox	PAAD	DevFB	0.182749	2.3321	0.671066	8.10453
Multi cox	PAAD	EpiFB	0.723951	1.22188	0.401858	3.71521
Multi cox	PAAD	FCC	0.00268045	4.07247	1.62823	10.1859	**
Multi cox	PAAD	FCPC	0.0678832	2.51515	0.934461	6.76963
Multi cox	PAAD	iCAF	0.260081	1.61936	0.699867	3.74692
Multi cox	PAAD	LipFB	0.376512	2.16208	0.391467	11.9413
Multi cox	PAAD	MetFB	0.764984	1.30365	0.229156	7.41635
Multi cox	PAAD	myoCAF	0.241804	2.47611	0.542512	11.3013
Multi cox	PAAD	PapFB	0.236565	1.89769	0.656915	5.48201
Multi cox	PAAD	ProFB	0.0379696	2.6811	1.05628	6.80528	*
Multi cox	PAAD	UniFB	0.0595209	3.43523	0.95167	12.4001
Multi cox	READ	ActFB	0.0542998	26.545	0.941265	748.605
Multi cox	READ	apCAF	0.248285	0.336302	0.0528794	2.1388
Multi cox	READ	CycFB	0.217376	3.5687	0.472746	26.9396
Multi cox	READ	CytFB	0.547626	0.452765	0.0342148	5.99144
Multi cox	READ	DerFB	0.618289	1.80636	0.176468	18.4903
Multi cox	READ	DevFB	0.0368294	57.2547	1.28089	2559.24	*
Multi cox	READ	EpiFB	0.258985	9.04614	0.197571	414.195
Multi cox	READ	FCC	0.689518	1.75625	0.11083	27.8302
Multi cox	READ	FCPC	0.264988	4.36661	0.327012	58.3075
Multi cox	READ	iCAF	0.483342	2.27743	0.228012	22.7474
Multi cox	READ	LipFB	0.738828	2.69956	0.00786838	926.192
Multi cox	READ	MetFB	0.053387	60.0501	0.941997	3828.06
Multi cox	READ	myoCAF	0.00595998	54.9602	3.1614	955.468	**
Multi cox	READ	PapFB	0.490837	0.359982	0.0196796	6.58486
Multi cox	READ	ProFB	0.442868	0.412701	0.043043	3.95702
Multi cox	READ	UniFB	0.653648	1.64157	0.188359	14.3066
Multi cox	SKCM	ActFB	0.582552	1.28281	0.527818	3.11773
Multi cox	SKCM	apCAF	0.57212	0.839626	0.457838	1.53979
Multi cox	SKCM	CycFB	0.036465	1.89218	1.04098	3.43937	*
Multi cox	SKCM	CytFB	0.793891	0.893303	0.383172	2.08259
Multi cox	SKCM	DerFB	0.138302	1.50041	0.87739	2.56581
Multi cox	SKCM	DevFB	0.418066	0.667502	0.250937	1.77558
Multi cox	SKCM	EpiFB	0.0101932	3.18559	1.3162	7.71007	*
Multi cox	SKCM	FCC	0.899962	0.945193	0.392511	2.27609
Multi cox	SKCM	FCPC	0.72397	0.8766	0.422047	1.82072
Multi cox	SKCM	iCAF	0.991046	0.996461	0.536483	1.85082
Multi cox	SKCM	LipFB	0.103527	3.35735	0.781162	14.4295
Multi cox	SKCM	MetFB	0.0700885	3.17713	0.909508	11.0985
Multi cox	SKCM	myoCAF	0.323687	1.91639	0.526601	6.97404
Multi cox	SKCM	PapFB	0.758452	0.867891	0.351777	2.14123
Multi cox	SKCM	ProFB	0.725118	0.86791	0.394034	1.91168
Multi cox	SKCM	UniFB	0.0790383	0.462546	0.19565	1.09353
Multi cox	STAD	ActFB	0.47356	1.2907	0.642316	2.59361
Multi cox	STAD	apCAF	0.0931541	1.70688	0.914411	3.18613
Multi cox	STAD	CycFB	0.747121	1.08387	0.664314	1.76839
Multi cox	STAD	CytFB	0.0570033	1.97654	0.979914	3.98679
Multi cox	STAD	DerFB	0.605517	1.15096	0.675072	1.96231
Multi cox	STAD	DevFB	0.251898	1.63418	0.705377	3.78598
Multi cox	STAD	EpiFB	0.712246	1.21652	0.429344	3.44695
Multi cox	STAD	FCC	0.51143	0.795491	0.401825	1.57483
Multi cox	STAD	FCPC	0.49947	1.22512	0.679615	2.20848
Multi cox	STAD	iCAF	0.311833	1.3197	0.770913	2.25915
Multi cox	STAD	LipFB	0.0206944	4.23398	1.24675	14.3786	*
Multi cox	STAD	MetFB	0.0430496	3.05967	1.03559	9.0399	*
Multi cox	STAD	myoCAF	0.00479433	2.85235	1.37685	5.90905	**
Multi cox	STAD	PapFB	0.0362627	2.37103	1.0568	5.31962	*
Multi cox	STAD	ProFB	0.104637	2.10118	0.857032	5.15145
Multi cox	STAD	UniFB	0.0143822	2.23629	1.17391	4.26013	*
Multi cox	TGCT	ActFB	0.177144	258.048	0.0811524	820543
Multi cox	TGCT	apCAF	0.179371	0.00807506	7.11464e-06	9.16511
Multi cox	TGCT	CycFB	0.854611	1.59728	0.010665	239.221
Multi cox	TGCT	CytFB	0.192857	0.00317803	5.52757e-07	18.2718
Multi cox	TGCT	DerFB	0.496187	8.63103	0.0173795	4286.35
Multi cox	TGCT	DevFB	0.969379	0.762647	7.48347e-07	777221
Multi cox	TGCT	EpiFB	0.779023	4.62912	0.000103974	206098
Multi cox	TGCT	FCC	0.201054	46.5847	0.129093	16810.6
Multi cox	TGCT	FCPC	0.129524	131.606	0.239513	72313.4
Multi cox	TGCT	iCAF	0.403962	13.1016	0.0311395	5512.31
Multi cox	TGCT	LipFB	0.154835	1.83447e-05	5.47223e-12	61.4971
Multi cox	TGCT	MetFB	0.901455	2.27111	5.21725e-06	988628
Multi cox	TGCT	myoCAF	0.43542	0.00097983	2.69221e-11	35660.9
Multi cox	TGCT	PapFB	0.15955	0.00163101	2.12935e-07	12.493
Multi cox	TGCT	ProFB	0.338902	0.00484761	8.75262e-08	268.483
Multi cox	TGCT	UniFB	0.449089	11.3061	0.0211799	6035.31
Multi cox	THCA	ActFB	0.327972	0.247049	0.0150018	4.06837
Multi cox	THCA	apCAF	0.731292	1.46561	0.165378	12.9886
Multi cox	THCA	CycFB	0.221355	0.227324	0.021162	2.44193
Multi cox	THCA	CytFB	0.64553	1.99084	0.105889	37.43
Multi cox	THCA	DerFB	0.0603379	0.0536411	0.00253377	1.1356
Multi cox	THCA	DevFB	0.333544	0.172359	0.00488424	6.08233
Multi cox	THCA	EpiFB	0.626714	0.35454	0.00543087	23.1452
Multi cox	THCA	FCC	0.125863	0.0760394	0.00280676	2.06002
Multi cox	THCA	FCPC	0.140916	0.12931	0.00849352	1.96869
Multi cox	THCA	iCAF	0.0579885	0.0702479	0.00451047	1.09407
Multi cox	THCA	LipFB	0.526122	6.81946	0.0180309	2579.18
Multi cox	THCA	MetFB	0.531284	0.149891	0.000393898	57.0387
Multi cox	THCA	myoCAF	0.313741	0.104037	0.00127371	8.49783
Multi cox	THCA	PapFB	0.600881	2.43063	0.0872149	67.7404
Multi cox	THCA	ProFB	0.964085	0.942495	0.0715644	12.4125
Multi cox	THCA	UniFB	0.174947	0.16731	0.0126356	2.21538
