# Supplementary material for: A systematic characterization of fibroblast subtypes and heterogeneity
Source: iScience. 2025 Nov 10;28(12):113915. doi: 10.1016/j.isci.2025.113915 (PMC12686731; doi:10.1016/j.isci.2025.113915)
Supplement: Table S15. Information about the GWAS traits obtained from previous works and the UKBB database [file mmc16.xlsx]

## Sheet: Sheet1
Trait	Code	Name	Category
Subject Well Being	PASS_SWB	SWB	brain
Body Mass Index	UKB_460K.body_BMIz	BMI	brain
Smoking Status	UKB_460K.cov_SMOKING_STATUS	Smoking	brain
Morning Person	UKB_460K.other_MORNINGPERSON	MorningPerson	brain
General Risk Tolerance	PASS_GeneralRiskTolerance_KarlssonLinner2019	GRT	brain
Insomnia	PASS_Insomnia_Jansen2019	Insomnia	brain
Intelligence	PASS_Intelligence_SavageJansen2018	Intel	brain
Major Depressive Disorder	PASS_MDD_Howard2019	MDD	brain
Reaction Time	PASS_ReactionTime_Davies2018	ReactionTime	brain
Schizophrenia	PASS_Schizophrenia_Pardinas2018	SCZ	brain
Sleep Duration	PASS_SleepDuration_Dashti2019	SleepDuration	brain
Verbal Numeric Reasoning	PASS_VerbalNumericReasoning_Davies2018	VNR	brain
Worry	PASS_Worry_Nagel2018	Worry	brain
College Education	UKB_460K.cov_EDU_COLLEGE	ECOL	brain
Years of Education	UKB_460K.cov_EDU_YEARS	EY	brain
Neuroticism	UKB_460K.mental_NEUROTICISM	NRT	brain
Number Children Even Born (pooled)	UKB_460K.repro_NumberChildrenEverBorn_Pooled	NCH	brain
Attention Deficit Hyperactivity Disorder	PASS_ADHD_Demontis2018	ADHD	brain
Alzheimer's Disease	PASS_Alzheimers_Jansen2019	AD	brain
Bipolar Disorder	PASS_BIP_Mullins2021	BP	brain
Drinks per Week	PASS_DrinksPerWeek_Liu2019	DrinkWeek	brain
Diastolic Blood Pressure	UKB_460K.bp_DIASTOLICadjMEDz	DBP	cardiovascular
Systolic Blood Pressure	UKB_460K.bp_SYSTOLICadjMEDz	SBP	cardiovascular
Atrial Fibrillation	PASS_AtrialFibrillation_Nielsen2018	AF	cardiovascular
Cardiovascular Diseases	UKB_460K.disease_CARDIOVASCULAR	CVD	cardiovascular
Hyperthension	UKB_460K.disease_HYPERTENSION_DIAGNOSED	HTN	cardiovascular
Coronary Artery Disease	PASS_Coronary_Artery_Disease	CAD	cardiovascular
FEV1-FVC Ratio	UKB_460K.lung_FEV1FVCzSMOKE	FEVi/FvC	other
Forced Vital Capacity (FVC)	UKB_460K.lung_FVCzSMOKE	FVC	other
Heel T Score	UKB_460K.bmd_HEEL_TSCOREz	BMD-HT	other
Balding Type I	UKB_460K.body_BALDING1	Balding	other
Basal Metabolic Rate	UKB_460K.impedance_BASAL_METABOLIC_RATEz	BMR	other
Type 1 Diabetes	PASS_Type_1_Diabetes	T1D	other
Type 2 Diabetes	PASS_Type_2_Diabetes	T2D	other
Breast Cancer	UKB_460K.cancer_BREAST	BreastCancer	other
Age at Menarche	UKB_460K.repro_MENARCHE_AGE	MNR	other
Age at Menopause	UKB_460K.repro_MENOPAUSE_AGE	MNP	other
Height	UKB_460K.body_HEIGHTz	Height	other
Waist-hip Ratio	UKB_460K.body_WHRadjBMIz	WHR	other
Hair Color	UKB_460K.pigment_HAIR	HAIR	other
Crohn's Disease	PASS_CD_deLange2017	CD	blood/immune
Celiac Disease	PASS_Celiac	Celiac	blood/immune
Inflammatory Bowel Disease	PASS_IBD_deLange2017	IBD	blood/immune
Systemic Lupus Erythematosus	PASS_Lupus	SLE	blood/immune
Multiple Sclerosis	PASS_Multiple_sclerosis	MS	blood/immune
Primary Biliary Cirrhosis	PASS_Primary_biliary_cirrhosis	PBC	blood/immune
Rheumatoid Arthritis	PASS_Rheumatoid_Arthritis	RA	blood/immune
Ulcerative Colitis	PASS_UC_deLange2017	UC	blood/immune
Auto Immune Traits	UKB_460K.disease_AID_ALL	AIT	blood/immune
Eczema	UKB_460K.disease_ALLERGY_ECZEMA_DIAGNOSED	Eczema	blood/immune
Asthma	UKB_460K.disease_ASTHMA_DIAGNOSED	ASM	blood/immune
Hypothyroidism	UKB_460K.disease_HYPOTHYROIDISM_SELF_REP	HT	blood/immune
Respiratory and Ear-nose-throat Diseases	UKB_460K.disease_RESPIRATORY_ENT	RR-ENT	blood/immune
Eosinophil Count	UKB_460K.blood_EOSINOPHIL_COUNT	EOS	blood/immune
Lymphocyte Count	UKB_460K.blood_LYMPHOCYTE_COUNT	LYM	blood/immune
Mean Corpular Hemoglobin	UKB_460K.blood_MEAN_CORPUSCULAR_HEMOGLOBIN	MCH	blood/immune
Monocyte Count	UKB_460K.blood_MONOCYTE_COUNT	MONO	blood/immune
Platelet Count	UKB_460K.blood_PLATELET_COUNT	PLT	blood/immune
Red Blood Cell Distribution Width	UKB_460K.blood_RBC_DISTRIB_WIDTH	RDW	blood/immune
Red Blood Cell Count	UKB_460K.blood_RED_COUNT	RBC	blood/immune
White Blood Cell Count	UKB_460K.blood_WHITE_COUNT	WBC	blood/immune
Fasting Glucose	PASS_FastingGlucose_Manning	FG	metabolic
AlanineAminotransferase	UKB_460K.biochemistry_AlanineAminotransferase	ALT	metabolic
AlkalinePhosphatase	UKB_460K.biochemistry_AlkalinePhosphatase	ALP	metabolic
Cholesterol	UKB_460K.biochemistry_Cholesterol	TC	metabolic
Glucose	UKB_460K.biochemistry_Glucose	Glucose	metabolic
HbA1c	UKB_460K.biochemistry_HbA1c	HbA1c	metabolic
HDLcholesterol	UKB_460K.biochemistry_HDLcholesterol	HDL	metabolic
LDLdirect	UKB_460K.biochemistry_LDLdirect	LDL	metabolic
Sex Hormone Binding Globulin	UKB_460K.biochemistry_SHBG	SHBG	metabolic
TestosteroneMale	UKB_460K.biochemistry_Testosterone_Male	TST	metabolic
TotalBilirubin	UKB_460K.biochemistry_TotalBilirubin	TBIL	metabolic
TotalProtein	UKB_460K.biochemistry_TotalProtein	TP	metabolic
Triglycerides	UKB_460K.biochemistry_Triglycerides	TG	metabolic
