# Supplementary material for: A systematic characterization of fibroblast subtypes and heterogeneity
Source: iScience. 2025 Nov 10;28(12):113915. doi: 10.1016/j.isci.2025.113915 (PMC12686731; doi:10.1016/j.isci.2025.113915)
Supplement: Table S16. Results of fibroblast subtype enrichment analyses for complex traits by using deCS and scDRS [file mmc17.xlsx]

## Sheet: Sheet1
Trait	Category	CellType	p-value of deCS	p-value of scDRS
AD	brain	FCC	1	0.015984
AD	brain	CytFB	1	0.947053
AD	brain	EpiFB	1	0.515485
AD	brain	MetFB	1	0.165834
AD	brain	iCAF	1	0.027972
AD	brain	LipFB	1	0.974026
AD	brain	ProFB	1	1
AD	brain	ActFB	1	0.001998
AD	brain	DevFB	1	0.569431
AD	brain	FCPC	1	0.001998
AD	brain	UniFB	1	0.000999001
AD	brain	DerFB	1	0.000999001
AD	brain	CycFB	1	0.483516
AD	brain	PapFB	1	0.943057
AD	brain	myoCAF	1	0.156843
AD	brain	apCAF	1	0.979021
ADHD	brain	apCAF	0.0937037	0.000999001
ADHD	brain	DerFB	1	0.20979
ADHD	brain	iCAF	1	0.619381
ADHD	brain	CycFB	1	0.125874
ADHD	brain	myoCAF	1	0.677323
ADHD	brain	PapFB	0.583659	0.016983
ADHD	brain	UniFB	1	0.99001
ADHD	brain	MetFB	1	0.851149
ADHD	brain	EpiFB	1	0.687313
ADHD	brain	ProFB	1	0.146853
ADHD	brain	CytFB	0.583659	0.000999001
ADHD	brain	ActFB	1	0.674326
ADHD	brain	DevFB	1	0.134865
ADHD	brain	FCPC	1	0.956044
ADHD	brain	LipFB	0.583659	0.017982
ADHD	brain	FCC	1	0.996004
AF	heart	UniFB	0.878622	1
AF	heart	FCPC	0.878622	0.912088
AF	heart	EpiFB	0.878622	0.427572
AF	heart	ActFB	0.639564	0.308691
AF	heart	DerFB	0.878622	0.038961
AF	heart	FCC	0.878622	0.517482
AF	heart	MetFB	0.573606	0.929071
AF	heart	iCAF	0.878622	0.954046
AF	heart	DevFB	0.878622	0.0989011
AF	heart	LipFB	0.102046	0.00699301
AF	heart	myoCAF	0.389106	0.000999001
EOS	blood/immune	ActFB	0.0220837	0.033966
HT	blood/immune	ActFB	0.0147225	0.023976
AF	heart	CycFB	0.878622	0.505495
AF	heart	PapFB	0.0859565	0.00499501
AF	heart	ProFB	0.0757166	0.001998
AIT	blood/immune	ActFB	0.669207	0.010989
AIT	blood/immune	apCAF	0.618289	0.144855
AIT	blood/immune	FCC	0.618289	0.0469531
AIT	blood/immune	FCPC	0.868632	0.014985
AIT	blood/immune	DevFB	0.721909	0.134865
AIT	blood/immune	EpiFB	0.712615	0.181818
AIT	blood/immune	myoCAF	0.721909	0.888112
AIT	blood/immune	ProFB	0.618289	0.243756
AIT	blood/immune	MetFB	0.712615	0.649351
AIT	blood/immune	PapFB	0.712615	0.799201
AIT	blood/immune	DerFB	0.712615	0.401598
AIT	blood/immune	CycFB	0.937197	0.953047
AIT	blood/immune	iCAF	0.868632	0.0499501
AIT	blood/immune	UniFB	0.939025	0.202797
AIT	blood/immune	LipFB	0.618289	0.779221
AIT	blood/immune	CytFB	0.618289	0.818182
ALP	metabolic	ActFB	0.102046	0.206793
ALP	metabolic	ProFB	0.426579	0.926074
ALP	metabolic	MetFB	0.365465	0.73027
ALP	metabolic	CycFB	0.365022	0.761239
ALP	metabolic	myoCAF	0.111852	0.156843
ALP	metabolic	DerFB	0.0937037	0.028971
ALP	metabolic	FCC	0.104243	0.0929071
ALP	metabolic	EpiFB	0.365465	0.918082
ALP	metabolic	iCAF	0.102046	0.000999001
ALP	metabolic	LipFB	0.102046	0.002997
ALP	metabolic	PapFB	0.233464	0.0559441
ALP	metabolic	apCAF	0.592259	0.733267
ALP	metabolic	CytFB	0.365465	0.0769231
ALP	metabolic	UniFB	0.233464	0.044955
ALP	metabolic	FCPC	0.102046	0.013986
ALP	metabolic	DevFB	0.111852	0.30969
HT	blood/immune	apCAF	0.0147225	0.0509491
WBC	blood/immune	apCAF	0.0468519	0.124875
ALT	metabolic	FCPC	0.056692	0.030969
ALT	metabolic	FCC	0.12351	0.043956
HT	blood/immune	CytFB	0.03245	0.48951
EOS	blood/immune	DerFB	0.0156208	0.00699301
HT	blood/immune	DerFB	0.0234259	0.182817
ALT	metabolic	PapFB	0.104665	0.916084
ALT	metabolic	ProFB	0.155643	0.967033
ALT	metabolic	MetFB	0.104665	0.844156
HT	blood/immune	DevFB	0.0382029	0.112887
ALT	metabolic	iCAF	0.0625457	0.252747
ALT	metabolic	CycFB	0.319782	0.978022
ALT	metabolic	EpiFB	0.12351	0.84016
PLT	blood/immune	DevFB	0.0361731	0.38961
EOS	blood/immune	EpiFB	0.0368067	0.523477
ASM	blood/immune	FCPC	0.937197	0.114885
ASM	blood/immune	PapFB	0.432284	0.223776
ASM	blood/immune	CycFB	0.93541	0.994006
ASM	blood/immune	DevFB	0.939025	0.286713
ASM	blood/immune	MetFB	0.432284	0.022977
ASM	blood/immune	apCAF	0.618289	0.010989
ASM	blood/immune	ActFB	0.787537	0.615385
ASM	blood/immune	iCAF	0.93541	0.581419
ASM	blood/immune	ProFB	0.787537	0.76024
ASM	blood/immune	myoCAF	0.432284	0.037962
ASM	blood/immune	DerFB	0.787537	0.272727
ASM	blood/immune	UniFB	0.93541	0.232767
ASM	blood/immune	FCC	0.787537	0.013986
ASM	blood/immune	EpiFB	0.669207	0.384615
ASM	blood/immune	CytFB	0.432284	0.011988
ASM	blood/immune	LipFB	0.787537	0.482517
Balding	other	FCC	0.286803	0.888112
CD	blood/immune	FCC	0.00651359	0.000999001
HT	blood/immune	FCC	0.0382029	0.142857
Balding	other	ActFB	0.237803	0.534466
EOS	blood/immune	FCPC	0.0368067	0.001998
Balding	other	FCPC	0.341101	0.973027
Balding	other	CycFB	0.445385	0.505495
WBC	blood/immune	FCPC	0.0468519	0.000999001
HT	blood/immune	LipFB	0.0147225	0.188811
Balding	other	DevFB	0.194553	0.440559
Balding	other	UniFB	0.0781821	0.693307
Balding	other	myoCAF	0.139554	0.736264
EOS	blood/immune	myoCAF	0.04543	0.725275
Balding	other	DerFB	0.172914	0.240759
Balding	other	iCAF	0.194553	0.962038
HT	blood/immune	myoCAF	0.03245	0.77023
BMD-HT	other	FCC	0.237803	0.83017
PLT	blood/immune	myoCAF	0.000723664	0.000999001
BMD-HT	other	DerFB	0.319782	0.73027
BMD-HT	other	CycFB	0.319782	0.304695
HT	blood/immune	PapFB	0.0294454	0.888112
BMD-HT	other	iCAF	0.286803	0.996004
BMD-HT	other	ActFB	0.0510228	0.020979
BMI	brain	apCAF	3.60873e-11	0.000999001
MorningPerson	brain	apCAF	8.56348e-06	0.000999001
BMD-HT	other	UniFB	0.0510228	0.688312
BMD-HT	other	FCPC	0.237803	0.152847
DBP	heart	apCAF	6.19755e-07	0.000999001
BMD-HT	other	DevFB	0.21224	0.425574
BP	brain	apCAF	0.0441674	0.013986
DrinkWeek	brain	CytFB	0.000694513	0.000999001
DrinkWeek	brain	LipFB	0.00883349	0.017982
DrinkWeek	brain	DerFB	0.0120577	0.348651
DrinkWeek	brain	CycFB	0.03245	0.520479
BMI	brain	iCAF	0.210709	1
BMI	brain	DerFB	1	0.00999001
BMI	brain	FCPC	0.393798	0.978022
DrinkWeek	brain	DevFB	0.0429782	0.14985
BMI	brain	ActFB	1	0.336663
BMI	brain	DevFB	1	0.003996
BMI	brain	EpiFB	0.593846	0.719281
BMI	brain	FCC	0.210709	1
BMI	brain	MetFB	1	0.033966
BMI	brain	CycFB	0.337533	0.15984
BMI	brain	LipFB	0.178964	0.000999001
BMI	brain	UniFB	0.106239	0.991009
BMI	brain	myoCAF	0.511651	0.0499501
BMI	brain	ProFB	0.581698	0.0999001
DrinkWeek	brain	PapFB	0.000255421	0.001998
BMR	other	MetFB	0.33352	0.436563
BMR	other	UniFB	0.492206	1
BMR	other	FCC	0.38643	0.983017
BMR	other	CycFB	0.401524	0.130869
DrinkWeek	brain	apCAF	0.00120465	0.00599401
DrinkWeek	brain	ProFB	0.00883349	0.165834
BMR	other	CytFB	0.125091	0.000999001
BMR	other	DevFB	0.288189	0.024975
ECOL	brain	apCAF	6.11469e-08	0.000999001
BMR	other	ActFB	0.492206	0.808192
BMR	other	myoCAF	0.646906	0.026973
BMR	other	FCPC	0.646906	0.981019
BMR	other	DerFB	0.465137	0.000999001
BMR	other	iCAF	0.401524	0.989011
BMR	other	EpiFB	0.509011	0.367632
BP	brain	CytFB	1	0.208791
BP	brain	DevFB	0.447409	0.014985
BP	brain	ProFB	1	0.759241
BP	brain	ActFB	0.936106	0.257742
BP	brain	myoCAF	1	0.011988
BP	brain	MetFB	0.936106	0.124875
BP	brain	CycFB	1	0.463536
BP	brain	PapFB	0.936106	0.0909091
BP	brain	iCAF	0.936106	0.989011
BP	brain	LipFB	0.936106	0.564436
BP	brain	DerFB	0.936106	0.226773
EY	brain	apCAF	1.36725e-08	0.000999001
BP	brain	UniFB	0.936106	0.403596
BP	brain	FCC	0.936106	0.925075
BP	brain	FCPC	0.936106	0.795205
BP	brain	EpiFB	0.936106	0.103896
BreastCancer	other	MetFB	0.313996	0.515485
BreastCancer	other	ProFB	0.389106	0.0629371
EY	brain	CytFB	0.0220837	0.000999001
BreastCancer	other	UniFB	0.937197	0.401598
BreastCancer	other	iCAF	0.935449	0.61039
BreastCancer	other	EpiFB	1	0.708292
BreastCancer	other	LipFB	0.313996	0.0479521
BreastCancer	other	DevFB	0.501905	0.835165
BreastCancer	other	CytFB	0.171913	0.000999001
BreastCancer	other	myoCAF	0.710964	0.473526
BreastCancer	other	ActFB	0.937197	0.703297
BreastCancer	other	PapFB	0.345827	0.0489511
BreastCancer	other	FCC	0.861468	0.939061
BreastCancer	other	FCPC	0.935449	0.689311
BreastCancer	other	DerFB	0.501905	0.905095
BreastCancer	other	CycFB	0.861468	0.804196
CAD	heart	CycFB	1	0.227772
CAD	heart	UniFB	1	0.851149
CAD	heart	apCAF	0.627991	0.131868
CAD	heart	EpiFB	1	0.413586
CAD	heart	DevFB	1	0.294705
CAD	heart	FCC	1	0.831169
CAD	heart	FCPC	1	0.145854
CAD	heart	LipFB	1	0.976024
CAD	heart	ActFB	1	0.031968
CAD	heart	CytFB	1	0.925075
CAD	heart	myoCAF	0.627991	0.001998
CAD	heart	PapFB	1	0.794206
CAD	heart	iCAF	1	0.925075
CAD	heart	DerFB	1	0.921079
CAD	heart	MetFB	1	0.935065
CAD	heart	ProFB	1	0.788212
CD	blood/immune	MetFB	0.125598	0.102897
CD	blood/immune	EpiFB	0.125598	0.204795
CD	blood/immune	ActFB	0.104243	0.033966
CD	blood/immune	CycFB	0.541432	1
CD	blood/immune	apCAF	0.104243	0.115884
CD	blood/immune	LipFB	0.104243	0.868132
CD	blood/immune	iCAF	0.16676	0.003996
CD	blood/immune	UniFB	0.104243	0.03996
CD	blood/immune	DerFB	0.125598	0.553447
CD	blood/immune	FCPC	0.125598	0.000999001
CD	blood/immune	CytFB	0.104243	0.401598
CD	blood/immune	ProFB	0.157194	0.613387
CD	blood/immune	PapFB	0.16676	0.882118
CD	blood/immune	DevFB	0.16676	0.886114
GRT	brain	apCAF	1.36725e-08	0.000999001
CD	blood/immune	myoCAF	0.426579	0.543457
Celiac	blood/immune	FCPC	0.259404	0.103896
Celiac	blood/immune	UniFB	0.20933	0.56044
Celiac	blood/immune	PapFB	0.308865	0.383616
Celiac	blood/immune	EpiFB	0.259404	0.235764
Celiac	blood/immune	CycFB	0.20933	0.972028
Celiac	blood/immune	FCC	0.577527	0.0529471
Celiac	blood/immune	LipFB	0.28104	0.78022
Celiac	blood/immune	iCAF	0.28104	0.48951
Celiac	blood/immune	ActFB	0.20933	0.0679321
Celiac	blood/immune	DerFB	0.259404	0.336663
Celiac	blood/immune	myoCAF	0.113575	0.118881
Celiac	blood/immune	ProFB	0.365465	0.253746
Celiac	blood/immune	DevFB	0.308865	0.592408
Celiac	blood/immune	CytFB	0.113575	0.691309
Celiac	blood/immune	apCAF	0.20933	0.0549451
Celiac	blood/immune	MetFB	0.646906	0.959041
CVD	heart	MetFB	0.939025	0.016983
CVD	heart	myoCAF	0.581698	0.030969
CVD	heart	FCPC	0.336034	0.891109
CVD	heart	iCAF	0.336034	0.418581
CVD	heart	LipFB	0.298273	0.014985
CVD	heart	ProFB	0.739321	0.528471
CVD	heart	FCC	0.298273	0.926074
CVD	heart	EpiFB	0.385752	0.862138
CVD	heart	PapFB	0.810723	0.265734
CVD	heart	UniFB	0.443023	0.574426
CVD	heart	apCAF	0.0937037	0.003996
CVD	heart	CytFB	0.511651	0.000999001
CVD	heart	DerFB	0.506737	0.00899101
CVD	heart	CycFB	0.336034	0.390609
CVD	heart	DevFB	0.654724	0.361638
CVD	heart	ActFB	0.728934	0.717283
DBP	heart	ActFB	1	0.558442
DBP	heart	CycFB	1	0.0659341
DBP	heart	DevFB	1	0.524475
DBP	heart	iCAF	1	1
DBP	heart	FCPC	1	0.982018
DBP	heart	MetFB	0.573606	0.030969
DBP	heart	UniFB	1	0.87013
GRT	brain	PapFB	0.00312415	0.00499501
DBP	heart	FCC	1	0.999001
GRT	brain	myoCAF	0.00736124	0.212787
GRT	brain	DevFB	0.049118	0.00499501
DBP	heart	ProFB	0.288189	0.27972
GRT	brain	LipFB	0.00312415	0.000999001
GRT	brain	CytFB	0.00312415	0.000999001
DBP	heart	DerFB	1	0.519481
DBP	heart	EpiFB	1	0.250749
DrinkWeek	brain	iCAF	0.0625457	0.213786
DrinkWeek	brain	UniFB	0.0813471	0.347652
DrinkWeek	brain	EpiFB	0.13301	0.85015
GRT	brain	ProFB	0.00312415	0.022977
DrinkWeek	brain	FCPC	0.399918	0.988012
Intel	brain	apCAF	8.56348e-06	0.000999001
MDD	brain	PapFB	0.0057828	0.000999001
MDD	brain	apCAF	5.3151e-09	0.000999001
DrinkWeek	brain	myoCAF	0.206096	0.803197
DrinkWeek	brain	ActFB	0.104665	0.706294
MDD	brain	DevFB	0.0241154	0.015984
DrinkWeek	brain	MetFB	0.056692	0.017982
SBP	heart	apCAF	5.3151e-09	0.000999001
Balding	other	apCAF	4.10084e-15	0.000999001
NCH	brain	apCAF	0.00651359	0.000999001
DrinkWeek	brain	FCC	0.16676	1
ECOL	brain	ActFB	1	0.67033
ECOL	brain	MetFB	0.93541	0.258741
ECOL	brain	FCPC	0.368741	0.993007
ECOL	brain	DevFB	0.389106	0.011988
ECOL	brain	myoCAF	0.721909	0.0709291
ECOL	brain	PapFB	0.389106	0.000999001
ECOL	brain	EpiFB	0.714245	0.011988
ECOL	brain	ProFB	0.714245	0.0499501
NRT	brain	apCAF	2.3571e-06	0.000999001
ECOL	brain	UniFB	1	0.942058
ECOL	brain	CycFB	0.714245	0.118881
ECOL	brain	FCC	0.714245	1
ECOL	brain	LipFB	0.368741	0.000999001
ECOL	brain	CytFB	0.0736134	0.000999001
ECOL	brain	DerFB	0.93541	0.212787
ECOL	brain	iCAF	0.714245	0.999001
Eczema	blood/immune	CytFB	0.29183	0.015984
Eczema	blood/immune	FCPC	0.581698	0.001998
Eczema	blood/immune	ProFB	0.511651	0.518482
Eczema	blood/immune	DevFB	0.878622	0.855145
Eczema	blood/immune	UniFB	0.690033	0.298701
Eczema	blood/immune	MetFB	0.288189	0.0599401
Eczema	blood/immune	PapFB	0.666377	0.556444
Eczema	blood/immune	CycFB	0.666377	1
Eczema	blood/immune	apCAF	0.29183	0.003996
Eczema	blood/immune	DerFB	0.288189	0.144855
Eczema	blood/immune	ActFB	0.288189	0.277722
Eczema	blood/immune	EpiFB	0.288189	0.120879
Eczema	blood/immune	LipFB	0.511651	0.435564
Eczema	blood/immune	iCAF	0.690033	0.305694
Eczema	blood/immune	FCC	0.288189	0.000999001
Eczema	blood/immune	myoCAF	0.288189	0.185814
EOS	blood/immune	FCC	0.0573043	0.002997
EOS	blood/immune	iCAF	0.104665	0.0729271
EOS	blood/immune	CytFB	0.104665	0.598402
EOS	blood/immune	PapFB	0.104665	0.857143
EOS	blood/immune	UniFB	0.0694952	0.150849
EOS	blood/immune	LipFB	0.206096	0.394605
EOS	blood/immune	MetFB	0.0694952	0.285714
EOS	blood/immune	CycFB	0.250953	0.999001
ReactionTime	brain	apCAF	0.00138903	0.000999001
SCZ	brain	apCAF	6.08955e-05	0.000999001
EOS	blood/immune	ProFB	0.16676	0.825175
SleepDuration	brain	CytFB	0.0468519	0.000999001
EOS	blood/immune	DevFB	0.0694952	0.801199
EOS	blood/immune	apCAF	0.16676	0.0559441
SleepDuration	brain	apCAF	0.00361396	0.000999001
Smoking	brain	PapFB	0.0312346	0.000999001
EY	brain	myoCAF	0.125091	0.012987
EY	brain	FCPC	1	0.998002
EY	brain	iCAF	1	0.997003
Smoking	brain	apCAF	2.59205e-07	0.000999001
EY	brain	UniFB	0.947615	0.985015
EY	brain	DevFB	0.573606	0.018981
Smoking	brain	CytFB	0.00180698	0.000999001
EY	brain	ProFB	0.20933	0.00699301
EY	brain	EpiFB	1	0.174825
EY	brain	CycFB	0.71951	0.217782
EY	brain	LipFB	0.125091	0.000999001
EY	brain	DerFB	1	0.253746
EY	brain	ActFB	1	0.965035
EY	brain	FCC	0.947615	1
EY	brain	PapFB	0.114609	0.000999001
EY	brain	MetFB	1	0.549451
SWB	brain	CytFB	9.25889e-06	0.000999001
SWB	brain	apCAF	4.10084e-15	0.000999001
SWB	brain	PapFB	0.000660215	0.000999001
SWB	brain	LipFB	0.0110419	0.000999001
VNR	brain	apCAF	6.08955e-05	0.000999001
Worry	brain	PapFB	0.0312346	0.003996
FEVi/FvC	other	EpiFB	0.0596545	0.758242
Worry	brain	CytFB	0.00781038	0.000999001
Worry	brain	apCAF	4.02491e-05	0.000999001
AF	heart	CytFB	0.0220837	0.000999001
AF	heart	apCAF	1.85178e-05	0.000999001
BMD-HT	other	apCAF	1.07115e-10	0.000999001
FEVi/FvC	other	DevFB	0.193215	0.332667
WHR	other	ActFB	0.0639156	0.974026
WHR	other	apCAF	5.74543e-10	0.038961
BMI	brain	CytFB	0.0468519	0.000999001
FG	metabolic	CytFB	0.802377	0.814186
FG	metabolic	MetFB	0.802377	0.877123
FG	metabolic	UniFB	0.583659	0.727273
FG	metabolic	DevFB	0.87305	0.0519481
FG	metabolic	ActFB	0.802377	0.00899101
FG	metabolic	ProFB	0.583659	1
FG	metabolic	PapFB	0.802377	0.260739
FG	metabolic	CycFB	0.939025	0.00599401
FG	metabolic	DerFB	0.760105	0.0789211
FG	metabolic	iCAF	0.583659	0.968032
FG	metabolic	FCC	0.802377	0.150849
FG	metabolic	LipFB	0.802377	0.28971
FG	metabolic	apCAF	0.583659	0.322677
FG	metabolic	FCPC	0.802377	0.13986
FG	metabolic	EpiFB	0.802377	0.380619
FG	metabolic	myoCAF	0.708836	0.540459
FVC	other	FCPC	0.0639156	0.856144
DBP	heart	CytFB	0.00781038	0.000999001
HTN	heart	apCAF	1.85178e-05	0.000999001
Balding	other	CytFB	7.85701e-07	0.000999001
BMD-HT	other	CytFB	0.000241221	0.000999001
ALT	metabolic	ActFB	0.03245	0.0749251
ALT	metabolic	apCAF	0.000723664	0.0839161
ALT	metabolic	LipFB	0.0220837	0.000999001
FVC	other	CycFB	0.0639156	0.315684
ALT	metabolic	DerFB	0.03245	0.011988
ALT	metabolic	myoCAF	0.0429782	0.284715
ALT	metabolic	UniFB	0.03245	0.669331
FVC	other	DerFB	0.426579	0.999001
ALT	metabolic	DevFB	0.03245	0.605395
ALT	metabolic	CytFB	0.0312346	0.210789
FVC	other	DevFB	0.592259	0.480519
Glucose	metabolic	CytFB	1	0.192807
Glucose	metabolic	DerFB	1	0.353646
Glucose	metabolic	ActFB	1	0.198801
Glucose	metabolic	apCAF	0.0937037	0.022977
Glucose	metabolic	DevFB	1	0.247752
Glucose	metabolic	FCC	1	0.79021
Glucose	metabolic	EpiFB	1	0.481518
Glucose	metabolic	CycFB	1	0.002997
Glucose	metabolic	ProFB	1	0.958042
Glucose	metabolic	iCAF	1	0.655345
Glucose	metabolic	UniFB	1	0.931069
Glucose	metabolic	myoCAF	1	0.310689
Glucose	metabolic	LipFB	1	0.00899101
Glucose	metabolic	PapFB	1	0.174825
Glucose	metabolic	MetFB	1	0.955045
Glucose	metabolic	FCPC	1	0.356643
SHBG	metabolic	DerFB	0.00651359	0.001998
TG	metabolic	LipFB	0.0115656	0.001998
TG	metabolic	ActFB	0.0468519	0.021978
TG	metabolic	CytFB	0.0490756	0.444555
GRT	brain	ActFB	0.220817	0.941059
GRT	brain	CycFB	0.056692	0.58042
GRT	brain	EpiFB	0.445385	0.739261
GRT	brain	UniFB	0.0625457	0.973027
GRT	brain	iCAF	0.056692	0.904096
GRT	brain	FCPC	0.220817	0.997003
GRT	brain	DerFB	0.220817	0.0789211
TP	metabolic	PapFB	0.000373764	0.297702
GRT	brain	MetFB	0.220817	0.445554
GRT	brain	FCC	0.426579	0.997003
TP	metabolic	UniFB	0.0144692	0.217782
TP	metabolic	iCAF	0.0283937	0.032967
HAIR	other	FCC	0.125598	0.754246
HAIR	other	EpiFB	0.399918	0.200799
HAIR	other	FCPC	0.111852	0.175824
HAIR	other	DevFB	0.237803	0.435564
TP	metabolic	FCPC	0.0481121	0.186813
HAIR	other	DerFB	0.104243	0.022977
HAIR	other	ProFB	0.341101	0.963037
HAIR	other	apCAF	0.0567875	0.024975
TP	metabolic	EpiFB	0.0156173	0.215784
HAIR	other	iCAF	0.111852	0.792208
HAIR	other	CycFB	0.125598	0.495505
HAIR	other	myoCAF	0.341101	0.034965
HAIR	other	CytFB	0.0567875	0.33966
HAIR	other	UniFB	0.194553	0.667333
HAIR	other	ActFB	0.157194	0.0629371
HAIR	other	PapFB	0.0687652	0.292707
HbA1c	metabolic	EpiFB	0.93541	0.601399
HbA1c	metabolic	ActFB	0.939025	0.128871
HbA1c	metabolic	DerFB	0.93541	0.022977
HbA1c	metabolic	CytFB	0.93541	0.410589
HbA1c	metabolic	myoCAF	0.93541	0.226773
HbA1c	metabolic	FCPC	0.93541	0.115884
HbA1c	metabolic	DevFB	0.93541	0.414585
HbA1c	metabolic	iCAF	0.93541	0.00499501
HbA1c	metabolic	MetFB	0.93541	0.296703
HbA1c	metabolic	ProFB	0.93541	0.999001
HbA1c	metabolic	FCC	0.93541	0.431568
HbA1c	metabolic	PapFB	0.93541	0.546454
HbA1c	metabolic	UniFB	0.93541	0.134865
HbA1c	metabolic	LipFB	0.93541	0.00999001
HbA1c	metabolic	apCAF	0.93541	0.635365
HbA1c	metabolic	CycFB	0.939025	0.00899101
HDL	metabolic	FCC	0.647832	0.002997
HDL	metabolic	myoCAF	0.647832	0.001998
HDL	metabolic	EpiFB	0.739321	0.633367
HDL	metabolic	DerFB	0.583659	0.000999001
HDL	metabolic	CycFB	0.728934	0.951049
HDL	metabolic	apCAF	0.583659	0.889111
HDL	metabolic	DevFB	0.647832	0.123876
HDL	metabolic	CytFB	0.647832	0.48951
HDL	metabolic	MetFB	0.647832	0.423576
HDL	metabolic	ActFB	0.583659	0.00699301
HDL	metabolic	FCPC	0.647832	0.00899101
HDL	metabolic	UniFB	0.647832	0.0639361
HDL	metabolic	PapFB	0.721909	0.908092
HDL	metabolic	iCAF	0.878622	0.00499501
HDL	metabolic	ProFB	0.878622	1
HDL	metabolic	LipFB	0.583659	0.027972
TP	metabolic	MetFB	0.0382029	0.033966
TP	metabolic	DerFB	0.0463843	0.104895
TP	metabolic	myoCAF	0.0210324	0.205794
TP	metabolic	LipFB	0.000990322	0.002997
TP	metabolic	ProFB	0.0481121	0.683317
TP	metabolic	ActFB	0.0463843	0.471528
TP	metabolic	CytFB	0.00120465	0.00799201
TP	metabolic	apCAF	0.00662061	0.02997
Height	other	EpiFB	0.000723664	0.01998
Height	other	PapFB	0.000990322	0.103896
WHR	other	CycFB	0.0382029	0.0729271
Height	other	MetFB	0.0016284	0.0779221
Height	other	LipFB	0.0016284	0.0659341
Balding	other	EpiFB	0.0133862	0.00499501
BMD-HT	other	EpiFB	0.0184033	0.033966
WHR	other	CytFB	2.14087e-06	0.010989
DBP	heart	LipFB	0.0241154	0.022977
HT	blood/immune	CycFB	0.0510228	0.971029
SBP	heart	LipFB	0.0468519	0.002997
HT	blood/immune	UniFB	0.155643	0.284715
HT	blood/immune	EpiFB	0.250953	0.391608
HT	blood/immune	MetFB	0.0639156	0.0839161
HT	blood/immune	ProFB	0.0521214	0.631369
Balding	other	LipFB	7.85701e-07	0.000999001
HT	blood/immune	iCAF	0.0521214	0.0929071
BMD-HT	other	LipFB	0.000722792	0.001998
WHR	other	DerFB	0.0510228	0.00599401
Balding	other	MetFB	0.00441374	0.0819181
HT	blood/immune	FCPC	0.0639156	0.028971
BMD-HT	other	MetFB	0.0103352	0.105894
WHR	other	DevFB	0.445385	0.629371
DBP	heart	myoCAF	0.0368067	0.000999001
HTN	heart	PapFB	0.570079	0.00799201
HTN	heart	FCPC	0.570079	0.911089
HTN	heart	LipFB	0.208486	0.00599401
HTN	heart	iCAF	0.570079	0.643357
HTN	heart	CycFB	0.403241	0.544455
BMD-HT	other	myoCAF	0.00260346	0.341658
HTN	heart	CytFB	0.208486	0.000999001
HTN	heart	DevFB	0.93541	0.207792
HTN	heart	MetFB	0.93541	0.035964
HTN	heart	FCC	0.264247	0.94006
HTN	heart	UniFB	0.639564	0.74026
HTN	heart	DerFB	0.939025	0.042957
HTN	heart	ActFB	0.93541	0.85015
HTN	heart	ProFB	0.937197	0.283716
HTN	heart	EpiFB	0.93541	0.602398
HTN	heart	myoCAF	0.639868	0.00599401
IBD	blood/immune	MetFB	0.343494	0.248751
IBD	blood/immune	myoCAF	0.343494	0.391608
IBD	blood/immune	EpiFB	0.208486	0.011988
IBD	blood/immune	apCAF	0.343494	0.423576
IBD	blood/immune	PapFB	0.577527	0.896104
IBD	blood/immune	FCPC	0.343494	0.000999001
IBD	blood/immune	CytFB	0.426376	0.596404
IBD	blood/immune	ProFB	0.509011	0.911089
IBD	blood/immune	UniFB	0.365022	0.021978
IBD	blood/immune	DevFB	0.509011	0.788212
IBD	blood/immune	ActFB	0.343494	0.015984
IBD	blood/immune	iCAF	0.343494	0.000999001
IBD	blood/immune	DerFB	0.208486	0.208791
IBD	blood/immune	FCC	0.208486	0.000999001
IBD	blood/immune	LipFB	0.365022	0.935065
IBD	blood/immune	CycFB	0.878622	1
Insomnia	brain	CytFB	0.912126	0.000999001
Insomnia	brain	CycFB	0.912126	0.185814
Insomnia	brain	apCAF	0.900087	0.001998
Insomnia	brain	DevFB	1	0.035964
Insomnia	brain	iCAF	1	0.845155
Insomnia	brain	DerFB	1	0.465534
Insomnia	brain	EpiFB	1	0.168831
Insomnia	brain	PapFB	0.625457	0.025974
Insomnia	brain	MetFB	1	0.75025
Insomnia	brain	ActFB	1	0.041958
Insomnia	brain	LipFB	1	0.302697
Insomnia	brain	FCC	0.900087	0.995005
Insomnia	brain	myoCAF	1	0.13986
Insomnia	brain	FCPC	1	0.226773
Insomnia	brain	ProFB	1	0.905095
Insomnia	brain	UniFB	1	0.956044
Intel	brain	ActFB	0.818484	0.597403
Intel	brain	DevFB	0.447409	0.003996
Intel	brain	EpiFB	0.818484	0.171828
Intel	brain	CytFB	0.583659	0.000999001
Intel	brain	myoCAF	0.818484	0.00499501
Intel	brain	CycFB	0.818484	0.243756
WHR	other	EpiFB	0.0639156	0.264735
Intel	brain	DerFB	0.818484	0.0969031
Intel	brain	LipFB	0.818484	0.001998
Intel	brain	FCC	0.583659	1
Intel	brain	MetFB	0.818484	0.297702
Intel	brain	ProFB	0.818484	0.275724
Intel	brain	PapFB	0.818484	0.002997
Intel	brain	iCAF	0.818484	0.975025
Intel	brain	UniFB	0.818484	0.771229
Intel	brain	FCPC	0.818484	0.951049
LDL	metabolic	FCC	0.548166	0.392607
LDL	metabolic	CycFB	0.548166	0.372627
LDL	metabolic	CytFB	0.548166	0.323676
LDL	metabolic	DevFB	0.548166	0.68032
LDL	metabolic	MetFB	1	0.672328
LDL	metabolic	ProFB	1	0.993007
LDL	metabolic	apCAF	0.548166	0.716284
LDL	metabolic	iCAF	0.548166	0.040959
LDL	metabolic	DerFB	0.548166	0.022977
LDL	metabolic	UniFB	0.548166	0.845155
LDL	metabolic	PapFB	0.548166	0.812188
LDL	metabolic	FCPC	0.548166	0.0489511
LDL	metabolic	ActFB	0.548166	0.00499501
LDL	metabolic	LipFB	0.548166	0.000999001
LDL	metabolic	myoCAF	0.868632	0.213786
LDL	metabolic	EpiFB	0.548166	0.625375
LYM	blood/immune	MetFB	0.739321	0.03996
LYM	blood/immune	myoCAF	0.739321	0.223776
LYM	blood/immune	iCAF	0.739321	0.040959
LYM	blood/immune	FCC	0.739321	0.00499501
LYM	blood/immune	DevFB	0.939025	0.915085
LYM	blood/immune	PapFB	0.739321	0.364635
LYM	blood/immune	FCPC	0.739321	0.013986
LYM	blood/immune	EpiFB	0.937197	0.739261
LYM	blood/immune	DerFB	0.739321	0.150849
LYM	blood/immune	CytFB	0.739321	0.200799
LYM	blood/immune	ProFB	0.739321	0.763237
LYM	blood/immune	apCAF	0.739321	0.0779221
LYM	blood/immune	UniFB	0.739321	0.018981
LYM	blood/immune	CycFB	0.739321	1
LYM	blood/immune	ActFB	0.739321	0.375624
LYM	blood/immune	LipFB	0.739321	0.438561
MCH	blood/immune	apCAF	0.862541	0.952048
MCH	blood/immune	CycFB	0.799835	0.033966
MCH	blood/immune	ActFB	0.618289	0.0539461
MCH	blood/immune	FCC	0.862541	0.168831
MCH	blood/immune	LipFB	0.618289	0.258741
MCH	blood/immune	PapFB	0.618289	0.955045
MCH	blood/immune	EpiFB	0.878622	0.402597
MCH	blood/immune	DevFB	0.799835	0.401598
MCH	blood/immune	MetFB	0.878622	0.442557
MCH	blood/immune	myoCAF	0.618289	0.402597
MCH	blood/immune	ProFB	0.862541	0.981019
MCH	blood/immune	FCPC	0.862541	0.000999001
MCH	blood/immune	UniFB	0.799835	0.000999001
MCH	blood/immune	DerFB	0.878622	0.103896
MCH	blood/immune	CytFB	0.618289	0.736264
MCH	blood/immune	iCAF	0.878622	0.001998
MDD	brain	MetFB	1	0.963037
MDD	brain	CytFB	0.156364	0.000999001
MDD	brain	UniFB	0.575608	1
MDD	brain	CycFB	0.868632	0.17982
MDD	brain	myoCAF	0.862541	0.0799201
BMR	other	apCAF	2.02171e-10	0.000999001
BMR	other	LipFB	0.0361731	0.000999001
MDD	brain	FCC	0.570079	1
MDD	brain	EpiFB	0.864098	0.320679
MDD	brain	iCAF	0.937197	0.807193
MDD	brain	DerFB	0.787537	0.205794
BMR	other	PapFB	0.0368067	0.002997
MDD	brain	LipFB	0.389106	0.000999001
MDD	brain	ActFB	0.575608	0.724276
MDD	brain	ProFB	0.251196	0.013986
MDD	brain	FCPC	0.570079	0.854146
MNP	other	PapFB	1	0.665335
MNP	other	myoCAF	1	0.973027
MNP	other	EpiFB	1	0.343656
MNP	other	apCAF	1	0.282717
MNP	other	ActFB	1	0.519481
MNP	other	FCPC	1	0.684316
MNP	other	MetFB	1	0.190809
MNP	other	CytFB	1	0.305694
MNP	other	FCC	1	0.118881
MNP	other	DevFB	1	0.943057
MNP	other	DerFB	1	0.418581
MNP	other	CycFB	1	0.16983
MNP	other	iCAF	1	0.804196
MNP	other	ProFB	1	0.00799201
MNP	other	LipFB	1	0.132867
MNP	other	UniFB	1	0.662338
MNR	other	EpiFB	0.862541	0.0689311
MNR	other	myoCAF	0.861468	0.656344
MNR	other	ActFB	0.93541	0.443556
MNR	other	DevFB	0.939025	0.168831
BMR	other	ProFB	0.0368067	0.020979
MNR	other	FCC	0.799835	1
MNR	other	LipFB	0.799835	0.002997
MNR	other	MetFB	0.799835	0.111888
MNR	other	iCAF	0.861468	0.842158
MNR	other	PapFB	0.799835	0.001998
MNR	other	DerFB	0.939025	0.01998
MNR	other	FCPC	0.799835	0.857143
MNR	other	CycFB	0.799835	0.0479521
MNR	other	ProFB	0.864098	0.276723
MNR	other	UniFB	0.799835	0.954046
MNR	other	CytFB	0.861468	0.000999001
MONO	blood/immune	FCPC	1	0.034965
MONO	blood/immune	EpiFB	1	0.556444
MONO	blood/immune	ActFB	1	0.447552
MONO	blood/immune	myoCAF	1	0.648352
MONO	blood/immune	MetFB	1	0.0759241
MONO	blood/immune	iCAF	1	0.014985
MONO	blood/immune	FCC	1	0.001998
MONO	blood/immune	CycFB	1	1
MONO	blood/immune	apCAF	0.894818	0.110889
MONO	blood/immune	PapFB	1	0.996004
MONO	blood/immune	UniFB	1	0.00699301
MONO	blood/immune	DevFB	1	0.669331
MONO	blood/immune	DerFB	1	0.13986
MONO	blood/immune	CytFB	1	0.420579
MONO	blood/immune	LipFB	1	0.192807
MONO	blood/immune	ProFB	1	0.214785
MorningPerson	brain	CycFB	0.789679	0.390609
MorningPerson	brain	iCAF	0.570079	0.999001
MorningPerson	brain	CytFB	0.170076	0.000999001
MorningPerson	brain	LipFB	0.796192	0.001998
MorningPerson	brain	ActFB	0.789679	0.683317
MorningPerson	brain	FCC	0.403241	0.965035
MorningPerson	brain	DerFB	0.789679	0.504495
MorningPerson	brain	DevFB	0.789679	0.037962
BreastCancer	other	apCAF	1.85178e-05	0.000999001
MorningPerson	brain	ProFB	1	0.033966
MorningPerson	brain	EpiFB	1	0.265734
FEVi/FvC	other	CytFB	9.3249e-12	0.000999001
MorningPerson	brain	FCPC	0.368741	0.823177
MorningPerson	brain	MetFB	0.570079	0.712288
MorningPerson	brain	myoCAF	1	0.042957
MorningPerson	brain	UniFB	0.570079	0.998002
MS	blood/immune	ProFB	0.939025	0.995005
MS	blood/immune	ActFB	0.345827	0.001998
MS	blood/immune	apCAF	0.312728	0.337662
MS	blood/immune	FCPC	0.312728	0.000999001
MS	blood/immune	myoCAF	0.345827	0.844156
MS	blood/immune	UniFB	0.86629	0.000999001
MS	blood/immune	DerFB	0.345827	0.284715
MS	blood/immune	PapFB	0.935449	0.746254
MS	blood/immune	FCC	0.441635	0.000999001
MS	blood/immune	iCAF	0.86629	0.000999001
MS	blood/immune	CycFB	0.939025	0.999001
MS	blood/immune	EpiFB	0.86629	0.537463
MS	blood/immune	CytFB	0.935449	0.733267
MS	blood/immune	MetFB	0.935449	0.104895
MS	blood/immune	LipFB	0.939025	0.961039
MS	blood/immune	DevFB	0.441635	0.88012
NCH	brain	CycFB	0.93541	0.468531
NCH	brain	DerFB	1	0.020979
NCH	brain	MetFB	0.93541	0.486513
NCH	brain	myoCAF	0.93541	0.734266
NCH	brain	PapFB	0.93541	0.036963
NCH	brain	ProFB	0.618289	0.125874
NCH	brain	iCAF	0.760105	0.922078
FEVi/FvC	other	iCAF	0.0105162	1
NCH	brain	LipFB	0.298273	0.01998
NCH	brain	EpiFB	0.93541	0.101898
NCH	brain	CytFB	0.298273	0.000999001
NCH	brain	FCC	1	0.99001
NCH	brain	ActFB	0.93541	0.257742
NCH	brain	DevFB	0.313996	0.003996
NCH	brain	UniFB	0.93541	0.942058
NCH	brain	FCPC	0.93541	0.545455
NRT	brain	ProFB	0.878622	0.022977
NRT	brain	myoCAF	0.789679	0.146853
NRT	brain	CycFB	0.368741	0.280719
NRT	brain	PapFB	0.501905	0.000999001
NRT	brain	EpiFB	0.802377	0.681319
NRT	brain	ActFB	0.403241	0.861139
NRT	brain	MetFB	0.802377	0.140859
NRT	brain	LipFB	0.87305	0.000999001
NRT	brain	iCAF	0.506737	0.958042
NRT	brain	DevFB	0.639868	0.000999001
NRT	brain	DerFB	0.714245	0.250749
NRT	brain	FCPC	0.212478	0.918082
NRT	brain	CytFB	0.441635	0.000999001
FEVi/FvC	other	CycFB	0.000198064	0.504495
NRT	brain	FCC	0.352329	0.999001
NRT	brain	UniFB	0.441635	0.938062
PBC	blood/immune	apCAF	0.639868	0.745255
PBC	blood/immune	UniFB	0.878622	0.041958
PBC	blood/immune	PapFB	0.878622	0.966034
PBC	blood/immune	FCPC	0.639868	0.000999001
PBC	blood/immune	CytFB	0.878622	0.962038
PBC	blood/immune	DevFB	0.639868	0.346653
PBC	blood/immune	MetFB	0.639868	0.362637
PBC	blood/immune	ActFB	0.447409	0.012987
PBC	blood/immune	iCAF	0.639868	0.00599401
PBC	blood/immune	CycFB	0.878622	0.995005
PBC	blood/immune	ProFB	0.639868	0.874126
PBC	blood/immune	EpiFB	0.878622	0.428571
PBC	blood/immune	LipFB	0.878622	0.823177
PBC	blood/immune	myoCAF	0.639868	0.414585
PBC	blood/immune	FCC	0.447409	0.000999001
PBC	blood/immune	DerFB	0.639868	0.255744
PLT	blood/immune	iCAF	0.156998	0.0869131
PLT	blood/immune	apCAF	0.577527	0.934066
PLT	blood/immune	UniFB	0.102046	0.217782
FEVi/FvC	other	MetFB	1.52867e-08	0.030969
PLT	blood/immune	FCC	0.25762	0.01998
FEVi/FvC	other	PapFB	1.52867e-08	0.000999001
PLT	blood/immune	EpiFB	0.0859565	0.153846
PLT	blood/immune	LipFB	0.25762	0.567433
PLT	blood/immune	CycFB	0.156998	0.128871
PLT	blood/immune	ProFB	0.818484	1
PLT	blood/immune	CytFB	0.365465	0.966034
PLT	blood/immune	PapFB	0.365465	0.781219
PLT	blood/immune	DerFB	0.104243	0.030969
PLT	blood/immune	FCPC	0.192126	0.000999001
PLT	blood/immune	MetFB	0.233464	0.331668
PLT	blood/immune	ActFB	0.0859565	0.000999001
RA	blood/immune	ProFB	1	0.277722
RA	blood/immune	apCAF	1	0.338661
RA	blood/immune	PapFB	1	0.291708
RA	blood/immune	DevFB	1	0.667333
RA	blood/immune	CycFB	1	0.898102
RA	blood/immune	FCPC	1	0.037962
RA	blood/immune	MetFB	1	0.326673
RA	blood/immune	LipFB	1	0.293706
RA	blood/immune	iCAF	1	0.316683
RA	blood/immune	FCC	1	0.226773
RA	blood/immune	CytFB	1	0.267732
RA	blood/immune	myoCAF	1	0.363636
RA	blood/immune	DerFB	1	0.448551
RA	blood/immune	ActFB	1	0.161838
RA	blood/immune	UniFB	1	0.356643
RA	blood/immune	EpiFB	1	0.601399
RBC	blood/immune	apCAF	0.803048	0.786214
RBC	blood/immune	CycFB	0.890769	0.015984
RBC	blood/immune	FCPC	1	0.025974
RBC	blood/immune	FCC	0.890769	0.712288
RBC	blood/immune	DevFB	1	0.264735
RBC	blood/immune	UniFB	1	0.0589411
RBC	blood/immune	MetFB	1	0.401598
RBC	blood/immune	ProFB	1	0.992008
RBC	blood/immune	myoCAF	0.890769	0.225774
RBC	blood/immune	iCAF	1	0.436563
RBC	blood/immune	ActFB	0.803048	0.002997
RBC	blood/immune	CytFB	0.803048	0.774226
RBC	blood/immune	EpiFB	1	0.0779221
RBC	blood/immune	DerFB	1	0.43956
RBC	blood/immune	PapFB	0.803048	0.999001
RBC	blood/immune	LipFB	0.803048	0.0719281
RDW	blood/immune	apCAF	0.654724	0.972028
RDW	blood/immune	PapFB	0.647832	0.918082
RDW	blood/immune	CycFB	0.418661	0.000999001
RDW	blood/immune	iCAF	0.647832	0.00599401
RDW	blood/immune	ProFB	0.878622	0.998002
RDW	blood/immune	DevFB	0.583659	0.0809191
RDW	blood/immune	DerFB	0.647832	0.00499501
RDW	blood/immune	FCPC	0.647832	0.000999001
RDW	blood/immune	EpiFB	0.647832	0.435564
RDW	blood/immune	myoCAF	0.418661	0.293706
RDW	blood/immune	MetFB	0.810723	0.922078
RDW	blood/immune	ActFB	0.647832	0.002997
RDW	blood/immune	CytFB	0.810723	0.863137
RDW	blood/immune	FCC	0.647832	0.033966
RDW	blood/immune	LipFB	0.418661	0.00499501
RDW	blood/immune	UniFB	0.666377	0.736264
ReactionTime	brain	FCC	0.822297	0.983017
ReactionTime	brain	MetFB	0.862541	0.776224
ReactionTime	brain	DevFB	0.772861	0.00599401
ReactionTime	brain	PapFB	0.113575	0.000999001
ReactionTime	brain	DerFB	0.862541	0.281718
ReactionTime	brain	myoCAF	0.862541	0.000999001
ReactionTime	brain	EpiFB	0.862541	0.185814
ReactionTime	brain	ProFB	1	0.305694
ReactionTime	brain	UniFB	1	1
FEVi/FvC	other	UniFB	0.000198064	0.21978
ReactionTime	brain	FCPC	1	0.93007
ReactionTime	brain	LipFB	0.822297	0.00799201
ReactionTime	brain	CycFB	1	0.0979021
ReactionTime	brain	ActFB	0.822297	0.306693
ReactionTime	brain	CytFB	0.170076	0.000999001
ReactionTime	brain	iCAF	0.862541	0.998002
RR-ENT	blood/immune	LipFB	0.789679	0.40959
RR-ENT	blood/immune	myoCAF	1	0.325674
RR-ENT	blood/immune	CycFB	1	0.963037
RR-ENT	blood/immune	MetFB	0.583659	0.0639361
RR-ENT	blood/immune	EpiFB	0.789679	0.387612
RR-ENT	blood/immune	ActFB	0.789679	0.357642
RR-ENT	blood/immune	ProFB	1	0.547453
RR-ENT	blood/immune	DerFB	0.789679	0.490509
RR-ENT	blood/immune	iCAF	0.789679	0.891109
RR-ENT	blood/immune	apCAF	0.255114	0.002997
RR-ENT	blood/immune	PapFB	0.583659	0.115884
RR-ENT	blood/immune	DevFB	0.789679	0.756244
RR-ENT	blood/immune	FCC	0.935449	0.026973
RR-ENT	blood/immune	FCPC	0.789679	0.141858
RR-ENT	blood/immune	CytFB	0.0937037	0.011988
RR-ENT	blood/immune	UniFB	0.789679	0.316683
SBP	heart	ProFB	0.29183	0.195804
SBP	heart	UniFB	0.739321	0.982018
SBP	heart	DerFB	0.639868	0.111888
FEVi/FvC	other	ActFB	5.03114e-06	0.018981
SBP	heart	FCPC	0.666377	0.985015
SBP	heart	EpiFB	0.810723	0.324675
FEVi/FvC	other	apCAF	1.29968e-20	0.000999001
SBP	heart	CycFB	0.20933	0.0869131
SBP	heart	MetFB	0.247019	0.014985
SBP	heart	PapFB	0.102046	0.00499501
SBP	heart	DevFB	0.878622	0.537463
SBP	heart	FCC	0.666377	0.99001
SBP	heart	ActFB	0.102046	0.426573
SBP	heart	myoCAF	0.343494	0.003996
SBP	heart	CytFB	0.102046	0.000999001
SBP	heart	iCAF	0.666377	0.984016
SCZ	brain	DevFB	0.0736134	0.00599401
SCZ	brain	DerFB	0.465137	0.182817
SCZ	brain	FCPC	0.20933	0.858142
SCZ	brain	iCAF	0.509011	0.982018
SCZ	brain	PapFB	0.20933	0.000999001
SCZ	brain	CycFB	0.38643	0.234765
SCZ	brain	FCC	0.446138	0.927073
SCZ	brain	MetFB	0.939025	0.662338
SCZ	brain	CytFB	0.208486	0.000999001
SCZ	brain	ProFB	0.509011	0.01998
SCZ	brain	myoCAF	0.20933	0.003996
FEVi/FvC	other	LipFB	5.03114e-06	0.00499501
SCZ	brain	UniFB	0.509011	0.995005
SCZ	brain	EpiFB	0.937197	0.576424
SCZ	brain	ActFB	0.465137	0.301698
SCZ	brain	LipFB	0.247019	0.003996
SHBG	metabolic	FCPC	0.125091	0.002997
SHBG	metabolic	CytFB	0.192126	0.366633
SHBG	metabolic	DevFB	0.125091	0.18981
SHBG	metabolic	FCC	0.125091	0.0809191
SHBG	metabolic	CycFB	0.21224	0.283716
SHBG	metabolic	LipFB	0.127831	0.000999001
SHBG	metabolic	apCAF	0.192126	0.638362
SHBG	metabolic	EpiFB	0.21224	0.164835
SHBG	metabolic	ActFB	0.0736134	0.028971
FEVi/FvC	other	FCC	0.0105162	0.963037
SHBG	metabolic	ProFB	0.445385	0.878122
SHBG	metabolic	iCAF	0.127831	0.00799201
SHBG	metabolic	myoCAF	0.286803	0.228771
SHBG	metabolic	MetFB	0.286803	0.922078
SHBG	metabolic	UniFB	0.341101	0.554446
SHBG	metabolic	PapFB	0.286803	0.0929071
SLE	blood/immune	FCPC	1	0.00699301
SLE	blood/immune	LipFB	0.576379	0.967033
SLE	blood/immune	CytFB	0.576379	0.97003
SLE	blood/immune	EpiFB	1	0.213786
SLE	blood/immune	apCAF	0.576379	0.385614
SLE	blood/immune	PapFB	0.940954	0.923077
SLE	blood/immune	CycFB	1	0.848152
SLE	blood/immune	DevFB	0.940954	0.748252
SLE	blood/immune	MetFB	0.940954	0.934066
SLE	blood/immune	iCAF	1	0.366633
SLE	blood/immune	ActFB	0.940954	0.00999001
SLE	blood/immune	DerFB	1	0.928072
SLE	blood/immune	ProFB	0.772861	0.768232
SLE	blood/immune	UniFB	0.940954	0.0889111
SLE	blood/immune	myoCAF	0.940954	0.214785
SLE	blood/immune	FCC	0.940954	0.011988
SleepDuration	brain	MetFB	0.111852	0.230769
SleepDuration	brain	LipFB	0.111852	0.000999001
SleepDuration	brain	UniFB	0.365465	1
SleepDuration	brain	myoCAF	0.426579	0.194805
SleepDuration	brain	ProFB	0.125598	0.225774
SleepDuration	brain	EpiFB	0.125598	0.323676
SleepDuration	brain	DerFB	0.308865	0.25974
SleepDuration	brain	iCAF	0.25762	0.99001
SleepDuration	brain	PapFB	0.111852	0.001998
SleepDuration	brain	ActFB	0.111852	0.381618
SleepDuration	brain	FCPC	0.445385	0.889111
FEVi/FvC	other	FCPC	0.0105162	0.907093
SleepDuration	brain	DevFB	0.111852	0.037962
SleepDuration	brain	CycFB	0.111852	0.0479521
SleepDuration	brain	FCC	0.25762	0.995005
FEVi/FvC	other	myoCAF	1.08172e-06	0.000999001
Smoking	brain	FCPC	0.647832	0.99001
FEVi/FvC	other	ProFB	1.42725e-06	0.041958
Smoking	brain	UniFB	0.864098	0.907093
Smoking	brain	EpiFB	0.647832	0.597403
Smoking	brain	LipFB	0.127557	0.000999001
Smoking	brain	ProFB	0.721909	0.028971
FEVi/FvC	other	DerFB	0.0105162	0.952048
Smoking	brain	DerFB	0.647832	0.368631
FVC	other	PapFB	3.05734e-08	0.000999001
Smoking	brain	MetFB	0.647832	0.0819181
Smoking	brain	iCAF	0.939025	0.998002
Smoking	brain	CycFB	0.93541	0.217782
Smoking	brain	FCC	0.403241	1
Smoking	brain	myoCAF	0.647832	0.15984
Smoking	brain	ActFB	0.939025	0.946054
Smoking	brain	DevFB	0.647832	0.002997
SWB	brain	iCAF	1	1
FVC	other	CytFB	2.06585e-07	0.000999001
FVC	other	EpiFB	0.0312569	0.816184
SWB	brain	FCPC	0.105995	0.974026
SWB	brain	CycFB	0.201621	0.467532
SWB	brain	ProFB	0.102046	0.000999001
SWB	brain	FCC	0.105995	1
SWB	brain	DevFB	1	0.002997
SWB	brain	EpiFB	0.864098	0.180819
SWB	brain	DerFB	0.201621	0.941059
SWB	brain	MetFB	0.581698	0.783217
SWB	brain	UniFB	1	1
FVC	other	LipFB	0.000144733	0.000999001
SWB	brain	myoCAF	0.721909	0.018981
SWB	brain	ActFB	0.201621	0.592408
FVC	other	ActFB	0.022715	0.00999001
T1D	other	MetFB	0.29183	0.0489511
T1D	other	EpiFB	0.255114	0.548452
T1D	other	CytFB	0.308865	0.238761
T1D	other	PapFB	0.29183	0.678322
T1D	other	DevFB	0.22715	0.211788
T1D	other	ProFB	0.29183	0.143856
T1D	other	FCPC	0.308865	0.470529
T1D	other	LipFB	0.646906	0.566434
T1D	other	ActFB	0.29183	0.598402
T1D	other	DerFB	0.308865	0.33966
T1D	other	UniFB	0.29183	0.246753
T1D	other	iCAF	0.308865	0.00599401
T1D	other	FCC	0.29183	0.628372
T1D	other	CycFB	0.457049	0.523477
T1D	other	myoCAF	0.475077	0.819181
T1D	other	apCAF	0.308865	0.62038
T2D	other	UniFB	0.25762	0.869131
T2D	other	DevFB	0.475077	0.344655
T2D	other	DerFB	0.25762	0.034965
T2D	other	EpiFB	0.25762	0.593407
T2D	other	ActFB	0.25762	0.427572
T2D	other	iCAF	0.25762	0.156843
T2D	other	FCPC	0.365465	0.79021
T2D	other	PapFB	0.0757166	0.638362
T2D	other	LipFB	0.156364	0.025974
T2D	other	CytFB	0.25762	0.408591
T2D	other	CycFB	0.0757166	0.0779221
T2D	other	ProFB	0.25762	0.706294
T2D	other	myoCAF	0.646906	0.35964
T2D	other	apCAF	0.0757166	0.157842
T2D	other	MetFB	0.308865	0.466533
T2D	other	FCC	0.25762	0.906094
TBIL	metabolic	apCAF	0.309144	0.253746
TBIL	metabolic	CycFB	0.216142	0.002997
TBIL	metabolic	CytFB	0.20933	0.408591
TBIL	metabolic	iCAF	0.445385	0.539461
TBIL	metabolic	UniFB	0.445385	0.571429
TBIL	metabolic	LipFB	0.114609	0.227772
TBIL	metabolic	DevFB	0.393578	0.65035
TBIL	metabolic	FCC	0.393578	0.346653
TBIL	metabolic	myoCAF	0.20933	0.585415
TBIL	metabolic	ActFB	0.127557	0.014985
TBIL	metabolic	FCPC	0.393578	0.00899101
TBIL	metabolic	ProFB	0.259404	0.889111
TBIL	metabolic	PapFB	0.445385	0.504495
TBIL	metabolic	MetFB	0.216142	0.234765
TBIL	metabolic	DerFB	0.114609	0.01998
TBIL	metabolic	EpiFB	0.114609	0.280719
TC	metabolic	apCAF	0.802377	0.666334
TC	metabolic	PapFB	0.802377	0.888112
TC	metabolic	EpiFB	0.802377	0.559441
TC	metabolic	MetFB	0.802377	0.724276
TC	metabolic	UniFB	1	0.844156
TC	metabolic	FCC	0.802377	0.283716
TC	metabolic	CytFB	0.802377	0.338661
TC	metabolic	LipFB	0.802377	0.001998
TC	metabolic	CycFB	0.802377	0.206793
TC	metabolic	ProFB	0.802377	0.999001
TC	metabolic	iCAF	0.802377	0.022977
TC	metabolic	ActFB	0.802377	0.002997
TC	metabolic	DerFB	0.802377	0.014985
TC	metabolic	myoCAF	1	0.220779
TC	metabolic	FCPC	0.802377	0.017982
TC	metabolic	DevFB	0.802377	0.639361
TG	metabolic	DerFB	0.0687652	0.001998
TG	metabolic	iCAF	0.25762	0.016983
TG	metabolic	PapFB	0.0687652	0.867133
TG	metabolic	apCAF	0.125598	0.784216
TG	metabolic	CycFB	0.541432	0.540459
TG	metabolic	EpiFB	0.365465	0.673327
FVC	other	iCAF	0.00904327	1
FVC	other	UniFB	0.00630963	0.356643
TG	metabolic	DevFB	0.25762	0.701299
FVC	other	apCAF	1.42503e-16	0.000999001
TG	metabolic	FCC	0.125598	0.210789
TG	metabolic	MetFB	0.125598	0.431568
TG	metabolic	UniFB	0.125598	0.238761
TG	metabolic	myoCAF	0.426579	0.24975
TG	metabolic	ProFB	0.308865	0.985015
TG	metabolic	FCPC	0.125598	0.0769231
FVC	other	myoCAF	0.0019276	0.033966
FVC	other	FCC	0.022715	1
TP	metabolic	CycFB	0.0784989	0.965035
FVC	other	MetFB	1.00623e-05	0.00599401
FVC	other	ProFB	0.042519	0.243756
HAIR	other	LipFB	0.0220837	0.155844
HAIR	other	MetFB	0.0220837	0.274725
Height	other	CytFB	0.00231312	0.0489511
Height	other	apCAF	0.00260346	0.0689311
TP	metabolic	FCC	0.0639156	0.0599401
Height	other	ActFB	0.00630963	0.25974
Height	other	ProFB	0.0184033	0.897103
Height	other	myoCAF	0.022715	0.0709291
TP	metabolic	DevFB	0.0784989	0.265734
Height	other	DerFB	0.022715	0.014985
Height	other	UniFB	0.0312569	0.386613
TST	metabolic	iCAF	1	0.0819181
TST	metabolic	ProFB	1	0.671329
TST	metabolic	CycFB	1	0.402597
TST	metabolic	EpiFB	1	0.362637
TST	metabolic	FCC	1	0.622378
TST	metabolic	myoCAF	1	0.544455
TST	metabolic	UniFB	1	0.657343
TST	metabolic	apCAF	1	0.405594
TST	metabolic	MetFB	1	0.546454
TST	metabolic	ActFB	1	0.35964
TST	metabolic	LipFB	1	0.00599401
TST	metabolic	PapFB	1	0.483516
TST	metabolic	DerFB	1	0.015984
TST	metabolic	FCPC	1	0.312687
TST	metabolic	CytFB	1	0.0529471
TST	metabolic	DevFB	1	0.499501
UC	blood/immune	MetFB	0.0736134	0.037962
UC	blood/immune	LipFB	0.127831	0.868132
UC	blood/immune	DerFB	0.127831	0.28971
UC	blood/immune	UniFB	0.139554	0.001998
UC	blood/immune	myoCAF	0.533223	0.978022
UC	blood/immune	CycFB	0.939025	1
UC	blood/immune	FCC	0.127831	0.000999001
UC	blood/immune	DevFB	0.937197	0.715285
UC	blood/immune	ActFB	0.139554	0.0969031
UC	blood/immune	EpiFB	0.0757166	0.011988
UC	blood/immune	apCAF	0.868632	0.722278
UC	blood/immune	ProFB	0.0736134	0.988012
UC	blood/immune	iCAF	0.127831	0.025974
UC	blood/immune	CytFB	0.21224	0.465534
UC	blood/immune	FCPC	0.21224	0.001998
UC	blood/immune	PapFB	0.796192	0.968032
VNR	brain	MetFB	1	0.150849
VNR	brain	FCPC	0.940954	0.998002
VNR	brain	CytFB	0.822297	0.000999001
VNR	brain	PapFB	0.822297	0.040959
VNR	brain	LipFB	1	0.002997
VNR	brain	CycFB	0.822297	0.386613
VNR	brain	DerFB	1	0.108891
VNR	brain	FCC	0.940954	1
VNR	brain	DevFB	1	0.018981
VNR	brain	ActFB	1	0.92008
VNR	brain	myoCAF	0.822297	0.020979
VNR	brain	EpiFB	0.822297	0.182817
VNR	brain	UniFB	0.940954	0.663337
VNR	brain	iCAF	0.822297	0.93007
Height	other	iCAF	0.042519	0.75025
VNR	brain	ProFB	0.940954	0.038961
WBC	blood/immune	ActFB	0.125091	0.0989011
WBC	blood/immune	DevFB	0.139554	0.716284
WBC	blood/immune	DerFB	0.334603	0.0499501
WBC	blood/immune	MetFB	0.21224	0.321678
WBC	blood/immune	LipFB	0.577527	0.627373
WBC	blood/immune	UniFB	0.139554	0.0679321
WBC	blood/immune	ProFB	0.760053	0.906094
WBC	blood/immune	EpiFB	0.127831	0.178821
WBC	blood/immune	CycFB	0.457049	0.999001
Height	other	CycFB	0.0688321	0.292707
WBC	blood/immune	FCC	0.0757166	0.000999001
WBC	blood/immune	myoCAF	0.125091	0.83017
Height	other	FCPC	0.12351	0.807193
WBC	blood/immune	iCAF	0.172914	0.125874
WBC	blood/immune	CytFB	0.393578	0.153846
WBC	blood/immune	PapFB	0.127831	0.523477
WHR	other	FCC	0.0568597	0.878122
WHR	other	FCPC	0.206096	0.99001
Height	other	FCC	0.155643	0.891109
Height	other	DevFB	0.193215	0.876124
WHR	other	iCAF	0.0382029	0.447552
MNR	other	apCAF	0.00198064	0.000999001
BMI	brain	PapFB	0.0490756	0.000999001
MorningPerson	brain	PapFB	0.0220837	0.000999001
WHR	other	LipFB	7.77341e-08	0.000999001
DBP	heart	PapFB	0.04543	0.013986
Balding	other	PapFB	9.34411e-05	0.000999001
BMD-HT	other	PapFB	0.00012771	0.001998
WHR	other	MetFB	0.000144733	0.023976
WHR	other	myoCAF	0.0382029	0.223776
WHR	other	PapFB	3.47894e-07	0.028971
WHR	other	ProFB	0.00260346	0.22977
Worry	brain	MetFB	0.939025	0.622378
Worry	brain	UniFB	0.939025	0.985015
Balding	other	ProFB	0.00231312	0.0729271
Worry	brain	ProFB	0.939025	0.205794
Worry	brain	ActFB	0.939025	0.352647
BMD-HT	other	ProFB	0.000722792	0.0559441
Worry	brain	DerFB	0.939025	0.101898
Worry	brain	myoCAF	0.939025	0.024975
Worry	brain	EpiFB	0.939025	0.727273
Worry	brain	CycFB	0.939025	0.420579
WHR	other	UniFB	0.0639156	0.527473
Worry	brain	LipFB	0.939025	0.00799201
Worry	brain	iCAF	0.939025	0.74026
Worry	brain	DevFB	0.156364	0.00499501
Worry	brain	FCPC	0.939025	0.737263
Worry	brain	FCC	0.939025	1
